# Supplementary material for: Exploring the Multicomponent Synergy Mechanism of Yinzhihuang Granule in Inhibiting Inflammation-Cancer Transformation of Hepar Based on Integrated Bioinformatics and Network Pharmacology
Source: Biomed Res Int. 2022 Mar 18;2022:6213865. doi: 10.1155/2022/6213865 (PMC8956385; doi:10.1155/2022/6213865)
Supplement: Supplementary Materials — contain eight tables. Supplementary Table S1: the information of differentially expressed genes in GSE83148. Supplementary Table S2: the information of differentially expressed genes in GSE121248. Supplementary Table S3: the information of targets in the PPI network of hepatitis C. Supplementary Table S4: the information of differentially expressed genes in GSE17548. Supplementary Table S5: the information of 25 compounds in YZHG. Supplementary Table S6: relationship between network points of target nodes of YZHG. Supplementary Table S7: relationship between network points of target edges of YZHG. Supplementary Table S8: the information of 4-group disease data. Supplementary Table S9: the information of the drug-disease association network. Supplementary Table S10: the molecular docking result analysis. [file 6213865.f1.zip]

Archive with 10 entries (10 files):
- Supplement Table S1.pdf
- Supplement Table S10 (1).pdf
- Supplement Table S2.pdf
- Supplement Table S3.txt
- Supplement Table S4.txt
- Supplement Table S5.txt
- Supplement Table S8 (1).pdf
- Supplement Table S9.pdf
- supplementary table S6.txt
- Supplementary table S7.pdf
