# Supplementary material for: Exploring the Multicomponent Synergy Mechanism of Yinzhihuang Granule in Inhibiting Inflammation-Cancer Transformation of Hepar Based on Integrated Bioinformatics and Network Pharmacology
Source: Biomed Res Int. 2022 Mar 18;2022:6213865. doi: 10.1155/2022/6213865 (PMC8956385; doi:10.1155/2022/6213865)
Supplement: Supplementary Materials — contain eight tables. Supplementary Table S1: the information of differentially expressed genes in GSE83148. Supplementary Table S2: the information of differentially expressed genes in GSE121248. Supplementary Table S3: the information of targets in the PPI network of hepatitis C. Supplementary Table S4: the information of differentially expressed genes in GSE17548. Supplementary Table S5: the information of 25 compounds in YZHG. Supplementary Table S6: relationship between network points of target nodes of YZHG. Supplementary Table S7: relationship between network points of target edges of YZHG. Supplementary Table S8: the information of 4-group disease data. Supplementary Table S9: the information of the drug-disease association network. Supplementary Table S10: the molecular docking result analysis. [file 6213865.f1.zip › Supplement Table S3.txt]

#node1	node2	node1_string_id	node2_string_id	neighborhood_on_chromosome	gene_fusion	phylogenetic_cooccurrence	homology	coexpression	experimentally_determined_interaction	database_annotated	automated_textmining	combined_score
B2M	PLCG1	9606.ENSP00000452780	9606.ENSP00000244007	0	0	0	0	0.061	0	0.9	0.051	0.903
B2M	OASL	9606.ENSP00000452780	9606.ENSP00000257570	0	0	0	0	0.141	0.157	0.9	0.153	0.93
B2M	HLA-F	9606.ENSP00000452780	9606.ENSP00000259951	0	0	0	0.734	0.156	0.984	0.9	0.415	0.998
B2M	TIMP2	9606.ENSP00000452780	9606.ENSP00000262768	0	0	0	0	0.062	0	0.9	0.214	0.919
B2M	PIK3CA	9606.ENSP00000452780	9606.ENSP00000263967	0	0	0	0	0	0	0.9	0.188	0.915
B2M	CBL	9606.ENSP00000452780	9606.ENSP00000264033	0	0	0	0	0	0	0.9	0.231	0.919
B2M	ZAP70	9606.ENSP00000452780	9606.ENSP00000264972	0	0	0	0	0.084	0	0.9	0.51	0.951
B2M	MMP9	9606.ENSP00000452780	9606.ENSP00000361405	0	0	0	0	0.076	0	0.9	0.297	0.929
B2M	SYK	9606.ENSP00000452780	9606.ENSP00000364907	0	0	0	0	0.086	0	0.9	0.185	0.919
B2M	HLA-C	9606.ENSP00000452780	9606.ENSP00000365402	0	0	0	0	0.344	0.973	0.9	0.647	0.999
B2M	HLA-E	9606.ENSP00000452780	9606.ENSP00000365817	0	0	0	0	0.347	0.962	0.9	0.64	0.999
B2M	HLA-A	9606.ENSP00000452780	9606.ENSP00000379873	0	0	0	0	0.313	0.962	0.9	0.955	0.999
B2M	SOS1	9606.ENSP00000452780	9606.ENSP00000387784	0	0	0	0	0	0	0.9	0.075	0.903
B2M	HLA-B	9606.ENSP00000452780	9606.ENSP00000399168	0	0	0	0	0.366	0.971	0.9	0.699	0.999
B2M	SHC1	9606.ENSP00000452780	9606.ENSP00000401303	0	0	0	0	0.062	0	0.9	0	0.902
B2M	HLA-G	9606.ENSP00000452780	9606.ENSP00000412927	0	0	0	0	0.084	0.962	0.9	0.631	0.998
BCL2	STAT3	9606.ENSP00000381185	9606.ENSP00000264657	0	0	0	0	0	0.186	0.9	0.225	0.931
CASP1	FGF2	9606.ENSP00000433138	9606.ENSP00000264498	0	0	0	0	0	0.379	0	0.856	0.906
CASP1	IL18	9606.ENSP00000433138	9606.ENSP00000280357	0	0	0	0	0.097	0.379	0.9	0.972	0.998
CASP1	TLR9	9606.ENSP00000433138	9606.ENSP00000353874	0	0	0	0	0.097	0.08	0	0.728	0.755
CASP1	SYK	9606.ENSP00000433138	9606.ENSP00000364907	0	0	0	0	0.138	0.396	0	0.525	0.731
CASP1	TLR7	9606.ENSP00000433138	9606.ENSP00000370034	0	0	0	0	0.117	0.08	0	0.706	0.74
CASP1	IL6	9606.ENSP00000433138	9606.ENSP00000385675	0	0	0	0	0.097	0	0	0.766	0.78
CBL	PLCG1	9606.ENSP00000264033	9606.ENSP00000244007	0	0	0	0	0	0.544	0.9	0.445	0.972
CBL	PDGFRB	9606.ENSP00000264033	9606.ENSP00000261799	0	0	0	0	0	0.472	0.9	0.364	0.963
CBL	PIK3CA	9606.ENSP00000264033	9606.ENSP00000263967	0	0	0	0	0.061	0.407	0.9	0.091	0.942
CBL	IL6R	9606.ENSP00000264033	9606.ENSP00000357470	0	0	0	0	0	0	0.9	0.048	0.9
CBL	LDLR	9606.ENSP00000264033	9606.ENSP00000454071	0	0	0	0	0	0	0.9	0.069	0.902
CBL	HLA-A	9606.ENSP00000264033	9606.ENSP00000379873	0	0	0	0	0	0.071	0.9	0.043	0.903
CBL	FGF10	9606.ENSP00000264033	9606.ENSP00000264664	0	0	0	0	0	0.051	0.9	0.093	0.906
CBL	FGF2	9606.ENSP00000264033	9606.ENSP00000264498	0	0	0	0	0	0.051	0.9	0.185	0.915
CBL	FGF1	9606.ENSP00000264033	9606.ENSP00000480791	0	0	0	0	0	0.051	0.9	0.194	0.916
CBL	IL6	9606.ENSP00000264033	9606.ENSP00000385675	0	0	0	0	0	0	0.9	0.213	0.917
CBL	PIK3CG	9606.ENSP00000264033	9606.ENSP00000352121	0	0	0	0	0.061	0.268	0.9	0.128	0.932
CBL	FGFR2	9606.ENSP00000264033	9606.ENSP00000410294	0	0	0	0	0.058	0.42	0.9	0.231	0.952
CBL	JAK2	9606.ENSP00000264033	9606.ENSP00000371067	0	0	0	0	0	0.261	0.9	0.424	0.953
CBL	EGF	9606.ENSP00000264033	9606.ENSP00000265171	0	0	0	0	0	0	0.9	0.588	0.957
CBL	TYK2	9606.ENSP00000264033	9606.ENSP00000431885	0	0	0	0	0	0.521	0.9	0.208	0.958
CBL	SOS1	9606.ENSP00000264033	9606.ENSP00000387784	0	0	0	0	0.064	0.367	0.9	0.48	0.965
CBL	SYK	9606.ENSP00000264033	9606.ENSP00000364907	0	0	0	0	0	0.845	0.9	0.633	0.993
CBL	SHC1	9606.ENSP00000264033	9606.ENSP00000401303	0	0	0	0	0	0.885	0.9	0.58	0.994
CBL	ZAP70	9606.ENSP00000264033	9606.ENSP00000264972	0	0	0	0	0	0.974	0.9	0.629	0.998
CBL	SPRY2	9606.ENSP00000264033	9606.ENSP00000366306	0	0	0	0	0	0.974	0.9	0.454	0.998
CBL	EGFR	9606.ENSP00000264033	9606.ENSP00000275493	0	0	0	0	0	0.957	0.9	0.761	0.998
CBL	GRB2	9606.ENSP00000264033	9606.ENSP00000376345	0	0	0	0	0.086	0.963	0.9	0.805	0.999
CXCL10	SSTR4	9606.ENSP00000305651	9606.ENSP00000255008	0	0	0	0	0	0	0.9	0	0.9
CXCL10	OASL	9606.ENSP00000305651	9606.ENSP00000257570	0	0	0	0	0.641	0	0	0.53	0.824
CXCL10	STAT3	9606.ENSP00000305651	9606.ENSP00000264657	0	0	0	0	0	0	0.9	0.736	0.972
CXCL10	IL18	9606.ENSP00000305651	9606.ENSP00000280357	0	0	0	0	0.061	0	0	0.713	0.719
CXCL10	IFNA2	9606.ENSP00000305651	9606.ENSP00000369554	0	0	0	0	0	0	0	0.7	0.7
CXCL10	IDO1	9606.ENSP00000305651	9606.ENSP00000430950	0	0	0	0	0.411	0	0	0.585	0.746
CXCL10	MMP9	9606.ENSP00000305651	9606.ENSP00000361405	0	0	0	0	0.14	0	0	0.742	0.769
CXCL10	IFIT1	9606.ENSP00000305651	9606.ENSP00000360869	0	0	0	0	0.392	0	0	0.688	0.802
CXCL10	MX1	9606.ENSP00000305651	9606.ENSP00000381601	0	0	0	0	0.422	0	0	0.686	0.811
CXCL10	ISG15	9606.ENSP00000305651	9606.ENSP00000368699	0	0	0	0	0.393	0	0	0.797	0.872
CXCL10	IL6	9606.ENSP00000305651	9606.ENSP00000385675	0	0	0	0	0.18	0	0	0.865	0.884
CYP24A1	VDR	9606.ENSP00000216862	9606.ENSP00000447173	0	0	0	0	0	0.348	0	0.878	0.917
CYP24A1	CYP27B1	9606.ENSP00000216862	9606.ENSP00000228606	0	0	0.447	0.814	0.061	0	0.9	0.947	0.925
CYP24A1	CYP2R1	9606.ENSP00000216862	9606.ENSP00000334592	0	0	0.437	0.602	0	0	0.9	0.907	0.946
CYP27B1	VDR	9606.ENSP00000228606	9606.ENSP00000447173	0	0	0	0	0.063	0.133	0	0.917	0.927
CYP27B1	CYP2R1	9606.ENSP00000228606	9606.ENSP00000334592	0	0	0.441	0.607	0	0	0.9	0.93	0.946
CYP2R1	VDR	9606.ENSP00000334592	9606.ENSP00000447173	0	0	0	0	0	0.085	0	0.806	0.815
EGF	MMP2	9606.ENSP00000265171	9606.ENSP00000219070	0	0	0	0	0	0	0	0.797	0.798
EGF	PLCG1	9606.ENSP00000265171	9606.ENSP00000244007	0	0	0	0	0	0.061	0.9	0.571	0.956
EGF	EREG	9606.ENSP00000265171	9606.ENSP00000244869	0	0	0	0.672	0	0	0.9	0.762	0.924
EGF	RAF1	9606.ENSP00000265171	9606.ENSP00000251849	0	0	0	0	0	0.05	0	0.794	0.796
EGF	KRAS	9606.ENSP00000265171	9606.ENSP00000256078	0	0	0	0	0	0	0.9	0.772	0.976
EGF	PDGFRB	9606.ENSP00000265171	9606.ENSP00000261799	0	0	0	0	0	0.062	0.8	0.687	0.936
EGF	PIK3CA	9606.ENSP00000265171	9606.ENSP00000263967	0	0	0	0	0	0	0.9	0.583	0.956
EGF	FGF2	9606.ENSP00000265171	9606.ENSP00000264498	0	0	0	0	0	0.051	0	0.958	0.96
EGF	STAT3	9606.ENSP00000265171	9606.ENSP00000264657	0	0	0	0	0	0	0.9	0.853	0.984
EGF	FGF10	9606.ENSP00000265171	9606.ENSP00000264664	0	0	0	0	0	0.051	0	0.81	0.812
EGF	JAK2	9606.ENSP00000265171	9606.ENSP00000371067	0	0	0	0	0	0.05	0	0.743	0.746
EGF	IL6R	9606.ENSP00000265171	9606.ENSP00000357470	0	0	0	0	0	0	0.6	0.427	0.761
EGF	MMP1	9606.ENSP00000265171	9606.ENSP00000322788	0	0	0	0	0	0	0	0.77	0.771
EGF	FGFR2	9606.ENSP00000265171	9606.ENSP00000410294	0	0	0	0	0	0.062	0.6	0.554	0.818
EGF	FGFR1	9606.ENSP00000265171	9606.ENSP00000393312	0	0	0	0	0	0.062	0.6	0.599	0.836
EGF	NTRK1	9606.ENSP00000265171	9606.ENSP00000431418	0	0	0	0	0.144	0.083	0.6	0.561	0.843
EGF	IL6	9606.ENSP00000265171	9606.ENSP00000385675	0	0	0	0	0	0	0	0.844	0.844
EGF	TGFA	9606.ENSP00000265171	9606.ENSP00000295400	0	0	0	0.681	0	0	0.8	0.861	0.854
EGF	MMP9	9606.ENSP00000265171	9606.ENSP00000361405	0	0	0	0	0	0	0	0.871	0.871
EGF	LDLR	9606.ENSP00000265171	9606.ENSP00000454071	0	0	0	0.648	0	0	0.9	0.589	0.92
EGF	SPRY2	9606.ENSP00000265171	9606.ENSP00000366306	0	0	0	0	0	0.05	0.9	0.475	0.945
EGF	SOS1	9606.ENSP00000265171	9606.ENSP00000387784	0	0	0	0	0	0	0.9	0.477	0.945
EGF	HRAS	9606.ENSP00000265171	9606.ENSP00000407586	0	0	0	0	0	0	0.9	0.785	0.977
EGF	SHC1	9606.ENSP00000265171	9606.ENSP00000401303	0	0	0	0	0	0	0.9	0.82	0.981
EGF	GRB2	9606.ENSP00000265171	9606.ENSP00000376345	0	0	0	0	0	0.388	0.9	0.739	0.982
EGF	EGFR	9606.ENSP00000265171	9606.ENSP00000275493	0	0	0	0	0.16	0.933	0.9	0.972	0.999
EGFR	PLCG1	9606.ENSP00000275493	9606.ENSP00000244007	0	0	0	0	0.06	0.778	0.9	0.77	0.994
EGFR	EREG	9606.ENSP00000275493	9606.ENSP00000244869	0	0	0	0	0	0.87	0.9	0.861	0.998
EGFR	KRAS	9606.ENSP00000275493	9606.ENSP00000256078	0	0	0	0	0.052	0.494	0.9	0.97	0.998
EGFR	PDGFRB	9606.ENSP00000275493	9606.ENSP00000261799	0	0	0	0.56	0.102	0.405	0.8	0.902	0.929
EGFR	PIK3CA	9606.ENSP00000275493	9606.ENSP00000263967	0	0	0	0	0	0.37	0.9	0.866	0.99
EGFR	FGF2	9606.ENSP00000275493	9606.ENSP00000264498	0	0	0	0	0.098	0	0.6	0.824	0.931
EGFR	STAT3	9606.ENSP00000275493	9606.ENSP00000264657	0	0	0	0	0	0.753	0.9	0.927	0.998
EGFR	FGF10	9606.ENSP00000275493	9606.ENSP00000264664	0	0	0	0	0	0	0.6	0.481	0.783
EGFR	PCSK9	9606.ENSP00000275493	9606.ENSP00000303208	0	0	0	0	0.088	0	0	0.707	0.721
EGFR	TYK2	9606.ENSP00000275493	9606.ENSP00000431885	0	0	0	0.566	0	0.265	0.6	0.433	0.747
EGFR	IFNA2	9606.ENSP00000275493	9606.ENSP00000369554	0	0	0	0	0	0	0.6	0.509	0.795
EGFR	GAB2	9606.ENSP00000275493	9606.ENSP00000354952	0	0	0	0	0	0.342	0.6	0.398	0.827
EGFR	MMP9	9606.ENSP00000275493	9606.ENSP00000361405	0	0	0	0	0	0	0	0.828	0.828
EGFR	FGF1	9606.ENSP00000275493	9606.ENSP00000480791	0	0	0	0	0.088	0	0.6	0.703	0.882
EGFR	IL6	9606.ENSP00000275493	9606.ENSP00000385675	0	0	0	0	0	0	0.6	0.811	0.921
EGFR	JAK2	9606.ENSP00000275493	9606.ENSP00000371067	0	0	0	0.573	0	0.472	0.8	0.83	0.928
EGFR	LDLR	9606.ENSP00000275493	9606.ENSP00000454071	0	0	0	0	0.063	0.057	0.9	0.427	0.942
EGFR	SPRY2	9606.ENSP00000275493	9606.ENSP00000366306	0	0	0	0	0.076	0.283	0.9	0.688	0.976
EGFR	SOS1	9606.ENSP00000275493	9606.ENSP00000387784	0	0	0	0	0.061	0.612	0.9	0.797	0.991
EGFR	TGFA	9606.ENSP00000275493	9606.ENSP00000295400	0	0	0	0	0.065	0.873	0.9	0.874	0.998
EGFR	SHC1	9606.ENSP00000275493	9606.ENSP00000401303	0	0	0	0	0.069	0.9	0.9	0.895	0.998
EGFR	HRAS	9606.ENSP00000275493	9606.ENSP00000407586	0	0	0	0	0.052	0.329	0.9	0.972	0.998
EGFR	GRB2	9606.ENSP00000275493	9606.ENSP00000376345	0	0	0	0	0	0.9	0.9	0.935	0.999
EREG	MMP1	9606.ENSP00000244869	9606.ENSP00000322788	0	0	0	0	0.048	0	0	0.725	0.727
EREG	SOS1	9606.ENSP00000244869	9606.ENSP00000387784	0	0	0	0	0	0	0.9	0.218	0.918
EREG	SHC1	9606.ENSP00000244869	9606.ENSP00000401303	0	0	0	0	0	0	0.9	0.291	0.926
EREG	PIK3CA	9606.ENSP00000244869	9606.ENSP00000263967	0	0	0	0	0	0	0.9	0.4	0.937
EREG	HRAS	9606.ENSP00000244869	9606.ENSP00000407586	0	0	0	0	0	0	0.9	0.556	0.953
EREG	KRAS	9606.ENSP00000244869	9606.ENSP00000256078	0	0	0	0	0	0	0.9	0.559	0.954
FGF1	PLCG1	9606.ENSP00000480791	9606.ENSP00000244007	0	0	0	0	0	0.052	0.9	0.23	0.92
FGF1	KRAS	9606.ENSP00000480791	9606.ENSP00000256078	0	0	0	0	0	0.07	0.9	0.261	0.925
FGF1	PDGFRB	9606.ENSP00000480791	9606.ENSP00000261799	0	0	0	0	0.111	0.267	0.6	0.482	0.847
FGF1	PIK3CA	9606.ENSP00000480791	9606.ENSP00000263967	0	0	0	0	0	0	0.9	0.129	0.909
FGF1	FGF2	9606.ENSP00000480791	9606.ENSP00000264498	0	0	0	0.937	0.077	0.799	0.9	0.938	0.981
FGF1	FGF10	9606.ENSP00000480791	9606.ENSP00000264664	0	0	0	0.798	0	0	0.9	0.794	0.915
FGF1	GRB2	9606.ENSP00000480791	9606.ENSP00000376345	0	0	0	0	0	0.058	0.9	0.338	0.932
FGF1	SOS1	9606.ENSP00000480791	9606.ENSP00000387784	0	0	0	0	0	0.051	0.9	0.126	0.909
FGF1	FGFR1	9606.ENSP00000480791	9606.ENSP00000393312	0	0	0	0	0.065	0.895	0.9	0.903	0.998
FGF1	HRAS	9606.ENSP00000480791	9606.ENSP00000407586	0	0	0	0	0	0.07	0.9	0.31	0.93
FGF1	FGFR2	9606.ENSP00000480791	9606.ENSP00000410294	0	0	0	0	0.078	0.954	0.9	0.829	0.999
FGF10	PLCG1	9606.ENSP00000264664	9606.ENSP00000244007	0	0	0	0	0	0.052	0.9	0.073	0.904
FGF10	KRAS	9606.ENSP00000264664	9606.ENSP00000256078	0	0	0	0	0	0.07	0.9	0.266	0.925
FGF10	PDGFRB	9606.ENSP00000264664	9606.ENSP00000261799	0	0	0	0	0.088	0.267	0.6	0.338	0.799
FGF10	PIK3CA	9606.ENSP00000264664	9606.ENSP00000263967	0	0	0	0	0	0	0.9	0.176	0.914
FGF10	FGF2	9606.ENSP00000264664	9606.ENSP00000264498	0	0	0	0.723	0	0	0.9	0.774	0.921
FGF10	SPRY2	9606.ENSP00000264664	9606.ENSP00000366306	0	0	0	0	0	0	0	0.779	0.779
FGF10	SOS1	9606.ENSP00000264664	9606.ENSP00000387784	0	0	0	0	0	0.051	0.9	0.061	0.903
FGF10	HRAS	9606.ENSP00000264664	9606.ENSP00000407586	0	0	0	0	0	0.07	0.9	0.405	0.939
FGF10	FGFR1	9606.ENSP00000264664	9606.ENSP00000393312	0	0	0	0	0	0.469	0.6	0.843	0.963
FGF10	FGFR2	9606.ENSP00000264664	9606.ENSP00000410294	0	0	0	0	0	0.922	0.9	0.817	0.998
FGF2	MMP2	9606.ENSP00000264498	9606.ENSP00000219070	0	0	0	0	0.088	0	0	0.816	0.825
FGF2	PLCG1	9606.ENSP00000264498	9606.ENSP00000244007	0	0	0	0	0	0.052	0.9	0.259	0.923
FGF2	KRAS	9606.ENSP00000264498	9606.ENSP00000256078	0	0	0	0	0	0.07	0.9	0.534	0.952
FGF2	MMP13	9606.ENSP00000264498	9606.ENSP00000260302	0	0	0	0	0	0	0	0.722	0.723
FGF2	PDGFRB	9606.ENSP00000264498	9606.ENSP00000261799	0	0	0	0	0.095	0.267	0.6	0.807	0.942
FGF2	PIK3CA	9606.ENSP00000264498	9606.ENSP00000263967	0	0	0	0	0	0	0.9	0.296	0.926
FGF2	MMP1	9606.ENSP00000264498	9606.ENSP00000322788	0	0	0	0	0	0	0	0.772	0.773
FGF2	MMP9	9606.ENSP00000264498	9606.ENSP00000361405	0	0	0	0	0	0	0	0.839	0.839
FGF2	IL6	9606.ENSP00000264498	9606.ENSP00000385675	0	0	0	0	0.061	0	0	0.854	0.857
FGF2	NTRK1	9606.ENSP00000264498	9606.ENSP00000431418	0	0	0	0	0	0.05	0.6	0.674	0.865
FGF2	SOS1	9606.ENSP00000264498	9606.ENSP00000387784	0	0	0	0	0	0.051	0.9	0.185	0.915
FGF2	JAK2	9606.ENSP00000264498	9606.ENSP00000371067	0	0	0	0	0	0.05	0.9	0.416	0.939
FGF2	HRAS	9606.ENSP00000264498	9606.ENSP00000407586	0	0	0	0	0	0.07	0.9	0.571	0.956
FGF2	STAT3	9606.ENSP00000264498	9606.ENSP00000264657	0	0	0	0	0	0	0.9	0.808	0.98
FGF2	FGFR1	9606.ENSP00000264498	9606.ENSP00000393312	0	0	0	0	0.098	0.819	0.9	0.937	0.998
FGF2	FGFR2	9606.ENSP00000264498	9606.ENSP00000410294	0	0	0	0	0	0.863	0.9	0.885	0.998
FGFR1	PLCG1	9606.ENSP00000393312	9606.ENSP00000244007	0	0	0	0	0.073	0.885	0.9	0.342	0.992
FGFR1	KRAS	9606.ENSP00000393312	9606.ENSP00000256078	0	0	0	0	0.064	0.186	0.9	0.646	0.969
FGFR1	PIK3CA	9606.ENSP00000393312	9606.ENSP00000263967	0	0	0	0	0	0.08	0.9	0.706	0.97
FGFR1	TGFA	9606.ENSP00000393312	9606.ENSP00000295400	0	0	0	0	0	0	0.6	0.312	0.713
FGFR1	SPRY2	9606.ENSP00000393312	9606.ENSP00000366306	0	0	0	0	0.067	0.26	0	0.613	0.709
FGFR1	GRB2	9606.ENSP00000393312	9606.ENSP00000376345	0	0	0	0	0	0.543	0.8	0.636	0.963
FGFR1	SOS1	9606.ENSP00000393312	9606.ENSP00000387784	0	0	0	0	0	0.744	0.9	0.318	0.981
FGFR1	SHC1	9606.ENSP00000393312	9606.ENSP00000401303	0	0	0	0	0.061	0.454	0.8	0.404	0.93
FGFR1	HRAS	9606.ENSP00000393312	9606.ENSP00000407586	0	0	0	0	0.064	0.186	0.9	0.716	0.975
FGFR2	PLCG1	9606.ENSP00000410294	9606.ENSP00000244007	0	0	0	0	0.054	0.979	0.9	0.196	0.998
FGFR2	KRAS	9606.ENSP00000410294	9606.ENSP00000256078	0	0	0	0	0.064	0.186	0.9	0.646	0.969
FGFR2	PIK3CA	9606.ENSP00000410294	9606.ENSP00000263967	0	0	0	0	0	0.08	0.9	0.675	0.967
FGFR2	STAT3	9606.ENSP00000410294	9606.ENSP00000264657	0	0	0	0	0	0.334	0.9	0.558	0.968
FGFR2	SPRY2	9606.ENSP00000410294	9606.ENSP00000366306	0	0	0	0	0	0.26	0.9	0.632	0.97
FGFR2	JAK2	9606.ENSP00000410294	9606.ENSP00000371067	0	0	0	0.61	0	0.096	0.8	0.422	0.84
FGFR2	GRB2	9606.ENSP00000410294	9606.ENSP00000376345	0	0	0	0	0	0.543	0.9	0.771	0.988
FGFR2	SOS1	9606.ENSP00000410294	9606.ENSP00000387784	0	0	0	0	0	0.161	0.9	0.321	0.938
FGFR2	SHC1	9606.ENSP00000410294	9606.ENSP00000401303	0	0	0	0	0	0.454	0.9	0.269	0.956
FGFR2	HRAS	9606.ENSP00000410294	9606.ENSP00000407586	0	0	0	0	0.064	0.186	0.9	0.704	0.974
GAB2	KRAS	9606.ENSP00000354952	9606.ENSP00000256078	0	0	0	0	0	0	0.9	0.187	0.915
GAB2	PIK3CA	9606.ENSP00000354952	9606.ENSP00000263967	0	0	0	0	0	0	0.9	0.268	0.923
GAB2	IL6R	9606.ENSP00000354952	9606.ENSP00000357470	0	0	0	0	0	0	0.9	0.07	0.903
GAB2	IL6	9606.ENSP00000354952	9606.ENSP00000385675	0	0	0	0	0	0	0.9	0.187	0.915
GAB2	SOS1	9606.ENSP00000354952	9606.ENSP00000387784	0	0	0	0	0	0	0.9	0.265	0.923
GAB2	HRAS	9606.ENSP00000354952	9606.ENSP00000407586	0	0	0	0	0	0	0.9	0.293	0.926
GAB2	JAK2	9606.ENSP00000354952	9606.ENSP00000371067	0	0	0	0	0.069	0	0.9	0.419	0.941
GAB2	SHC1	9606.ENSP00000354952	9606.ENSP00000401303	0	0	0	0	0.061	0.379	0.9	0.529	0.968
GAB2	SYK	9606.ENSP00000354952	9606.ENSP00000364907	0	0	0	0	0	0.379	0.9	0.555	0.97
GAB2	GRB2	9606.ENSP00000354952	9606.ENSP00000376345	0	0	0	0	0	0.974	0.9	0.827	0.999
GRB2	PLCG1	9606.ENSP00000376345	9606.ENSP00000244007	0	0	0	0.678	0.056	0.522	0.9	0.822	0.963
GRB2	RAF1	9606.ENSP00000376345	9606.ENSP00000251849	0	0	0	0	0	0.186	0	0.751	0.788
GRB2	KRAS	9606.ENSP00000376345	9606.ENSP00000256078	0	0	0	0	0.089	0.503	0.9	0.714	0.985
GRB2	PDGFRB	9606.ENSP00000376345	9606.ENSP00000261799	0	0	0	0	0	0.465	0.9	0.538	0.973
GRB2	PIK3CA	9606.ENSP00000376345	9606.ENSP00000263967	0	0	0	0	0	0.408	0.9	0.462	0.965
GRB2	STAT3	9606.ENSP00000376345	9606.ENSP00000264657	0	0	0	0	0.096	0	0.9	0.588	0.959
GRB2	IL6R	9606.ENSP00000376345	9606.ENSP00000357470	0	0	0	0	0	0	0.9	0.211	0.917
GRB2	MPL	9606.ENSP00000376345	9606.ENSP00000361548	0	0	0	0	0	0.082	0.9	0.251	0.925
GRB2	SYK	9606.ENSP00000376345	9606.ENSP00000364907	0	0	0	0	0.061	0.443	0.9	0.696	0.982
GRB2	SPRY2	9606.ENSP00000376345	9606.ENSP00000366306	0	0	0	0	0	0.533	0.9	0.613	0.98
GRB2	JAK2	9606.ENSP00000376345	9606.ENSP00000371067	0	0	0	0	0	0.521	0.9	0.732	0.986
GRB2	IL6	9606.ENSP00000376345	9606.ENSP00000385675	0	0	0	0	0	0	0.9	0.418	0.939
GRB2	NTRK1	9606.ENSP00000376345	9606.ENSP00000431418	0	0	0	0	0.08	0.459	0.9	0.456	0.969
GRB2	HRAS	9606.ENSP00000376345	9606.ENSP00000407586	0	0	0	0	0.089	0.573	0.9	0.76	0.989
GRB2	SOS1	9606.ENSP00000376345	9606.ENSP00000387784	0	0	0	0	0.061	0.832	0.9	0.955	0.999
GRB2	SHC1	9606.ENSP00000376345	9606.ENSP00000401303	0	0	0	0	0.061	0.994	0.9	0.979	0.999
HLA-A	OASL	9606.ENSP00000379873	9606.ENSP00000257570	0	0	0	0	0.093	0	0.9	0.105	0.911
HLA-A	HLA-F	9606.ENSP00000379873	9606.ENSP00000259951	0	0	0	0.977	0.112	0.379	0.9	0.731	0.941
HLA-A	PIK3CA	9606.ENSP00000379873	9606.ENSP00000263967	0	0	0	0	0	0	0.9	0.237	0.92
HLA-A	ZAP70	9606.ENSP00000379873	9606.ENSP00000264972	0	0	0	0	0.097	0.05	0.9	0.207	0.922
HLA-A	IFIT1	9606.ENSP00000379873	9606.ENSP00000360869	0	0	0	0	0	0	0.9	0.116	0.907
HLA-A	HLA-C	9606.ENSP00000379873	9606.ENSP00000365402	0	0	0	0.98	0.394	0.754	0.9	0.922	0.984
HLA-A	HLA-E	9606.ENSP00000379873	9606.ENSP00000365817	0	0	0	0.978	0.264	0.193	0.9	0.798	0.936
HLA-A	ISG15	9606.ENSP00000379873	9606.ENSP00000368699	0	0	0	0	0.087	0	0.9	0.106	0.911
HLA-A	SHC1	9606.ENSP00000379873	9606.ENSP00000401303	0	0	0	0	0	0	0.9	0	0.9
HLA-A	MX1	9606.ENSP00000379873	9606.ENSP00000381601	0	0	0	0	0.083	0	0.9	0.197	0.919
HLA-A	HLA-G	9606.ENSP00000379873	9606.ENSP00000412927	0	0	0	0.981	0.077	0.827	0.9	0.79	0.982
HLA-A	HLA-B	9606.ENSP00000379873	9606.ENSP00000399168	0	0	0	0.982	0.37	0.802	0.9	0.956	0.986
HLA-B	OASL	9606.ENSP00000399168	9606.ENSP00000257570	0	0	0	0	0.105	0	0.9	0.123	0.914
HLA-B	HLA-F	9606.ENSP00000399168	9606.ENSP00000259951	0	0	0	0.977	0.185	0	0.9	0.701	0.916
HLA-B	IFIT1	9606.ENSP00000399168	9606.ENSP00000360869	0	0	0	0	0	0	0.9	0.197	0.916
HLA-B	HLA-C	9606.ENSP00000399168	9606.ENSP00000365402	0	0	0	0.982	0.523	0.532	0.9	0.924	0.976
HLA-B	HLA-E	9606.ENSP00000399168	9606.ENSP00000365817	0	0	0	0.978	0.348	0.514	0.9	0.733	0.966
HLA-B	ISG15	9606.ENSP00000399168	9606.ENSP00000368699	0	0	0	0	0.082	0	0.9	0.171	0.917
HLA-B	MX1	9606.ENSP00000399168	9606.ENSP00000381601	0	0	0	0	0.096	0	0.9	0.212	0.922
HLA-B	HLA-G	9606.ENSP00000399168	9606.ENSP00000412927	0	0	0	0.98	0.076	0.689	0.9	0.721	0.969
HLA-C	OASL	9606.ENSP00000365402	9606.ENSP00000257570	0	0	0	0	0.093	0	0.9	0.055	0.906
HLA-C	HLA-F	9606.ENSP00000365402	9606.ENSP00000259951	0	0	0	0.974	0.137	0.67	0.9	0.703	0.969
HLA-C	IFIT1	9606.ENSP00000365402	9606.ENSP00000360869	0	0	0	0	0	0	0.9	0.108	0.906
HLA-C	ISG15	9606.ENSP00000365402	9606.ENSP00000368699	0	0	0	0	0.098	0	0.9	0.15	0.916
HLA-C	MX1	9606.ENSP00000365402	9606.ENSP00000381601	0	0	0	0	0.084	0	0.9	0.212	0.921
HLA-C	HLA-E	9606.ENSP00000365402	9606.ENSP00000365817	0	0	0	0.976	0.335	0.537	0.9	0.799	0.967
HLA-C	HLA-G	9606.ENSP00000365402	9606.ENSP00000412927	0	0	0	0.979	0.099	0.807	0.9	0.788	0.981
HLA-E	PLCG1	9606.ENSP00000365817	9606.ENSP00000244007	0	0	0	0	0	0	0.9	0	0.9
HLA-E	OASL	9606.ENSP00000365817	9606.ENSP00000257570	0	0	0	0	0.106	0	0.9	0.054	0.908
HLA-E	HLA-F	9606.ENSP00000365817	9606.ENSP00000259951	0	0	0	0.972	0.141	0.663	0.9	0.792	0.969
HLA-E	PIK3CA	9606.ENSP00000365817	9606.ENSP00000263967	0	0	0	0	0	0	0.9	0	0.9
HLA-E	IFIT1	9606.ENSP00000365817	9606.ENSP00000360869	0	0	0	0	0	0	0.9	0.049	0.9
HLA-E	SYK	9606.ENSP00000365817	9606.ENSP00000364907	0	0	0	0	0.078	0.05	0.9	0.286	0.929
HLA-E	SOS1	9606.ENSP00000365817	9606.ENSP00000387784	0	0	0	0	0	0	0.9	0	0.9
HLA-E	ISG15	9606.ENSP00000365817	9606.ENSP00000368699	0	0	0	0	0.076	0	0.9	0.064	0.905
HLA-E	MX1	9606.ENSP00000365817	9606.ENSP00000381601	0	0	0	0	0.106	0	0.9	0.064	0.909
HLA-E	HLA-G	9606.ENSP00000365817	9606.ENSP00000412927	0	0	0	0.978	0.073	0.692	0.9	0.913	0.969
HLA-F	OASL	9606.ENSP00000259951	9606.ENSP00000257570	0	0	0	0	0.105	0	0.9	0.097	0.912
HLA-F	IFIT1	9606.ENSP00000259951	9606.ENSP00000360869	0	0	0	0	0	0	0.9	0.126	0.908
HLA-F	MX1	9606.ENSP00000259951	9606.ENSP00000381601	0	0	0	0	0.116	0	0.9	0.108	0.914
HLA-F	ISG15	9606.ENSP00000259951	9606.ENSP00000368699	0	0	0	0	0.064	0	0.9	0.296	0.928
HLA-F	HLA-G	9606.ENSP00000259951	9606.ENSP00000412927	0	0	0	0.978	0.076	0.869	0.9	0.794	0.987
HLA-G	OASL	9606.ENSP00000412927	9606.ENSP00000257570	0	0	0	0	0.059	0	0.9	0.077	0.905
HLA-G	IFIT1	9606.ENSP00000412927	9606.ENSP00000360869	0	0	0	0	0	0	0.9	0.116	0.907
HLA-G	ISG15	9606.ENSP00000412927	9606.ENSP00000368699	0	0	0	0	0	0	0.9	0.099	0.906
HLA-G	MX1	9606.ENSP00000412927	9606.ENSP00000381601	0	0	0	0	0.061	0	0.9	0.09	0.907
HLA-G	IDO1	9606.ENSP00000412927	9606.ENSP00000430950	0	0	0	0	0.062	0	0	0.777	0.782
HRAS	RAF1	9606.ENSP00000407586	9606.ENSP00000251849	0	0	0	0	0.055	0.974	0.9	0.9	0.999
HRAS	KRAS	9606.ENSP00000407586	9606.ENSP00000256078	0	0	0.447	0.981	0	0.96	0.9	0.824	0.995
HRAS	PDGFRB	9606.ENSP00000407586	9606.ENSP00000261799	0	0	0	0	0	0.082	0.9	0.655	0.965
HRAS	PIK3CA	9606.ENSP00000407586	9606.ENSP00000263967	0	0	0	0	0.061	0.876	0.9	0.953	0.999
HRAS	STAT3	9606.ENSP00000407586	9606.ENSP00000264657	0	0	0	0	0	0.069	0	0.798	0.804
HRAS	PIK3CG	9606.ENSP00000407586	9606.ENSP00000352121	0	0	0	0	0.061	0.973	0.9	0.526	0.998
HRAS	RALGDS	9606.ENSP00000407586	9606.ENSP00000361120	0	0	0	0	0.061	0.783	0.9	0.936	0.998
HRAS	MMP9	9606.ENSP00000407586	9606.ENSP00000361405	0	0	0	0	0	0	0	0.73	0.73
HRAS	SYK	9606.ENSP00000407586	9606.ENSP00000364907	0	0	0	0	0	0.16	0.8	0.445	0.898
HRAS	SPRY2	9606.ENSP00000407586	9606.ENSP00000366306	0	0	0	0	0	0.467	0.9	0.462	0.968
HRAS	JAK2	9606.ENSP00000407586	9606.ENSP00000371067	0	0	0	0	0.055	0.16	0.9	0.79	0.981
HRAS	MLLT4	9606.ENSP00000407586	9606.ENSP00000375960	0	0	0	0	0	0.963	0.8	0.85	0.998
HRAS	SOS1	9606.ENSP00000407586	9606.ENSP00000387784	0	0	0	0	0.062	0.964	0.9	0.766	0.999
HRAS	SHC1	9606.ENSP00000407586	9606.ENSP00000401303	0	0	0	0	0.062	0	0.9	0.663	0.965
IDO1	STAT3	9606.ENSP00000430950	9606.ENSP00000264657	0	0	0	0	0.062	0	0	0.8	0.806
IDO1	IL6	9606.ENSP00000430950	9606.ENSP00000385675	0	0	0	0	0.076	0	0	0.847	0.853
IFIT1	PLCG1	9606.ENSP00000360869	9606.ENSP00000244007	0	0	0	0	0	0	0.9	0.076	0.903
IFIT1	OASL	9606.ENSP00000360869	9606.ENSP00000257570	0	0	0	0	0.896	0.163	0.9	0.774	0.997
IFIT1	IFNA5	9606.ENSP00000360869	9606.ENSP00000484479	0	0	0	0	0	0.729	0	0.196	0.772
IFIT1	ISG15	9606.ENSP00000360869	9606.ENSP00000368699	0	0	0	0	0.874	0.163	0.9	0.851	0.998
IFIT1	MX1	9606.ENSP00000360869	9606.ENSP00000381601	0	0	0	0	0.914	0	0.9	0.857	0.998
IFNA2	IFNAR1	9606.ENSP00000369554	9606.ENSP00000270139	0	0	0	0	0	0.87	0.9	0.63	0.994
IFNA2	IFNAR2	9606.ENSP00000369554	9606.ENSP00000343957	0	0	0	0	0	0.87	0.9	0.552	0.993
IFNA2	ISG15	9606.ENSP00000369554	9606.ENSP00000368699	0	0	0	0	0	0.864	0	0.719	0.96
IFNA2	IFNA8	9606.ENSP00000369554	9606.ENSP00000369553	0	0	0	0.977	0.111	0	0.9	0.686	0.908
IFNA2	IFNA5	9606.ENSP00000369554	9606.ENSP00000484479	0	0	0	0.98	0.07	0.855	0	0.669	0.861
IFNA2	TYK2	9606.ENSP00000369554	9606.ENSP00000431885	0	0	0	0	0	0	0.9	0.328	0.929
IFNA5	IFNAR1	9606.ENSP00000484479	9606.ENSP00000270139	0	0	0	0	0	0	0.6	0.315	0.714
IFNA5	IFNAR2	9606.ENSP00000484479	9606.ENSP00000343957	0	0	0	0	0	0.305	0.6	0.299	0.788
IFNA5	ISG15	9606.ENSP00000484479	9606.ENSP00000368699	0	0	0	0	0	0.845	0	0.297	0.886
IFNA8	IFNAR1	9606.ENSP00000369553	9606.ENSP00000270139	0	0	0	0	0	0.379	0.9	0.416	0.96
IFNA8	IFNAR2	9606.ENSP00000369553	9606.ENSP00000343957	0	0	0	0	0	0.379	0.9	0.111	0.939
IFNA8	ISG15	9606.ENSP00000369553	9606.ENSP00000368699	0	0	0	0	0	0.787	0	0.109	0.802
IFNA8	TYK2	9606.ENSP00000369553	9606.ENSP00000431885	0	0	0	0	0	0	0.9	0.048	0.9
IFNAR1	STAT3	9606.ENSP00000270139	9606.ENSP00000264657	0	0	0	0	0.063	0.52	0	0.548	0.779
IFNAR1	MX1	9606.ENSP00000270139	9606.ENSP00000381601	0	0	0	0	0.049	0	0	0.721	0.723
IFNAR1	IL6	9606.ENSP00000270139	9606.ENSP00000385675	0	0	0	0	0	0	0.6	0.58	0.824
IFNAR1	IFNL3	9606.ENSP00000270139	9606.ENSP00000409000	0	0	0	0	0	0	0.6	0.606	0.836
IFNAR1	JAK2	9606.ENSP00000270139	9606.ENSP00000371067	0	0	0	0	0.061	0.05	0.8	0.55	0.909
IFNAR1	IFNW1	9606.ENSP00000270139	9606.ENSP00000369578	0	0	0	0	0	0.87	0.8	0.389	0.982
IFNAR1	TYK2	9606.ENSP00000270139	9606.ENSP00000431885	0	0	0	0	0.061	0.871	0.9	0.913	0.998
IFNAR1	IFNAR2	9606.ENSP00000270139	9606.ENSP00000343957	0	0	0	0	0.077	0.87	0.9	0.898	0.998
IFNAR2	IL6	9606.ENSP00000343957	9606.ENSP00000385675	0	0	0	0	0	0	0.6	0.476	0.781
IFNAR2	IFNL3	9606.ENSP00000343957	9606.ENSP00000409000	0	0	0	0	0	0	0.6	0.51	0.795
IFNAR2	JAK2	9606.ENSP00000343957	9606.ENSP00000371067	0	0	0	0	0	0	0.8	0.568	0.909
IFNAR2	TYK2	9606.ENSP00000343957	9606.ENSP00000431885	0	0	0	0	0.061	0.336	0.9	0.731	0.981
IFNAR2	IFNW1	9606.ENSP00000343957	9606.ENSP00000369578	0	0	0	0	0	0.852	0.8	0.504	0.984
IFNL3	ITPA	9606.ENSP00000409000	9606.ENSP00000369456	0	0	0	0	0	0	0	0.732	0.732
IFNL3	TYK2	9606.ENSP00000409000	9606.ENSP00000431885	0	0	0	0	0	0	0.9	0.417	0.939
IL18	STAT3	9606.ENSP00000280357	9606.ENSP00000264657	0	0	0	0	0	0	0.9	0.576	0.955
IL18	TLR7	9606.ENSP00000280357	9606.ENSP00000370034	0	0	0	0	0.062	0	0	0.731	0.737
IL18	TLR9	9606.ENSP00000280357	9606.ENSP00000353874	0	0	0	0	0	0	0	0.741	0.741
IL18	MMP9	9606.ENSP00000280357	9606.ENSP00000361405	0	0	0	0	0.06	0	0	0.76	0.765
IL18	IL6	9606.ENSP00000280357	9606.ENSP00000385675	0	0	0	0	0	0	0	0.872	0.872
IL6	MMP2	9606.ENSP00000385675	9606.ENSP00000219070	0	0	0	0	0.076	0	0	0.816	0.823
IL6	KRAS	9606.ENSP00000385675	9606.ENSP00000256078	0	0	0	0	0	0	0	0.705	0.705
IL6	MMP13	9606.ENSP00000385675	9606.ENSP00000260302	0	0	0	0	0.064	0	0	0.803	0.808
IL6	PDGFRB	9606.ENSP00000385675	9606.ENSP00000261799	0	0	0	0	0.069	0	0.6	0.478	0.789
IL6	STAT3	9606.ENSP00000385675	9606.ENSP00000264657	0	0	0	0	0	0.269	0.9	0.97	0.997
IL6	PCSK9	9606.ENSP00000385675	9606.ENSP00000303208	0	0	0	0	0	0	0.9	0.327	0.929
IL6	MMP1	9606.ENSP00000385675	9606.ENSP00000322788	0	0	0	0	0.154	0	0	0.814	0.836
IL6	TLR9	9606.ENSP00000385675	9606.ENSP00000353874	0	0	0	0	0	0	0	0.905	0.905
IL6	IL6R	9606.ENSP00000385675	9606.ENSP00000357470	0	0	0	0	0	0.87	0.9	0.945	0.999
IL6	MMP9	9606.ENSP00000385675	9606.ENSP00000361405	0	0	0	0	0.074	0	0	0.92	0.923
IL6	MPL	9606.ENSP00000385675	9606.ENSP00000361548	0	0	0	0	0	0	0.6	0.44	0.766
IL6	TLR7	9606.ENSP00000385675	9606.ENSP00000370034	0	0	0	0	0.061	0	0	0.837	0.84
IL6	JAK2	9606.ENSP00000385675	9606.ENSP00000371067	0	0	0	0	0.064	0	0.9	0.756	0.975
IL6	SOS1	9606.ENSP00000385675	9606.ENSP00000387784	0	0	0	0	0	0	0.9	0.185	0.915
IL6	SHC1	9606.ENSP00000385675	9606.ENSP00000401303	0	0	0	0	0	0	0.9	0.322	0.929
IL6	TYK2	9606.ENSP00000385675	9606.ENSP00000431885	0	0	0	0	0	0	0.9	0.635	0.961
IL6R	PLCG1	9606.ENSP00000357470	9606.ENSP00000244007	0	0	0	0	0	0	0.8	0.083	0.808
IL6R	STAT3	9606.ENSP00000357470	9606.ENSP00000264657	0	0	0	0	0.062	0.379	0.9	0.878	0.992
IL6R	SOS1	9606.ENSP00000357470	9606.ENSP00000387784	0	0	0	0	0	0	0.9	0.094	0.905
IL6R	SHC1	9606.ENSP00000357470	9606.ENSP00000401303	0	0	0	0	0	0	0.9	0.188	0.915
IL6R	TYK2	9606.ENSP00000357470	9606.ENSP00000431885	0	0	0	0	0.061	0	0.9	0.52	0.95
IL6R	JAK2	9606.ENSP00000357470	9606.ENSP00000371067	0	0	0	0	0	0	0.9	0.606	0.958
ISG15	PLCG1	9606.ENSP00000368699	9606.ENSP00000244007	0	0	0	0	0.048	0.086	0.9	0.09	0.91
ISG15	OASL	9606.ENSP00000368699	9606.ENSP00000257570	0	0	0	0	0.834	0	0.9	0.68	0.994
ISG15	MX1	9606.ENSP00000368699	9606.ENSP00000381601	0	0	0	0	0.882	0.13	0.9	0.865	0.998
JAK2	PLCG1	9606.ENSP00000371067	9606.ENSP00000244007	0	0	0	0	0.061	0.422	0.9	0.293	0.956
JAK2	RAF1	9606.ENSP00000371067	9606.ENSP00000251849	0	0	0	0.581	0.055	0.521	0.9	0.6	0.962
JAK2	KRAS	9606.ENSP00000371067	9606.ENSP00000256078	0	0	0	0	0.063	0.16	0.9	0.583	0.962
JAK2	PDGFRB	9606.ENSP00000371067	9606.ENSP00000261799	0	0	0	0.553	0	0.414	0.9	0.585	0.954
JAK2	PIK3CA	9606.ENSP00000371067	9606.ENSP00000263967	0	0	0	0	0.088	0.124	0.9	0.543	0.958
JAK2	STAT3	9606.ENSP00000371067	9606.ENSP00000264657	0	0	0	0	0.055	0.472	0.9	0.979	0.998
JAK2	PIK3CG	9606.ENSP00000371067	9606.ENSP00000352121	0	0	0	0	0.108	0.124	0.9	0.317	0.939
JAK2	MPL	9606.ENSP00000371067	9606.ENSP00000361548	0	0	0	0	0	0.472	0.9	0.845	0.991
JAK2	SOS1	9606.ENSP00000371067	9606.ENSP00000387784	0	0	0	0	0.062	0.123	0.9	0.277	0.932
JAK2	TYK2	9606.ENSP00000371067	9606.ENSP00000431885	0	0	0	0.881	0.061	0.379	0.9	0.932	0.943
JAK2	SHC1	9606.ENSP00000371067	9606.ENSP00000401303	0	0	0	0	0	0.52	0.9	0.544	0.976
KRAS	RAF1	9606.ENSP00000256078	9606.ENSP00000251849	0	0	0	0	0.055	0.807	0.9	0.764	0.995
KRAS	STAT3	9606.ENSP00000256078	9606.ENSP00000264657	0	0	0	0	0	0.069	0	0.697	0.705
KRAS	SYK	9606.ENSP00000256078	9606.ENSP00000364907	0	0	0	0	0	0.16	0.8	0.362	0.883
KRAS	MLLT4	9606.ENSP00000256078	9606.ENSP00000375960	0	0	0	0	0	0.694	0.8	0.214	0.947
KRAS	PDGFRB	9606.ENSP00000256078	9606.ENSP00000261799	0	0	0	0	0	0.082	0.9	0.602	0.96
KRAS	SHC1	9606.ENSP00000256078	9606.ENSP00000401303	0	0	0	0	0.062	0.278	0.9	0.575	0.967
KRAS	RALGDS	9606.ENSP00000256078	9606.ENSP00000361120	0	0	0	0	0.061	0.711	0.9	0.706	0.99
KRAS	SOS1	9606.ENSP00000256078	9606.ENSP00000387784	0	0	0	0	0.065	0.765	0.9	0.739	0.993
KRAS	PIK3CG	9606.ENSP00000256078	9606.ENSP00000352121	0	0	0	0	0.061	0.876	0.9	0.473	0.993
KRAS	PIK3CA	9606.ENSP00000256078	9606.ENSP00000263967	0	0	0	0	0.11	0.871	0.9	0.906	0.998
LDLR	SCARB1	9606.ENSP00000454071	9606.ENSP00000261693	0	0	0	0	0.061	0	0	0.814	0.817
LDLR	PCSK9	9606.ENSP00000454071	9606.ENSP00000303208	0	0	0	0	0.07	0.889	0.9	0.962	0.999
MLLT4	PDGFRB	9606.ENSP00000375960	9606.ENSP00000261799	0	0	0	0	0	0	0.9	0.112	0.907
MLLT4	PIK3CA	9606.ENSP00000375960	9606.ENSP00000263967	0	0	0	0	0.062	0	0.9	0.078	0.906
MLLT4	RALGDS	9606.ENSP00000375960	9606.ENSP00000361120	0	0	0	0	0	0.358	0	0.573	0.714
MMP1	MMP2	9606.ENSP00000322788	9606.ENSP00000219070	0	0	0	0.869	0.154	0	0.9	0.921	0.922
MMP1	MMP13	9606.ENSP00000322788	9606.ENSP00000260302	0	0	0	0.935	0.077	0	0.9	0.863	0.909
MMP1	TIMP2	9606.ENSP00000322788	9606.ENSP00000262768	0	0	0	0	0.097	0.162	0	0.84	0.868
MMP1	STAT3	9606.ENSP00000322788	9606.ENSP00000264657	0	0	0	0	0	0	0.9	0.674	0.966
MMP1	MMP9	9606.ENSP00000322788	9606.ENSP00000361405	0	0	0	0.75	0.518	0	0.9	0.91	0.961
MMP13	MMP2	9606.ENSP00000260302	9606.ENSP00000219070	0	0	0	0.89	0.061	0	0.9	0.835	0.911
MMP13	TIMP2	9606.ENSP00000260302	9606.ENSP00000262768	0	0	0	0	0	0.162	0	0.752	0.784
MMP13	MMP9	9606.ENSP00000260302	9606.ENSP00000361405	0	0	0	0.797	0.064	0	0.9	0.878	0.919
MMP2	MMP9	9606.ENSP00000219070	9606.ENSP00000361405	0	0	0	0.929	0.061	0	0.9	0.958	0.908
MMP2	STAT3	9606.ENSP00000219070	9606.ENSP00000264657	0	0	0	0	0	0	0.9	0.799	0.979
MMP2	TIMP2	9606.ENSP00000219070	9606.ENSP00000262768	0	0	0	0	0.159	0.944	0.9	0.964	0.999
MMP9	TIMP2	9606.ENSP00000361405	9606.ENSP00000262768	0	0	0	0	0.066	0.162	0.9	0.913	0.992
MMP9	STAT3	9606.ENSP00000361405	9606.ENSP00000264657	0	0	0	0	0	0	0.9	0.824	0.981
MPL	PLCG1	9606.ENSP00000361548	9606.ENSP00000244007	0	0	0	0	0	0.073	0.9	0.188	0.918
MPL	PIK3CA	9606.ENSP00000361548	9606.ENSP00000263967	0	0	0	0	0	0.299	0.9	0	0.926
MPL	STAT3	9606.ENSP00000361548	9606.ENSP00000264657	0	0	0	0	0	0	0.9	0.458	0.943
MPL	TYK2	9606.ENSP00000361548	9606.ENSP00000431885	0	0	0	0	0	0.064	0.6	0.511	0.8
MPL	SOS1	9606.ENSP00000361548	9606.ENSP00000387784	0	0	0	0	0	0.124	0.9	0	0.908
MPL	SHC1	9606.ENSP00000361548	9606.ENSP00000401303	0	0	0	0	0	0.379	0.9	0.637	0.975
MX1	PLCG1	9606.ENSP00000381601	9606.ENSP00000244007	0	0	0	0	0	0	0.9	0.08	0.904
MX1	OASL	9606.ENSP00000381601	9606.ENSP00000257570	0	0	0	0	0.965	0.13	0.9	0.758	0.999
NTRK1	PLCG1	9606.ENSP00000431418	9606.ENSP00000244007	0	0	0	0	0	0.472	0.9	0.44	0.967
NTRK1	PIK3CA	9606.ENSP00000431418	9606.ENSP00000263967	0	0	0	0	0.058	0.135	0.9	0.364	0.941
NTRK1	STAT3	9606.ENSP00000431418	9606.ENSP00000264657	0	0	0	0	0	0.135	0.9	0.354	0.939
NTRK1	SOS1	9606.ENSP00000431418	9606.ENSP00000387784	0	0	0	0	0.061	0.134	0.9	0.17	0.923
NTRK1	SHC1	9606.ENSP00000431418	9606.ENSP00000401303	0	0	0	0	0.062	0.974	0.9	0.598	0.998
PDGFRB	PLCG1	9606.ENSP00000261799	9606.ENSP00000244007	0	0	0	0	0.062	0.986	0.9	0.637	0.999
PDGFRB	RAF1	9606.ENSP00000261799	9606.ENSP00000251849	0	0	0	0.568	0	0.708	0	0.67	0.791
PDGFRB	TGFA	9606.ENSP00000261799	9606.ENSP00000295400	0	0	0	0	0	0	0.6	0.325	0.718
PDGFRB	TYK2	9606.ENSP00000261799	9606.ENSP00000431885	0	0	0	0.551	0	0.414	0.6	0.311	0.786
PDGFRB	SOS1	9606.ENSP00000261799	9606.ENSP00000387784	0	0	0	0	0	0.085	0.9	0.291	0.929
PDGFRB	PIK3CG	9606.ENSP00000261799	9606.ENSP00000352121	0	0	0	0	0	0.08	0.9	0.293	0.929
PDGFRB	PIK3CA	9606.ENSP00000261799	9606.ENSP00000263967	0	0	0	0	0	0.404	0.9	0.533	0.969
PDGFRB	SHC1	9606.ENSP00000261799	9606.ENSP00000401303	0	0	0	0	0.061	0.454	0.9	0.475	0.969
PDGFRB	STAT3	9606.ENSP00000261799	9606.ENSP00000264657	0	0	0	0	0	0.71	0.9	0.601	0.987
PIK3CA	PLCG1	9606.ENSP00000263967	9606.ENSP00000244007	0	0	0	0	0.061	0.185	0.9	0.303	0.939
PIK3CA	RAF1	9606.ENSP00000263967	9606.ENSP00000251849	0	0	0	0	0.062	0.124	0.8	0.498	0.906
PIK3CA	ZAP70	9606.ENSP00000263967	9606.ENSP00000264972	0	0	0	0	0.062	0.124	0.8	0.107	0.833
PIK3CA	TYK2	9606.ENSP00000263967	9606.ENSP00000431885	0	0	0	0	0.058	0.124	0.9	0.123	0.918
PIK3CA	PIK3CG	9606.ENSP00000263967	9606.ENSP00000352121	0	0	0	0.815	0.061	0.154	0.9	0.729	0.925
PIK3CA	SYK	9606.ENSP00000263967	9606.ENSP00000364907	0	0	0	0	0.062	0.124	0.9	0.212	0.926
PIK3CA	SHC1	9606.ENSP00000263967	9606.ENSP00000401303	0	0	0	0	0	0	0.9	0.345	0.931
PIK3CA	SOS1	9606.ENSP00000263967	9606.ENSP00000387784	0	0	0	0	0.064	0.082	0.9	0.358	0.937
PIK3CA	STAT3	9606.ENSP00000263967	9606.ENSP00000264657	0	0	0	0	0.049	0	0.9	0.454	0.943
PIK3CG	PLCG1	9606.ENSP00000352121	9606.ENSP00000244007	0	0	0	0	0.062	0.185	0.65	0.323	0.794
PIK3CG	SOS1	9606.ENSP00000352121	9606.ENSP00000387784	0	0	0	0	0.061	0.082	0.9	0.307	0.932
PIK3CG	SYK	9606.ENSP00000352121	9606.ENSP00000364907	0	0	0	0	0.147	0.378	0.9	0.23	0.953
PLCG1	SHC1	9606.ENSP00000244007	9606.ENSP00000401303	0	0	0	0	0	0.379	0	0.623	0.756
PLCG1	SOS1	9606.ENSP00000244007	9606.ENSP00000387784	0	0	0	0	0	0.467	0.9	0.429	0.966
PLCG1	ZAP70	9606.ENSP00000244007	9606.ENSP00000264972	0	0	0	0.553	0.063	0.848	0.9	0.796	0.99
PLCG1	SYK	9606.ENSP00000244007	9606.ENSP00000364907	0	0	0	0.556	0.063	0.974	0.9	0.786	0.998
RAF1	RALGDS	9606.ENSP00000251849	9606.ENSP00000361120	0	0	0	0	0	0.39	0	0.685	0.8
SHC1	ZAP70	9606.ENSP00000401303	9606.ENSP00000264972	0	0	0	0	0.049	0.52	0.9	0.474	0.972
SHC1	SYK	9606.ENSP00000401303	9606.ENSP00000364907	0	0	0	0	0.061	0.52	0.9	0.751	0.987
SHC1	SPRY2	9606.ENSP00000401303	9606.ENSP00000366306	0	0	0	0	0	0.261	0.9	0.187	0.934
SHC1	SOS1	9606.ENSP00000401303	9606.ENSP00000387784	0	0	0	0	0.062	0.472	0.9	0.821	0.989
SOS1	SYK	9606.ENSP00000387784	9606.ENSP00000364907	0	0	0	0	0.061	0.123	0.9	0.321	0.936
SOS1	SPRY2	9606.ENSP00000387784	9606.ENSP00000366306	0	0	0	0	0	0.265	0.9	0.244	0.939
STAT3	TLR9	9606.ENSP00000264657	9606.ENSP00000353874	0	0	0	0	0	0.083	0	0.749	0.761
STAT3	SYK	9606.ENSP00000264657	9606.ENSP00000364907	0	0	0	0	0	0.472	0	0.718	0.845
STAT3	TYK2	9606.ENSP00000264657	9606.ENSP00000431885	0	0	0	0	0.061	0.124	0.9	0.872	0.988
SYK	ZAP70	9606.ENSP00000364907	9606.ENSP00000264972	0	0	0	0.955	0.07	0	0.9	0.86	0.906
SYK	TLR9	9606.ENSP00000364907	9606.ENSP00000353874	0	0	0	0	0.095	0.392	0	0.781	0.87
