# Supplementary material for: Exploring the Multicomponent Synergy Mechanism of Yinzhihuang Granule in Inhibiting Inflammation-Cancer Transformation of Hepar Based on Integrated Bioinformatics and Network Pharmacology
Source: Biomed Res Int. 2022 Mar 18;2022:6213865. doi: 10.1155/2022/6213865 (PMC8956385; doi:10.1155/2022/6213865)
Supplement: Supplementary Materials — contain eight tables. Supplementary Table S1: the information of differentially expressed genes in GSE83148. Supplementary Table S2: the information of differentially expressed genes in GSE121248. Supplementary Table S3: the information of targets in the PPI network of hepatitis C. Supplementary Table S4: the information of differentially expressed genes in GSE17548. Supplementary Table S5: the information of 25 compounds in YZHG. Supplementary Table S6: relationship between network points of target nodes of YZHG. Supplementary Table S7: relationship between network points of target edges of YZHG. Supplementary Table S8: the information of 4-group disease data. Supplementary Table S9: the information of the drug-disease association network. Supplementary Table S10: the molecular docking result analysis. [file 6213865.f1.zip › Supplement Table S4.txt]

id	logFC	AveExpr	t	P.Value	adj.P.Val	B
CDKN2C	1.643834073	7.521044894	4.284005177	0.000227369	0.996324238	-3.892547109
RCAN1	-2.012207902	10.22580967	-4.202092427	0.000281618	0.996324238	-3.910448725
GAPDH	0.775299802	13.12322043	4.058142474	0.000409747	0.996324238	-3.942380642
LPA	-3.404525286	7.592393455	-4.034846041	0.000435319	0.996324238	-3.947602788
PHF10	-1.109613642	8.422918809	-3.922017149	0.000583239	0.996324238	-3.973097895
PHYHIPL	1.978261394	6.773386386	3.857183034	0.000689599	0.996324238	-3.987893849
NAAA	-1.581869891	7.894579516	-3.841371197	0.000718305	0.996324238	-3.991517709
SIGLEC15	1.208971577	7.881645804	3.82458814	0.000750059	0.996324238	-3.995370595
SLC19A3	-1.943851023	6.623837435	-3.803472721	0.000791975	0.996324238	-4.000227335
GPR158	1.908174362	5.380800102	3.786201583	0.000827962	0.996324238	-4.004207414
NLRP14	-0.595437833	4.671937957	-3.777344357	0.000847035	0.996324238	-4.006251135
TRPS1	1.568972888	7.766120504	3.753073289	0.000901536	0.996324238	-4.011860348
KCNN2	-3.724428189	5.459856429	-3.750497436	0.000907518	0.996324238	-4.012456402
MRPL24	1.141237223	9.965798718	3.689255928	0.001061771	0.996324238	-4.026669221
LINC00939	-1.397324256	5.241910767	-3.673892886	0.001104329	0.996324238	-4.030246795
COX4I1	0.466550627	12.23670493	3.673829437	0.001104509	0.996324238	-4.030261581
PEG3	-2.615497006	6.55799925	-3.671287729	0.00111171	0.996324238	-4.030853925
LPAL2	-2.126038048	6.569569097	-3.64427278	0.001191143	0.996324238	-4.03715761
ANKS1A	-1.262296241	8.232690343	-3.627501253	0.00124322	0.996324238	-4.041078184
MFSD9	-1.043934292	6.58165455	-3.575218244	0.001420244	0.996324238	-4.053333533
RPL12	0.688983199	12.79956156	3.571161891	0.001434963	0.996324238	-4.054286408
AKR1C3	2.088058473	11.62810166	3.568354831	0.001445236	0.996324238	-4.054945981
CLRN3	-3.386326445	8.006136411	-3.546600919	0.001527316	0.996324238	-4.060062075
AKR1B10	5.960447953	10.12671299	3.544616079	0.001535027	0.996324238	-4.06052927
DUXAP10	4.264730356	6.622380315	3.525959188	0.00160939	0.996324238	-4.064923957
MYOT	-0.713767914	3.726178889	-3.518189915	0.001641381	0.996324238	-4.066755711
LINC01393	-0.488714298	3.14541549	-3.493971708	0.001745126	0.996324238	-4.072471767
GSPT2	-2.231217944	7.17043269	-3.479255405	0.001811255	0.996324238	-4.075949585
DDX39A	1.220652839	9.276868063	3.473015514	0.001840024	0.996324238	-4.077425206
VPS45	0.897603421	8.147851254	3.469402986	0.001856882	0.996324238	-4.078279768
PERP	-0.961401386	11.28879832	-3.440976846	0.001994877	0.996324238	-4.085010696
ILDR2	2.204064352	5.457806086	3.432820668	0.002036277	0.996324238	-4.08694407
SLCO4C1	-2.415557293	4.902032744	-3.413955651	0.002135254	0.996324238	-4.091419365
KLHL21	1.162376575	6.998588612	3.412623527	0.002142417	0.996324238	-4.09173556
C9orf16	0.938089606	9.342470249	3.406936089	0.002173262	0.996324238	-4.093085797
LINC00853	1.089685908	4.80658474	3.402020395	0.002200268	0.996324238	-4.094253153
ABHD15	-1.635613224	6.938753117	-3.391207108	0.002260824	0.996324238	-4.096822122
ARHGAP1	0.603126679	10.37426009	3.388078637	0.002278644	0.996324238	-4.097565642
MARVELD3	-1.291337367	7.219397997	-3.351839375	0.002495237	0.996324238	-4.106186908
ZFR2	-0.50018088	5.445757712	-3.337998646	0.002583112	0.996324238	-4.109483567
MRPS21	1.042231395	10.1413644	3.333449487	0.002612644	0.996324238	-4.110567566
FAU	0.595546429	12.23539148	3.328279773	0.0026466	0.996324238	-4.111799702
FAM126B	-1.079061149	8.00118655	-3.310623487	0.002765819	0.996324238	-4.11600994
REPS1	-1.162473914	8.546629365	-3.296902392	0.002862036	0.996324238	-4.119283958
ECM1	-2.081880934	8.729965353	-3.292038998	0.002896909	0.996324238	-4.120444855
POU4F3	-0.499209642	3.939820508	-3.286989649	0.00293355	0.996324238	-4.121650373
SPP2	-2.628672965	10.37096021	-3.282102072	0.002969443	0.996324238	-4.122817491
EIF2D	0.805183516	9.146138871	3.275152715	0.003021209	0.996324238	-4.124477317
COX6B1	0.6876609	11.13581341	3.27034499	0.00305753	0.996324238	-4.125625871
TXN	1.321764157	11.28042266	3.267257154	0.003081079	0.996324238	-4.126363654
ZG16	-2.289580145	8.085643165	-3.264413705	0.00310292	0.996324238	-4.127043116
EVC	-1.836546715	7.077098986	-3.264136665	0.003105056	0.996324238	-4.127109321
GABARAPL1	-1.483596808	8.992962052	-3.24917642	0.003222526	0.996324238	-4.130685315
PRXL2B	1.033486749	7.870914258	3.243815689	0.003265653	0.996324238	-4.131967145
MRPL9	0.920382382	9.447050686	3.237654616	0.003315906	0.996324238	-4.133440622
CXCL14	-3.510621736	8.306556933	-3.215146895	0.003505902	0.996324238	-4.138825921
CAMK2N2	1.068457309	6.426946465	3.207189795	0.003575546	0.996324238	-4.140730612
SEC63	-0.840277848	9.406552606	-3.183437158	0.00379145	0.996324238	-4.146418655
DGKI	0.687032579	4.128374594	3.167413717	0.003944123	0.996324238	-4.150257618
TP53I11	0.673315917	6.920723272	3.161094465	0.004005943	0.996324238	-4.151771979
ANKMY2	-0.767525505	8.494349681	-3.157193386	0.004044571	0.996324238	-4.15270694
UGGT2	0.722515848	7.662797411	3.156992442	0.00404657	0.996324238	-4.152755102
HOXD4	1.075111266	6.027302607	3.156045912	0.004056001	0.996324238	-4.152981966
RPH3AL	-1.05837016	7.387682982	-3.153555926	0.00408091	0.996324238	-4.153578786
DTNA	1.955672726	7.710426371	3.152907163	0.004087424	0.996324238	-4.153734291
TBP	-0.716639107	7.855277235	-3.139016757	0.004229317	0.996324238	-4.157064199
FAF1	0.657881925	9.069004437	3.132591379	0.004296541	0.996324238	-4.158604808
G6PC3	0.747940899	8.502150377	3.132223784	0.004300418	0.996324238	-4.158692951
PEX3	-1.518689832	8.127927428	-3.122054876	0.004409003	0.996324238	-4.161131477
FLVCR1	1.882766812	7.818002319	3.121010254	0.004420305	0.996324238	-4.161382
RPS2	0.709388732	13.08107512	3.108461505	0.004558267	0.996324238	-4.164391747
CAP2	1.862845645	8.32209122	3.102036135	0.004630497	0.996324238	-4.16593302
HIBCH	-1.317442494	10.28595257	-3.098904862	0.004666093	0.996324238	-4.166684168
CD5L	-1.982428033	7.327898133	-3.093367016	0.004729689	0.996324238	-4.168012682
FGF23	-0.918923225	5.21412042	-3.09101926	0.004756901	0.996324238	-4.168575925
DNAJC13	0.672839512	8.284175027	3.087724612	0.00479534	0.996324238	-4.169366354
CLEC4GP1	-0.521203312	4.859099615	-3.083563146	0.004844318	0.996324238	-4.170364778
VWCE	-2.054430826	7.181895449	-3.081968125	0.004863217	0.996324238	-4.170747467
ADGRG7	-2.743888708	6.605386326	-3.081449979	0.004869371	0.996324238	-4.170871785
HMBS	0.609738862	8.116111025	3.075738779	0.004937706	0.996324238	-4.172242102
LY6E	-2.202900522	9.345549799	-3.068252108	0.005028674	0.996324238	-4.1740385
LOC101928516	0.484328182	4.872642874	3.064142347	0.005079291	0.996324238	-4.175024657
TRAM2	-1.071584236	8.819332517	-3.06143889	0.005112852	0.996324238	-4.175673376
DBH	-0.92773597	6.71118666	-3.053308722	0.005215065	0.996324238	-4.177624332
TESK2	-0.787202335	7.036017155	-3.052182349	0.005229379	0.996324238	-4.177894627
FAM21EP	0.592219624	5.49452346	3.051910869	0.005232835	0.996324238	-4.177959774
ACTG2	1.327831772	6.00068107	3.051352281	0.005239952	0.996324238	-4.178093819
PYGL	-1.067171803	9.718032798	-3.046226276	0.005305696	0.996324238	-4.179323919
KATNB1	0.801098629	7.173849773	3.04547761	0.005315364	0.996324238	-4.179503579
SUCO	1.113707984	8.751463758	3.039961569	0.005387116	0.996324238	-4.180827296
TMA7	0.540871174	12.48740282	3.036557559	0.005431855	0.996324238	-4.181644181
ANGPTL6	-1.36301093	7.256446128	-3.033159053	0.005476877	0.996324238	-4.182459749
NMRAL2P	2.930651129	5.504265561	3.029011566	0.005532303	0.996324238	-4.183455056
ATP5MD	0.5604796	12.52288712	3.020361558	0.005649629	0.996324238	-4.185530863
EIF3M	0.585897646	10.99666358	3.015340083	0.005718825	0.996324238	-4.186735891
ANO10	0.939824034	7.509786839	3.006020808	0.005849393	0.996324238	-4.188972237
MYL12B	0.61045762	12.25483465	3.00527489	0.005859966	0.996324238	-4.189151232
PSMB4	0.894495493	11.67995221	3.001749433	0.005910184	0.996324238	-4.189997212
TOMM40L	1.61040521	7.827352891	3.001711222	0.00591073	0.996324238	-4.190006381
GLMN	0.714587733	6.203086021	2.998260893	0.00596028	0.996324238	-4.190834319
LINC00337	-0.520057513	3.59760917	-2.996169617	0.005990504	0.996324238	-4.191336133
FCN2	-3.727470107	6.768702068	-2.995398694	0.006001683	0.996324238	-4.191521118
LOC102723701	-0.586028617	5.840490146	-2.995092075	0.006006135	0.996324238	-4.191594692
PRKRA	-0.914767036	8.556982702	-2.994728347	0.00601142	0.996324238	-4.19168197
KIF18B	0.770381563	5.942010857	2.99417021	0.006019538	0.996324238	-4.191815896
TCIM	-2.373383016	8.788029926	-2.993152935	0.006034361	0.996324238	-4.192059991
ENAM	0.954616376	5.353742112	2.991733008	0.00605511	0.996324238	-4.192400701
ZNF219	0.494659312	7.265654257	2.990685161	0.006070466	0.996324238	-4.192652128
GPR83	-0.792563374	4.51826456	-2.986312198	0.00613495	0.996324238	-4.193701387
DNAJC6	2.299823596	5.68489012	2.981805231	0.006202094	0.996324238	-4.194782764
ATG5	-0.889007604	8.433584451	-2.980870457	0.006216107	0.996324238	-4.195007043
ETNK2	-1.366714127	8.465973948	-2.969706296	0.00638582	0.996324238	-4.197685506
FCN3	-3.588187335	8.633983666	-2.965520133	0.006450587	0.996324238	-4.198689758
CPEB3	-2.215204271	7.815935245	-2.964750033	0.006462569	0.996324238	-4.198874499
AKR1D1	-3.510552171	10.61048957	-2.962301296	0.006500812	0.996324238	-4.19946192
DGKE	-0.994203944	6.692079993	-2.961923441	0.006506732	0.996324238	-4.199552561
LINC01018	-2.232762384	7.746048559	-2.961794039	0.006508761	0.996324238	-4.199583602
NDUFA6	0.573645721	10.92581189	2.959815714	0.006539851	0.996324238	-4.200058163
LINC00320	0.328433437	3.331122689	2.952146822	0.006661709	0.996324238	-4.201897666
CCDC28A	-1.098399545	8.751279703	-2.951704455	0.006668804	0.996324238	-4.202003769
ERLIN1	-1.165432282	10.46834403	-2.950880117	0.006682044	0.996324238	-4.202201488
ASPM	2.601022947	6.381992193	2.949300287	0.006707488	0.996324238	-4.202580406
VPS11	0.65888748	7.625686129	2.947670838	0.006733828	0.996324238	-4.202971216
ABCD4	-0.6214535	7.664552567	-2.94183235	0.006829017	0.996324238	-4.204371455
KRTCAP2	0.921604604	10.7481073	2.940097759	0.006857543	0.996324238	-4.204787438
FYCO1	0.493077028	8.262458393	2.938809943	0.006878795	0.996324238	-4.205096269
LINC00528	0.799379461	4.855103345	2.932606871	0.006982039	0.996324238	-4.206583741
TRPM4	0.843971582	6.593355584	2.926759287	0.007080714	0.996324238	-4.207985828
LOC105378130	-0.408020517	3.654455897	-2.924841509	0.007113364	0.996324238	-4.208445626
AATF	0.685148039	8.947095094	2.922456962	0.007154159	0.996324238	-4.209017313
RIC3	-0.582177739	5.230217949	-2.919466537	0.007205634	0.996324238	-4.209734221
TLCD1	1.077844991	6.932710252	2.918934444	0.007214829	0.996324238	-4.209861778
CYP39A1	-2.470205775	8.21748927	-2.909131431	0.007386256	0.996324238	-4.212211584
PRSS36	-0.467567485	6.880685548	-2.906573785	0.007431615	0.996324238	-4.212824581
IGFALS	-1.648933264	7.4732896	-2.902150882	0.007510676	0.996324238	-4.21388455
SLCO2B1	-1.084082639	10.31124922	-2.901029198	0.007530854	0.996324238	-4.21415335
MANEA	-1.657346149	8.060640584	-2.899105286	0.007565581	0.996324238	-4.214614381
LOC101927943	0.556552113	4.537498276	2.897802097	0.007589191	0.996324238	-4.214926655
NF2	0.689664187	7.962807142	2.893611326	0.007665589	0.996324238	-4.215930798
PFDN2	0.709546431	9.883272721	2.890262151	0.007727169	0.996324238	-4.216733217
CNKSR1	-1.031568044	6.149282937	-2.883723012	0.007848756	0.996324238	-4.218299721
CORO1B	0.676949996	9.115264317	2.879895018	0.007920773	0.996324238	-4.219216629
MRPL47	0.605520036	9.424404609	2.879279634	0.007932408	0.996324238	-4.219364022
CPSF3	0.738821966	8.346640166	2.876439081	0.007986327	0.996324238	-4.220044341
IRGC	-0.43829059	4.498714869	-2.87353048	0.008041897	0.996324238	-4.220740905
CENPU	1.685091713	6.684334545	2.872389979	0.008063787	0.996324238	-4.221014022
CCDC90B	-0.743559355	9.324186816	-2.866420766	0.008179279	0.996324238	-4.222443335
LONRF1	-1.146306791	8.002670399	-2.865441574	0.008198373	0.996324238	-4.222677777
B3GAT1	-0.78966856	6.481761281	-2.864361713	0.008219479	0.996324238	-4.222936315
NDRG2	-1.354532666	10.43723586	-2.860228607	0.008300739	0.996324238	-4.223925776
C22orf23	0.344576412	4.887738936	2.856692573	0.008370862	0.996324238	-4.224772203
SLC18A2	-0.47491594	4.714004413	-2.856325912	0.008378166	0.996324238	-4.224859967
CLEC4G	-3.037873177	6.589890029	-2.855341064	0.008397812	0.996324238	-4.225095693
ACSM1	2.352512501	5.916963947	2.852417877	0.008456384	0.996324238	-4.225795325
DENND5A	0.672185197	8.76976557	2.839344182	0.008723103	0.996324238	-4.228923576
GNL2	0.975050155	8.067879463	2.833250806	0.008850116	0.996324238	-4.230381128
CENPE	1.134944957	5.432491445	2.819627767	0.009140433	0.996324238	-4.233638673
DNTTIP2	0.580770516	9.576218079	2.817755885	0.00918102	0.996324238	-4.234086152
TRIM55	2.985774664	6.580176859	2.815369869	0.009233003	0.996324238	-4.23465649
IGSF3	1.111805486	7.394185177	2.81531676	0.009234163	0.996324238	-4.234669185
ACMSD	-1.338879068	9.783302747	-2.814644872	0.009248853	0.996324238	-4.234829779
IFI27L1	0.644077225	7.117376421	2.814126929	0.009260192	0.996324238	-4.234953575
LINC00261	-1.169528043	10.41991812	-2.811679032	0.00931396	0.996324238	-4.235538624
CRHBP	-3.219647337	6.796954851	-2.807032363	0.009416836	0.996324238	-4.236649029
OAT	-3.052647478	9.754371085	-2.806750823	0.009423104	0.996324238	-4.236716301
LAG3	-0.975790059	5.888992103	-2.806616428	0.009426097	0.996324238	-4.236748414
PRRG2	-0.53362917	6.381246649	-2.805597231	0.009448826	0.996324238	-4.236991938
PKHD1	-1.939103362	6.604567482	-2.802778413	0.009511958	0.996324238	-4.237665408
INHBC	-1.744603575	7.325623838	-2.801547246	0.009539657	0.996324238	-4.237959533
PID1	-1.701698768	8.568523635	-2.801081978	0.009550144	0.996324238	-4.238070682
HEXA-AS1	0.332149885	3.311245787	2.797205173	0.009637953	0.996324238	-4.238996736
ZNF311	-0.950962096	3.905436777	-2.795957388	0.009666377	0.996324238	-4.239294763
SHC1	1.091541902	11.23440422	2.791720896	0.009763473	0.996324238	-4.240306513
THAP4	-0.541173741	7.937383048	-2.790642746	0.009788329	0.996324238	-4.240563966
ZIC2	2.93201526	4.362940644	2.78817284	0.009845498	0.996324238	-4.241153713
ASCL2	-0.554645897	5.743304208	-2.788031341	0.009848782	0.996324238	-4.241187497
COX2	0.273859307	14.58337986	2.784872466	0.00992238	0.996324238	-4.241941655
HKDC1	1.547792894	7.954831676	2.784668861	0.009927141	0.996324238	-4.241990261
TSPAN1	-0.434799936	6.320882726	-2.783229483	0.009960864	0.996324238	-4.242333865
MTMR14	0.606574129	8.462576903	2.782628724	0.00997497	0.996324238	-4.242477269
SLC22A12	1.875881778	6.707453182	2.782491382	0.009978198	0.996324238	-4.242510053
PDZD11	0.62993537	9.602058565	2.776283997	0.010125109	0.996324238	-4.243991559
ADAM21	-0.547370381	4.611767058	-2.774909652	0.010157911	0.996324238	-4.244319516
PACSIN2	1.10532929	10.45309688	2.769509545	0.010287767	0.996324238	-4.245607931
DAXX	0.747146483	7.565185986	2.769439079	0.010289472	0.996324238	-4.245624741
MYL1	0.501245404	4.688145733	2.768247682	0.010318335	0.996324238	-4.245908953
SLC6A19	-0.621222049	7.225080028	-2.767218337	0.010343335	0.996324238	-4.246154493
PLSCR4	-1.057390183	9.38537135	-2.766654198	0.01035706	0.996324238	-4.246289059
CDH13	0.926025812	5.59789936	2.766356474	0.01036431	0.996324238	-4.246360074
TENM4	0.415576134	5.302686125	2.76605363	0.01037169	0.996324238	-4.246432309
KCNN3	1.186826288	6.479276291	2.763909115	0.010424091	0.996324238	-4.246943797
ACVRL1	0.808930727	6.740464278	2.761923356	0.010472835	0.996324238	-4.247417374
FAT1	1.417226933	9.487582564	2.760861559	0.010498987	0.996324238	-4.247670579
GCC2	-0.737627029	8.686341969	-2.760761472	0.010501455	0.996324238	-4.247694447
CHRNE	-0.585476858	5.056539746	-2.76070262	0.010502907	0.996324238	-4.24770848
MEF2D	0.457548542	7.576357929	2.758994295	0.010545127	0.996324238	-4.248115832
UHRF1	1.597993156	6.580289078	2.756357258	0.010610612	0.996324238	-4.24874457
PLOD3	0.70537002	9.981467029	2.754965344	0.010645332	0.996324238	-4.249076406
MAP1B	1.575627486	8.700095332	2.754465181	0.010657834	0.996324238	-4.24919564
STAB2	-1.860097414	6.973794045	-2.754395569	0.010659575	0.996324238	-4.249212235
ENTPD1-AS1	0.649279556	6.58054629	2.753008622	0.010694321	0.996324238	-4.249542854
ALG14-AS1	0.472548558	3.205135974	2.747587351	0.010831159	0.996324238	-4.250834952
DMRTA1	-0.438831565	4.303540702	-2.746522222	0.010858237	0.996324238	-4.251088771
FREM2	-3.110339427	5.010965215	-2.746376308	0.010861951	0.996324238	-4.251123541
RAB27A	-1.046960372	9.61126013	-2.741338332	0.010990934	0.996324238	-4.25232389
CLDND2	0.758300451	4.966802679	2.739614552	0.011035397	0.996324238	-4.252734526
HSPA12B	0.627665961	6.575593999	2.735294915	0.011147559	0.996324238	-4.253763379
TXNL1	0.49980831	11.22983073	2.730461294	0.011274338	0.996324238	-4.254914372
CRNDE	3.161759159	6.369286595	2.730289933	0.011278858	0.996324238	-4.254955171
MTX1	0.718115689	9.312067998	2.729437277	0.01130137	0.996324238	-4.255158174
CDHR2	-1.879308394	7.942215676	-2.728475666	0.01132681	0.996324238	-4.255387106
IRX3	1.901266822	6.535312232	2.728130355	0.011335959	0.996324238	-4.255469312
JCAD	1.289808585	5.416578153	2.72777449	0.011345394	0.996324238	-4.255554029
PABPC3	1.074036409	12.20504065	2.726225112	0.01138656	0.996324238	-4.255922852
HEXIM1	-0.91297487	8.520230805	-2.725836464	0.011396909	0.996324238	-4.256015363
RABEPK	1.197744122	8.628356187	2.721016143	0.011525992	0.996324238	-4.257162595
PPP2R5A	0.682799952	9.80204345	2.720133555	0.011549775	0.996324238	-4.257372616
UTS2B	0.447222189	3.560646418	2.715872885	0.011665237	0.996324238	-4.258386342
MAP3K14-AS1	-0.42199984	5.317040945	-2.712060924	0.011769457	0.996324238	-4.259293098
CALML4	-0.886045468	8.372455172	-2.709177898	0.011848859	0.996324238	-4.259978754
EBF4	-0.742325836	6.099536406	-2.708000287	0.011881437	0.996324238	-4.260258787
DCLRE1B	0.716626526	6.548515672	2.707872822	0.011884968	0.996324238	-4.260289096
NFE2L2	-0.87951586	10.59613142	-2.700848769	0.012081089	0.996324238	-4.261958977
FAM110D	0.388947922	6.003499639	2.698463144	0.012148387	0.996324238	-4.262525969
TM4SF18	0.998288425	7.125348273	2.69831006	0.012152718	0.996324238	-4.26256235
LRRC6	-0.787193298	5.500350647	-2.6979871	0.012161858	0.996324238	-4.262639101
PIK3R4	-0.80909218	8.209947875	-2.695542733	0.01223125	0.996324238	-4.263219952
AOX1	-1.084502291	12.20859714	-2.694949153	0.012248157	0.996324238	-4.263360991
PITPNM3	-1.265798271	5.100388178	-2.69480048	0.012252395	0.996324238	-4.263396315
LCAT	-1.985489586	8.963865314	-2.694405837	0.012263651	0.996324238	-4.263490081
RASL12	0.586576621	6.276006901	2.692128574	0.012328794	0.996324238	-4.264031108
FAM83F	-1.066353556	5.232797096	-2.68755548	0.012460593	0.996324238	-4.26511734
LINC00113	0.463842127	3.54926	2.68566439	0.01251548	0.996324238	-4.265566434
PARN	0.645905277	8.527397975	2.685045024	0.012533506	0.996324238	-4.265713508
TMEM252-DT	0.528511524	5.040002406	2.684132701	0.012560102	0.996324238	-4.265930138
DBNDD1	1.047399536	6.521214945	2.683469007	0.012579483	0.996324238	-4.266087723
PPP1R35	0.603849929	8.201722723	2.681967406	0.012623437	0.996324238	-4.266444233
MICAL2	1.129112325	9.551449381	2.67563378	0.012810417	0.996324238	-4.267947581
NPC1L1	-2.58433684	7.934202282	-2.6738617	0.012863195	0.996324238	-4.26836809
LOC105370549	0.385720889	3.158906639	2.673025592	0.012888168	0.996324238	-4.26856648
ATP5MC1	0.836117274	10.05858999	2.672344395	0.012908547	0.996324238	-4.268728104
PCDH12	0.627891176	7.700796388	2.671573477	0.012931647	0.996324238	-4.268911007
KIAA1211L	1.147984787	6.328851617	2.670606579	0.012960674	0.996324238	-4.269140393
PGBD2	-0.636415752	6.07357317	-2.669500241	0.012993961	0.996324238	-4.269402843
TMEM169	-0.739782098	5.642734359	-2.668873965	0.01301284	0.996324238	-4.269551402
TKFC	-1.629290828	8.696715567	-2.668286351	0.013030577	0.996324238	-4.269690784
CEBPG	0.684935988	8.699198705	2.666231213	0.013092789	0.996324238	-4.270178219
SCFD2	0.931130645	8.456073688	2.666047896	0.013098352	0.996324238	-4.270221695
LINC02728	-0.386027195	3.456903542	-2.664473891	0.013146206	0.996324238	-4.270594966
VENTXP1	0.410625776	5.126210032	2.662558909	0.013204647	0.996324238	-4.271049045
LINC00319	-0.552459063	5.24832442	-2.658309701	0.013335194	0.996324238	-4.272056401
CCL26	0.342545998	4.668183993	2.657006114	0.013375485	0.996324238	-4.272365382
XPA	-0.565465456	7.887898672	-2.654845388	0.013442519	0.996324238	-4.272877464
FURIN	-0.669593893	9.41336315	-2.649213403	0.013618725	0.996324238	-4.274211854
TIMM9	0.515155619	7.767297759	2.647977419	0.013657683	0.996324238	-4.274504626
NRBF2	-1.521082637	8.044049652	-2.646954037	0.013690019	0.996324238	-4.274747018
UROC1	-2.035099424	6.786152985	-2.645606084	0.013732719	0.996324238	-4.275066259
PTH1R	-1.325002317	7.046045813	-2.644743296	0.013760115	0.996324238	-4.27527058
RSPO3	-2.171621329	6.87530312	-2.641805517	0.013853784	0.996324238	-4.275966196
KCNQ1-AS1	-0.376773964	5.558025313	-2.640959367	0.013880873	0.996324238	-4.276166522
ACTB	0.571339949	13.75784131	2.637103519	0.014004944	0.996324238	-4.277079239
BBOF1	0.62566975	5.724890234	2.635972843	0.014041522	0.996324238	-4.277346832
CYSLTR2	0.44842388	5.182940744	2.634797132	0.014079652	0.996324238	-4.27762506
PLGLB2	-1.980972078	6.790541958	-2.634081917	0.014102894	0.996324238	-4.277794301
SPTAN1	0.802111013	9.750665431	2.6338262	0.014111213	0.996324238	-4.277854809
AGPS	-1.060015755	7.756400498	-2.631494394	0.014187281	0.996324238	-4.27840651
PRELID1	0.738250591	10.47373218	2.628856457	0.014273798	0.996324238	-4.279030526
DNM3	0.83622445	5.236345897	2.628069569	0.014299701	0.996324238	-4.279216644
HDAC3	-0.667102437	8.113879139	-2.626083635	0.01436527	0.996324238	-4.279686316
STIL	1.108565077	6.236502485	2.625655471	0.014379443	0.996324238	-4.279787567
MLYCD	-1.083641158	8.141736552	-2.622244968	0.014492806	0.996324238	-4.280593957
CBR3	0.761939078	6.300211625	2.621973638	0.01450186	0.996324238	-4.280658102
KRTCAP3	-0.880117093	6.914568354	-2.621411994	0.01452062	0.996324238	-4.280790876
KIAA1614	-0.477435365	5.885847891	-2.619962007	0.014569155	0.996324238	-4.281133629
DIRAS3	-2.234136576	6.286787913	-2.616840605	0.014674153	0.996324238	-4.281871348
LINC00607	0.675618166	4.663992156	2.61645938	0.014687024	0.996324238	-4.281961435
CDKN2B	1.558833652	5.673888712	2.614729347	0.014745571	0.996324238	-4.282370225
YBX1	0.886657986	11.64217485	2.612460497	0.014822681	0.996324238	-4.282906248
LINC00421	0.626216276	5.103473411	2.610585638	0.014886685	0.996324238	-4.283349118
LOC105373418	0.382534121	5.903347588	2.605723432	0.015053873	0.996324238	-4.284497335
CD164	-0.764305728	10.94505388	-2.603892024	0.015117299	0.996324238	-4.284929709
L3MBTL3	-0.55512989	6.179074424	-2.603575732	0.015128278	0.996324238	-4.285004376
DHRS1	-1.371627249	9.801881726	-2.602347044	0.015170999	0.996324238	-4.285294411
SORT1	0.973578577	9.072754254	2.601783685	0.015190625	0.996324238	-4.285427384
RUVBL2	0.700575746	9.712253515	2.601056024	0.015216009	0.996324238	-4.285599129
BOK	-1.203580573	9.398202652	-2.600695629	0.015228595	0.996324238	-4.285684187
LINC01568	0.446912836	3.917631988	2.598552273	0.015303653	0.996324238	-4.286189996
MIR4435-2HG	0.827045285	5.707403631	2.598089774	0.015319894	0.996324238	-4.286299129
ACACA	1.077285466	8.760229796	2.594916626	0.015431757	0.996324238	-4.287047765
OTUD7B	0.713141129	8.141321939	2.593760362	0.015472708	0.996324238	-4.287320512
ZDBF2	-1.161020744	4.734148109	-2.593649788	0.015476629	0.996324238	-4.287346594
PCTP	-1.087242174	9.914504145	-2.593334535	0.015487815	0.996324238	-4.287420953
IFITM10	-0.645884829	6.54880774	-2.592714755	0.015509826	0.996324238	-4.287567134
DPYD	-1.066665802	10.32978985	-2.59119138	0.015564054	0.996324238	-4.287926407
NARS1	0.843505329	11.04183633	2.588969405	0.015643467	0.996324238	-4.288450355
PPFIA4	-0.38075843	3.967635654	-2.58871468	0.015652595	0.996324238	-4.288510413
TERB2	-0.827131848	2.983845778	-2.588553685	0.015658367	0.996324238	-4.288548372
ARL16	-0.664401166	6.895925575	-2.587926077	0.015680885	0.996324238	-4.288696341
MDN1	-0.997230718	8.422080116	-2.587490292	0.015696539	0.996324238	-4.28879908
XPR1	0.752184662	8.188792738	2.585705629	0.015760798	0.996324238	-4.289219785
ITGB1-DT	0.754039435	5.66308	2.584065283	0.015820076	0.996324238	-4.289606414
SMARCA4	0.601062262	8.571638419	2.583175979	0.0158523	0.996324238	-4.289816
COLEC10	-1.349545373	6.714443874	-2.581648553	0.01590779	0.996324238	-4.290175938
IYD	-2.401985068	7.008961093	-2.57979182	0.015975486	0.996324238	-4.290613414
OR8G2P	0.391125395	3.946764727	2.578497761	0.016022825	0.996324238	-4.290918273
LARP1	0.778708446	10.47991211	2.57634608	0.016101828	0.996324238	-4.291425099
RPL14	0.685647741	12.72249727	2.572377903	0.016248477	0.996324238	-4.29235955
MAP2K1	-1.335712571	8.958595982	-2.572134712	0.016257505	0.996324238	-4.292416808
OIT3	-3.391035471	7.056417409	-2.57169756	0.016273744	0.996324238	-4.292519729
SFRP4	1.951365023	5.969492945	2.571528158	0.016280042	0.996324238	-4.292559612
LINC01159	0.477547934	5.563218327	2.564926159	0.016527229	0.996324238	-4.294113453
RPS8	-0.380934185	4.428564647	-2.561557826	0.016654684	0.996324238	-4.294905869
CA4	-0.386317603	5.505815294	-2.560528396	0.016693818	0.996324238	-4.295148
GAS5	0.564591472	4.949650122	2.560301581	0.016702453	0.996324238	-4.295201345
TRIM62	0.555377401	6.671975897	2.559776218	0.016722467	0.996324238	-4.295324904
TRO	-0.50066998	5.743574318	-2.557634899	0.016804275	0.996324238	-4.295828453
KLK6	0.449153285	4.522296689	2.556535806	0.01684641	0.996324238	-4.296086876
GAL3ST4	0.578710903	6.725445301	2.555826602	0.01687365	0.996324238	-4.296253613
HHIP	-2.334383735	6.892544385	-2.555788605	0.016875111	0.996324238	-4.296262546
PIK3R2	0.865124915	8.919127036	2.55268851	0.016994674	0.996324238	-4.296991263
OXTR	0.641205181	4.970874113	2.551879277	0.017026014	0.996324238	-4.297181449
CPXM1	-0.518288812	5.418770635	-2.551800684	0.01702906	0.996324238	-4.297199919
RIPOR3	-2.850713795	6.500854474	-2.551139306	0.017054718	0.996324238	-4.297355345
PPIL4	-0.868060589	7.089464151	-2.550859226	0.017065594	0.996324238	-4.297421162
EPB41L4B	-1.113485171	10.56655201	-2.550813279	0.017067379	0.996324238	-4.297431959
ITPRID2	-0.828205979	10.28707347	-2.550442866	0.017081775	0.996324238	-4.297519
ZNF536	-0.462656763	4.821203542	-2.550131809	0.017093872	0.996324238	-4.297592092
WDR88	-0.41412516	4.255017415	-2.547462579	0.017198009	0.996324238	-4.298219213
CTSA	0.914924881	10.56070871	2.542895057	0.017377574	0.996324238	-4.299291965
TANGO6	-0.583390972	7.260316721	-2.542857651	0.017379052	0.996324238	-4.299300748
ZC3H12C	-0.793993503	7.126578193	-2.538432016	0.017554711	0.996324238	-4.300339732
NDUFA7	0.78779761	8.848643865	2.536710672	0.017623477	0.996324238	-4.300743725
CLEC4M	-2.042655391	7.079506314	-2.536699521	0.017623924	0.996324238	-4.300746342
CFAP58	-0.452794157	4.917034157	-2.535757337	0.01766167	0.996324238	-4.30096744
CLTRN	-2.727924877	7.645719839	-2.534690455	0.017704502	0.996324238	-4.301217777
NDC80	1.755333992	5.683782783	2.53451548	0.017711536	0.996324238	-4.301258832
FOXD4	-0.517217059	5.400858811	-2.531389218	0.01783765	0.996324238	-4.301992228
IGFL1	-0.45179506	5.092703111	-2.531381446	0.017837964	0.996324238	-4.301994051
CLEC1B	-2.43830556	6.8541971	-2.53033176	0.017880495	0.996324238	-4.302240249
BCDIN3D-AS1	0.393693388	4.444242311	2.530098326	0.017889967	0.996324238	-4.302294997
TPPP2	-1.442035681	6.041739271	-2.530014044	0.017893387	0.996324238	-4.302314763
CCDC186	-1.018854076	7.419385655	-2.526433155	0.018039285	0.996324238	-4.303154426
H2AC17	0.81734778	4.600344494	2.523408759	0.018163367	0.996324238	-4.30386337
CUEDC2	0.500340721	9.167278865	2.522691727	0.0181929	0.996324238	-4.304031418
A2ML1	0.448810866	4.777900728	2.522530731	0.018199538	0.996324238	-4.304069148
TSPAN12	-2.011124587	8.378901841	-2.520887365	0.018267417	0.996324238	-4.304454245
TEKT3	-0.49341384	3.754204165	-2.519629458	0.018319533	0.996324238	-4.304748973
CBFA2T3	-1.169997872	5.48275003	-2.51939537	0.018329246	0.996324238	-4.304803816
TAS2R8	0.501664006	3.55308068	2.519099652	0.018341524	0.996324238	-4.304873096
NT5E	-2.033613541	8.097624744	-2.518410687	0.018370159	0.996324238	-4.305034496
LOC200772	-1.084932327	5.821146413	-2.516200864	0.018462283	0.996324238	-4.305552106
CYP4F8	-0.408952657	3.818836167	-2.515025048	0.018511475	0.996324238	-4.305827472
CCNE2	1.526790219	5.819834882	2.51360831	0.018570907	0.996324238	-4.306159217
HSP90AA1	0.706742663	12.80573923	2.512864167	0.018602195	0.996324238	-4.306333447
ZNF830	-0.477850019	7.586161961	-2.511653237	0.018653214	0.996324238	-4.306616941
TNFSF15	0.656697232	6.044389658	2.510901697	0.018684942	0.996324238	-4.306792868
RGN	-1.318816349	10.98646289	-2.510094556	0.018719074	0.996324238	-4.306981796
ISOC1	-1.476344692	10.38134159	-2.508410002	0.018790495	0.996324238	-4.307376051
SLC35G2	1.51285543	6.314902739	2.506906443	0.018854456	0.996324238	-4.307727887
MYOM2	-0.828444363	5.633377278	-2.506474231	0.018872879	0.996324238	-4.307829016
STX10	0.494226438	8.113052656	2.504391069	0.01896191	0.996324238	-4.30831637
SF3B4	0.761225948	9.308162339	2.50422762	0.018968911	0.996324238	-4.308354605
ATP6V0C	0.486114737	11.26736594	2.503407872	0.019004064	0.996324238	-4.308546352
LOC79999	0.381928844	5.479374299	2.501952464	0.019066625	0.996324238	-4.308886747
LNX2	-0.932993082	8.382459441	-2.500249307	0.019140076	0.996324238	-4.309285021
FUOM	-0.831190321	8.863576448	-2.500178393	0.01914314	0.996324238	-4.309301602
IDO2	-3.154979182	7.19044818	-2.499767241	0.019160914	0.996324238	-4.309397736
GSTZ1	-1.511857887	8.953856695	-2.499258366	0.019182933	0.996324238	-4.309516714
LOC284788	0.355007116	5.132945943	2.498769689	0.0192041	0.996324238	-4.309630964
RBPMS-AS1	0.435370451	5.541097423	2.497121555	0.019275648	0.996324238	-4.310016244
CDKN2B-AS1	0.466782702	3.329956322	2.494575498	0.019386662	0.996324238	-4.310611298
TTL	0.830038003	7.96843591	2.494545038	0.019387994	0.996324238	-4.310618416
LOC101928858	-1.001749239	6.264980867	-2.494472701	0.019391157	0.996324238	-4.31063532
ADGRG6	-1.451440729	9.733023646	-2.493259123	0.019444291	0.996324238	-4.310918893
PPIB	0.471167918	12.48147235	2.489051736	0.019629547	0.996324238	-4.311901739
TUBE1	-1.790531117	9.101686502	-2.487631275	0.01969246	0.996324238	-4.312233459
KLHL15	-1.203435486	8.313395698	-2.485858282	0.019771247	0.996324238	-4.312647436
USP43	-0.724628142	5.332797398	-2.485084904	0.019805705	0.996324238	-4.312827987
ARV1	0.544989268	8.905637608	2.482126849	0.019938016	0.996324238	-4.31351843
TENM1	-3.147522673	7.029518847	-2.480531517	0.020009712	0.996324238	-4.313890706
TTTY7	0.53071133	4.85891618	2.480036574	0.020032003	0.996324238	-4.31400619
KHK	-1.007228827	10.16934882	-2.480030901	0.020032259	0.996324238	-4.314007514
PLVAP	1.555601055	8.691777657	2.478323086	0.020109354	0.996324238	-4.314405945
PYDC1	-0.384589587	4.048580171	-2.477202074	0.020160109	0.996324238	-4.314667436
DHRS4-AS1	-1.258919781	8.131038967	-2.47622498	0.020204443	0.996324238	-4.314895329
COX6A1	0.492218865	12.42377506	2.475861444	0.020220962	0.996324238	-4.314980113
SPAG16	-1.122610392	7.389364779	-2.475349439	0.020244247	0.996324238	-4.315099516
FOLH1B	-2.425245591	7.413968966	-2.473840408	0.02031302	0.996324238	-4.315451395
PGAM2	-0.35846304	4.880680476	-2.472353842	0.02038098	0.996324238	-4.315797977
ZNF667-AS1	-1.663131531	6.495051861	-2.472318428	0.020382601	0.996324238	-4.315806233
NHLRC2	-0.580313185	8.010941574	-2.472046308	0.020395065	0.996324238	-4.31586967
SNX15	0.51598405	7.203105296	2.471990204	0.020397636	0.996324238	-4.315882748
KIAA1143	-0.903199935	9.069285113	-2.471304792	0.020429065	0.996324238	-4.316042522
PRKG2	0.367119039	5.151896456	2.465329122	0.020704972	0.996324238	-4.317434968
RPL29	0.634671293	12.45456555	2.464576762	0.020739953	0.996324238	-4.317610217
SLC26A7	0.377389531	4.422375232	2.463938872	0.020769654	0.996324238	-4.31775879
HMGN3	-0.657782684	11.10450663	-2.463065106	0.020810401	0.996324238	-4.317962284
CFL1	0.535148738	12.69548692	2.461969528	0.020861597	0.996324238	-4.318217409
LINC01146	-1.014234561	6.60480248	-2.460983483	0.020907774	0.996324238	-4.318446999
PPM1F	0.741866453	7.835142611	2.460978891	0.020907989	0.996324238	-4.318448069
TMEM30A	-0.76126015	10.19322397	-2.460900687	0.020911655	0.996324238	-4.318466276
ALKBH6	0.787643359	7.632761107	2.45919574	0.020991735	0.996324238	-4.318863192
C1orf105	0.970011635	5.749239097	2.455750433	0.02115442	0.996324238	-4.319665032
ZFP3	-1.295944467	5.701393623	-2.454921505	0.021193735	0.996324238	-4.319857904
CLEC12A	-0.567206524	5.531221232	-2.454614064	0.021208334	0.996324238	-4.319929434
H3C8	0.62630269	6.295636512	2.453115383	0.02127963	0.996324238	-4.320278084
FKBP11	1.255226089	10.47156473	2.450316461	0.021413375	0.996324238	-4.320929057
CYMP	-0.394738892	4.976156203	-2.449711194	0.021442399	0.996324238	-4.321069802
NR4A2	-2.220260396	8.016246853	-2.44942057	0.021456348	0.996324238	-4.321137378
TAAR9	0.453203731	4.207311975	2.448015396	0.02152391	0.996324238	-4.32146408
LOC101927972	-1.54860531	4.479907417	-2.447832603	0.021532713	0.996324238	-4.321506575
EMILIN3	-0.580136994	7.506152232	-2.447558441	0.021545923	0.996324238	-4.32157031
FOXC2	0.483187534	6.145725754	2.447407845	0.021553182	0.996324238	-4.321605318
ENOPH1	0.595660245	9.055409515	2.44525548	0.02165718	0.996324238	-4.322105602
EXOG	0.592212059	6.19600966	2.439639732	0.021930702	0.996324238	-4.323410298
TSPYL1	-0.970223427	10.00339649	-2.438166241	0.022002996	0.996324238	-4.323752488
ZBTB44-DT	0.424965049	4.22084498	2.436768202	0.02207179	0.996324238	-4.3240771
LOC105377776	-0.298882973	3.686262944	-2.436682813	0.022075998	0.996324238	-4.324096925
EDRF1-DT	-0.390211417	6.355198772	-2.436456644	0.022087148	0.996324238	-4.324149434
GLOD5	-0.648310102	6.525800715	-2.4357908	0.022120003	0.996324238	-4.324304012
CALHM3	-0.426013111	4.333536685	-2.435579346	0.022130447	0.996324238	-4.324353099
SRD5A1	-1.241150173	9.830215353	-2.435294115	0.022144541	0.996324238	-4.324419311
PABPC1	0.870865021	12.6702159	2.434283166	0.022194562	0.996324238	-4.32465397
SEMA3F	0.840905625	7.775526624	2.433454253	0.022235654	0.996324238	-4.324846353
ACTL7B	-0.425218818	5.536185414	-2.43205319	0.022305268	0.996324238	-4.325171484
KCNK5	-1.198093697	6.939279766	-2.427026687	0.022556673	0.996324238	-4.326337481
KCNJ11	-0.396108409	5.145578429	-2.426958604	0.022560096	0.996324238	-4.326353269
SEMA4F	0.503244565	6.635968334	2.426108525	0.022602877	0.996324238	-4.32655039
MPV17	0.650343189	7.660296856	2.425753906	0.022620745	0.996324238	-4.326632615
KCTD1	0.700834834	6.876317276	2.425477263	0.022634693	0.996324238	-4.326696757
LINC00702	0.496779209	3.749054885	2.42493822	0.022661895	0.996324238	-4.326821733
CITED2	-2.272674549	8.587038948	-2.42478951	0.022669404	0.996324238	-4.32685621
LRRC7	-0.354577971	5.116225586	-2.420200726	0.022902255	0.996324238	-4.327919755
KDM7A	-0.777897746	7.679896325	-2.418454076	0.022991463	0.996324238	-4.328324419
PJA2	-0.862091512	9.805332862	-2.418417248	0.022993347	0.996324238	-4.328332951
NME1	1.206276693	9.707947282	2.415828106	0.023126182	0.996324238	-4.32893264
GCC1	-0.683149903	7.705256984	-2.414134009	0.023213478	0.996324238	-4.329324917
LOC441179	-2.051312697	5.03283557	-2.413586957	0.023241732	0.996324238	-4.329451572
PRAG1	1.139047057	8.463472299	2.413180956	0.023262722	0.996324238	-4.329545564
SH2D5	0.532728907	5.505765779	2.411460662	0.023351851	0.996324238	-4.329943775
PNMA8B	-0.422194375	6.271983891	-2.410779883	0.02338721	0.996324238	-4.330101337
ZSCAN32	0.430523425	7.281476521	2.41059288	0.023396931	0.996324238	-4.330144615
TM2D2	-1.02259822	8.736872636	-2.407719431	0.023546771	0.996324238	-4.330809491
IL1RAP	-1.339560697	9.542984777	-2.407386372	0.023564196	0.996324238	-4.33088654
HOXD12	-0.354512206	3.692150045	-2.407229853	0.023572389	0.996324238	-4.330922748
DCAF12L1	-0.426617555	3.947964803	-2.405319887	0.023672574	0.996324238	-4.331364526
NUDT12	-1.7115414	7.784596041	-2.404588499	0.023711042	0.996324238	-4.331533669
LINC00836	0.462682909	4.65694628	2.40329178	0.023779385	0.996324238	-4.331833513
MAN1A1	-0.765811627	11.23618689	-2.402144083	0.023840024	0.996324238	-4.332098857
SERINC1	-1.265169791	10.984557	-2.400789991	0.023911752	0.996324238	-4.332411869
INSYN1	-0.411831876	6.014588636	-2.400062782	0.023950354	0.996324238	-4.332579948
TUFT1	0.890559196	7.000772459	2.399251604	0.023993481	0.996324238	-4.332767416
CLPX	-0.716784489	9.078738221	-2.399166736	0.023997998	0.996324238	-4.332787028
LOXL2	1.274197202	7.500893956	2.398159364	0.024051664	0.996324238	-4.333019808
DAGLB	-0.427893185	7.826901482	-2.393043801	0.024325895	0.996324238	-4.334201427
TMEM30B	-1.67394495	8.146730821	-2.391244594	0.024423026	0.996324238	-4.334616831
S100A14	-1.270232407	7.061503184	-2.390755163	0.024449509	0.996324238	-4.334729814
NUSAP1	1.590410662	7.725002369	2.389095257	0.024539524	0.996324238	-4.335112944
COA5	-0.624288147	8.803014619	-2.383531082	0.024843486	0.996324238	-4.336396626
BCKDHB	-1.02170724	8.70206771	-2.383075857	0.024868506	0.996324238	-4.336501606
AKIP1	0.529958678	7.742527541	2.383053312	0.024869746	0.996324238	-4.336506805
PRRG4	-1.564963029	8.079201791	-2.382952471	0.024875292	0.996324238	-4.33653006
MAP2K6	-0.940511074	6.726513437	-2.382786241	0.024884436	0.996324238	-4.336568392
SYT7	-1.108746246	7.981100201	-2.382520591	0.024899056	0.996324238	-4.336629649
SNRPN	0.671713906	4.3985736	2.382296181	0.024911413	0.996324238	-4.336681395
MANEAL	0.799834222	7.02727367	2.38171072	0.024943676	0.996324238	-4.336816386
COPG1	0.673167923	8.604803568	2.381579715	0.024950901	0.996324238	-4.336846591
FAM122A	-0.679850472	6.835945751	-2.379509201	0.02506534	0.996324238	-4.337323903
RBCK1	0.811706708	9.40625778	2.377543273	0.025174444	0.996324238	-4.337776983
LOC100421171	-0.335203397	4.113237198	-2.37753057	0.02517515	0.996324238	-4.33777991
RAB5A	0.360316018	10.55034996	2.376948768	0.025207523	0.996324238	-4.337913972
TSLP	-1.980583815	6.548407506	-2.376734621	0.025219448	0.996324238	-4.337963315
RNF17	0.494152661	4.425685848	2.376319434	0.025242583	0.996324238	-4.338058976
UBR2	-0.501710168	8.864828075	-2.374119509	0.025365492	0.996324238	-4.338565758
SLC14A1	-0.903512448	4.41198357	-2.374022022	0.025370952	0.996324238	-4.338588212
ABL1	0.55600702	8.565640183	2.373152403	0.025419698	0.996324238	-4.338788497
LHX2	-1.573988959	5.710842626	-2.371178958	0.025530637	0.996324238	-4.339242919
GNS	0.442232674	10.1318642	2.371091859	0.025535544	0.996324238	-4.339262972
MAP2K4	-0.636141344	7.811892547	-2.368354085	0.025690212	0.996324238	-4.339893186
SLC2A6	0.801382712	6.961516958	2.368013904	0.02570949	0.996324238	-4.339971477
PUSL1	0.690504981	6.754336462	2.367871378	0.025717571	0.996324238	-4.340004277
RAB37	-1.020516125	6.745180797	-2.366552362	0.025792466	0.996324238	-4.3403078
ASAP1	0.883516535	9.301554396	2.366401781	0.025801029	0.996324238	-4.340342447
MYD88	-0.586581902	10.12010868	-2.365719301	0.025839871	0.996324238	-4.34049947
CA2	-2.232545429	9.882773939	-2.365230608	0.025867718	0.996324238	-4.340611898
HAO1	-1.06314141	10.71250641	-2.365050598	0.025877982	0.996324238	-4.340653309
DES	-0.45735653	5.790668897	-2.363144914	0.025986871	0.996324238	-4.341091644
LHX3	0.897098618	5.689601726	2.361919349	0.02605712	0.996324238	-4.341373482
CYP2C19	-1.944851875	7.314673743	-2.361838028	0.026061788	0.996324238	-4.341392181
SND1	0.488903305	9.798582152	2.361236127	0.026096358	0.996324238	-4.341530578
PSMD13	0.549761631	8.655746022	2.360991449	0.026110423	0.996324238	-4.341586835
JDP2	-0.842505952	7.408443652	-2.35982197	0.026177745	0.996324238	-4.341855695
PCMT1	-0.971846168	8.777486984	-2.358273108	0.026267152	0.996324238	-4.342211708
GIP	-0.440277665	4.637583956	-2.355646693	0.026419397	0.996324238	-4.342815225
LOC101927815	0.351069642	3.52028939	2.355122499	0.02644988	0.996324238	-4.342935651
NDUFA9	0.463929377	9.231252288	2.353126924	0.026566219	0.996324238	-4.343394027
CDKN2A	0.979618367	7.025802484	2.352333716	0.026612592	0.996324238	-4.343576189
LINC01831	-1.833301771	6.096731953	-2.352293556	0.026614942	0.996324238	-4.343585411
ABLIM1	0.632281645	9.615817509	2.352265352	0.026616592	0.996324238	-4.343591888
FXN	-0.924291923	7.799101808	-2.351672178	0.026651323	0.996324238	-4.343728096
TMEM69	0.623630188	8.687427489	2.351588846	0.026656206	0.996324238	-4.343747231
PHLDA1	-1.643032651	9.292989472	-2.351126013	0.026683339	0.996324238	-4.3438535
LOC101928988	0.451004888	3.263548596	2.349971164	0.026751151	0.996324238	-4.344118631
ANXA11	0.461277585	10.44564128	2.349029448	0.026806565	0.996324238	-4.344334799
PSD4	-0.669921198	7.476021794	-2.347779915	0.026880253	0.996324238	-4.344621581
LINC01351	-0.409777141	3.447705349	-2.347631007	0.026889047	0.996324238	-4.344655753
GBAP1	1.045836101	8.748698035	2.347569043	0.026892707	0.996324238	-4.344669973
C9orf116	0.501979416	5.33642502	2.345539044	0.027012867	0.996324238	-4.345135758
TNFRSF10D	-1.276728094	7.320780101	-2.343734344	0.027120104	0.996324238	-4.345549735
SCYL2	-0.817935125	8.793846465	-2.34167308	0.027243061	0.996324238	-4.346022434
FADS3	0.579949962	7.506121151	2.341444341	0.027256737	0.996324238	-4.34607488
OLFML3	-1.877703419	8.122687988	-2.33994595	0.027346478	0.996324238	-4.346418399
AZGP1P1	-1.049293135	7.516366293	-2.338609704	0.027426737	0.996324238	-4.346724683
GBGT1	0.513479033	6.199920984	2.337506302	0.027493172	0.996324238	-4.346977551
KIF20A	1.852431521	6.029360549	2.336959837	0.027526128	0.996324238	-4.34710277
TACC2	0.769294489	7.475935892	2.336771572	0.027537491	0.996324238	-4.347145908
TRPV4	-0.663500633	6.273835834	-2.336709645	0.027541229	0.996324238	-4.347160097
S100A3	0.364161062	6.447536297	2.335469224	0.027616209	0.996324238	-4.347444285
CCDC120	-0.379079707	5.41404638	-2.335127424	0.027636902	0.996324238	-4.347522585
SDHAF4	-0.783817162	6.826473574	-2.332733099	0.027782259	0.996324238	-4.348070967
UNC93A	-1.85081091	7.325827832	-2.331570941	0.027853063	0.996324238	-4.348337072
KDM8	-1.558969197	7.35682268	-2.330614481	0.027911459	0.996324238	-4.348556044
SPA17	0.888039824	5.72413125	2.328232232	0.028057391	0.996324238	-4.349101302
LOC101926959	-0.341681847	3.138357422	-2.326895638	0.028139573	0.996324238	-4.349407142
ADAMTS13	-1.326557831	7.438749427	-2.324512774	0.028286631	0.996324238	-4.349952242
IGF1	-2.256858025	9.491165825	-2.324196684	0.028306191	0.996324238	-4.350024536
ASAP2	1.119640839	7.347592759	2.322279063	0.028425121	0.996324238	-4.350463047
VSIG10L	1.179030554	6.061681151	2.321842789	0.028452242	0.996324238	-4.350562795
PIK3C2G	-1.279575248	7.743838941	-2.320705717	0.028523038	0.996324238	-4.350822738
PROK1	0.499993883	4.742692551	2.320494095	0.028536232	0.996324238	-4.350871112
DHX57	0.6303796	6.568831984	2.31986463	0.02857551	0.996324238	-4.351014989
KRT85	-0.338689374	5.386778803	-2.319637799	0.028589676	0.996324238	-4.351066833
ASB14	0.492558182	5.160416504	2.31709116	0.028749158	0.996324238	-4.351648762
BMPER	-0.66766013	3.527430136	-2.315752783	0.028833298	0.996324238	-4.351954503
C4orf3	-1.28777982	9.72775523	-2.315457975	0.028851862	0.996324238	-4.352021842
LINC02158	-0.510683139	2.984163525	-2.31454328	0.028909529	0.996324238	-4.352230752
CLU	-0.811131843	13.05389953	-2.314357756	0.028921238	0.996324238	-4.352273121
EPB41L4A	-1.427380162	7.618190356	-2.314131573	0.028935519	0.996324238	-4.352324773
NFIL3	-1.280419598	9.811733358	-2.313430518	0.028979825	0.996324238	-4.35248486
YAF2	-0.857501854	6.537568061	-2.312974753	0.029008662	0.996324238	-4.352588926
CD81	-0.803567581	12.36387485	-2.312031949	0.029068397	0.996324238	-4.352804174
TREH	-1.492345751	5.733311899	-2.311157356	0.029123911	0.996324238	-4.353003823
GSDMC	0.368235335	5.59958891	2.311153415	0.029124161	0.996324238	-4.353004722
LOC101927513	0.401163337	5.456947186	2.310735164	0.029150743	0.996324238	-4.35310019
ERO1B	-0.907416974	7.642590414	-2.309161766	0.02925094	0.996324238	-4.353459268
STK24	0.591731307	10.65970074	2.308399933	0.029299567	0.996324238	-4.353633102
PGRMC1	-0.589262998	12.22338001	-2.30752499	0.029355506	0.996324238	-4.35383272
TTC1	0.527414987	8.638031985	2.301957687	0.029713727	0.996324238	-4.355102273
NIPSNAP2	0.79133248	8.572823959	2.30047794	0.029809606	0.996324238	-4.355439528
MRPS22	0.501182126	9.235269648	2.299807626	0.029853132	0.996324238	-4.355592276
IL12A-AS1	0.405132874	4.229332251	2.299769693	0.029855596	0.996324238	-4.35560092
SBNO1	0.691869642	7.997531614	2.299362534	0.029882065	0.996324238	-4.355693693
IL32	1.122180832	12.06521911	2.296405684	0.030074922	0.996324238	-4.356367253
BCL7B	-0.581801797	8.338890743	-2.296386851	0.030076154	0.996324238	-4.356371542
DMGDH	-1.363926523	9.292354118	-2.292806379	0.030311212	0.996324238	-4.357186742
PLEKHA8P1	0.524149818	6.516605413	2.292269594	0.030346595	0.996324238	-4.357308918
AKR1C2	1.101291645	12.50201771	2.291964251	0.030366739	0.996324238	-4.357378411
SPATA18	-2.066277127	6.308531262	-2.291753226	0.030380668	0.996324238	-4.357426437
TARBP1	0.775865902	8.366543472	2.291299444	0.03041064	0.996324238	-4.357529704
NDUFB2-AS1	0.670491804	5.830167491	2.290371321	0.030472026	0.996324238	-4.357740894
LINC02825	0.499027582	4.784917727	2.289865544	0.030505525	0.996324238	-4.357855969
LAMA5-AS1	0.551558377	6.626240108	2.288049047	0.030626115	0.996324238	-4.358269183
MRPL22	0.585182284	8.909662071	2.285211406	0.030815361	0.996324238	-4.358914447
RNF146	-0.654539697	9.093882078	-2.283614583	0.030922322	0.996324238	-4.359277428
LINC02673	0.59978305	6.500360991	2.282382565	0.031005077	0.996324238	-4.359557421
ZBTB10	-1.016858578	8.424826445	-2.281308099	0.031077414	0.996324238	-4.359801563
THY1	1.170968362	8.307673682	2.280433536	0.031136406	0.996324238	-4.360000252
CREB3L1	0.68656026	7.372418256	2.280427586	0.031136808	0.996324238	-4.360001604
ZSCAN18	-1.455726053	8.154147782	-2.278661401	0.031256254	0.996324238	-4.360402772
COL1A1	2.127220789	11.33273471	2.278337333	0.031278216	0.996324238	-4.360476368
FLAD1	0.648902216	8.049784227	2.27814235	0.031291436	0.996324238	-4.360520647
GLA	0.825617979	8.267836634	2.276770661	0.031384585	0.996324238	-4.360832105
COL4A1	1.803384599	10.65732761	2.276165457	0.031425763	0.996324238	-4.360969502
NSMCE2	1.11385163	8.38072235	2.275143498	0.031495409	0.996324238	-4.361201483
TOP2A	2.316901548	6.487208318	2.274953219	0.031508392	0.996324238	-4.361244671
LINC02800	0.349711099	3.717731341	2.274831909	0.031516671	0.996324238	-4.361272205
PNKP	0.564847199	7.328382872	2.273898252	0.031580461	0.996324238	-4.361484097
MAGI3	-0.902590369	7.234729753	-2.273844518	0.031584136	0.996324238	-4.361496291
ANPEP	-0.812404914	10.72615909	-2.273374008	0.03161633	0.996324238	-4.36160306
FGD1	0.465834364	5.909429325	2.272494928	0.03167656	0.996324238	-4.36180252
HNRNPC	0.401123765	10.88163702	2.271859016	0.031720194	0.996324238	-4.361946788
SEMA6A	-1.229894544	7.789114322	-2.26913268	0.031907886	0.996324238	-4.362565139
TNFRSF4	0.477048238	6.652718874	2.268559252	0.031947491	0.996324238	-4.362695161
NEUROD6	0.595278622	6.423755794	2.268310865	0.031964661	0.996324238	-4.362751478
ANKRD55	-0.939881289	5.399887059	-2.267372638	0.032029589	0.996324238	-4.362964182
RAB10	0.484670374	10.93799396	2.26635876	0.032099888	0.996324238	-4.363194
SFRP2	-0.346000395	4.890670149	-2.265899111	0.032131804	0.996324238	-4.363298177
DFFA	0.494299371	8.280988171	2.26577508	0.032140422	0.996324238	-4.363326287
DEFB127	0.332130032	3.457463268	2.265145748	0.032184178	0.996324238	-4.363468906
USP49	0.52720645	6.632197981	2.263788462	0.032278731	0.996324238	-4.363776444
CENPN	0.893961736	7.969683051	2.262870369	0.032342831	0.996324238	-4.363984429
DPM3	0.794143842	8.870935353	2.26245913	0.032371581	0.996324238	-4.364077581
CTSB	-0.579675286	12.3451923	-2.261503014	0.032438512	0.996324238	-4.364294132
DCTN2	0.510375364	9.134911637	2.260494407	0.032509255	0.996324238	-4.364522534
GPR180	-1.205940347	6.716146202	-2.258882044	0.032622634	0.996324238	-4.36488758
OR5I1	0.42033889	4.55660205	2.258823354	0.032626768	0.996324238	-4.364900866
MCOLN3	0.551682996	5.58141609	2.258280255	0.032665043	0.996324238	-4.365023802
CEP162	0.757183881	5.980848437	2.256893107	0.032762988	0.996324238	-4.365337749
TARP	0.468796842	6.138318217	2.256391781	0.032798451	0.996324238	-4.365451194
SPATS2	1.048991651	7.767945482	2.255552968	0.032857866	0.996324238	-4.365640987
FZD5	-1.065633426	9.25492914	-2.255050017	0.032893538	0.996324238	-4.365754775
ZCCHC17	0.476575851	8.316884242	2.254951387	0.032900537	0.996324238	-4.365777087
RAP1GAP	1.018280656	8.043918299	2.254877672	0.032905769	0.996324238	-4.365793763
HSD17B11	-0.660810036	10.80168875	-2.254682322	0.032919639	0.996324238	-4.365837955
WASHC2C	0.788733588	9.433833621	2.254065875	0.03296344	0.996324238	-4.365977398
TMEM220	-1.492903539	8.669766915	-2.251366199	0.033155884	0.996324238	-4.366587906
SLC25A41	-0.35149612	4.793353557	-2.251143672	0.033171793	0.996324238	-4.366638216
CAND1	-0.7728632	8.250449981	-2.249310716	0.03330309	0.996324238	-4.36705255
MCU	0.374580795	8.300918074	2.249063923	0.033320805	0.996324238	-4.367108327
CBX8	0.530596097	6.542618878	2.24890016	0.033332564	0.996324238	-4.367145337
TRAF3	0.844409601	7.184265143	2.24835616	0.033371653	0.996324238	-4.367268273
CD3EAP	0.511186753	7.908832375	2.248005004	0.033396908	0.996324238	-4.367347623
HS1BP3	0.557853546	8.623392389	2.247841414	0.033408679	0.996324238	-4.367384588
SMARCD2	-0.446446846	7.800629421	-2.247649616	0.033422485	0.996324238	-4.367427925
EPHA4	0.671044838	6.262611931	2.246941512	0.033473498	0.996324238	-4.36758791
SEM1	0.570835502	9.566314724	2.246224486	0.033525227	0.996324238	-4.367749892
RFX5	0.977900617	8.509791875	2.245995149	0.033541787	0.996324238	-4.367801697
LINC00691	0.327107103	3.397561953	2.245824711	0.033554099	0.996324238	-4.367840195
GCHFR	-1.055867107	9.249626232	-2.245150112	0.033602871	0.996324238	-4.367992564
PIGC	0.546294283	9.233322308	2.244921563	0.033619409	0.996324238	-4.368044181
SYNJ1	-1.010420105	7.012407947	-2.244724186	0.033633697	0.996324238	-4.368088757
LINC01127	-1.46801135	6.28232106	-2.244705382	0.033635059	0.996324238	-4.368093004
IDNK	-0.826110086	8.50013565	-2.244513523	0.033648954	0.996324238	-4.368136331
ZFYVE26	0.613637718	7.434091043	2.244291454	0.033665043	0.996324238	-4.36818648
CCNC	-0.700037768	10.16246122	-2.244077489	0.033680551	0.996324238	-4.368234797
AIDA	0.54123922	10.75407043	2.24233523	0.033807073	0.996324238	-4.36862816
INA	0.45177568	5.778771637	2.241279766	0.033883929	0.996324238	-4.368866404
TMCC3	0.747759012	6.577865206	2.241184255	0.033890892	0.996324238	-4.368887961
CETP	-1.558510539	6.730746152	-2.2391152	0.034042043	0.996324238	-4.369354864
CDO1	-1.228537948	11.77654015	-2.238836096	0.034062479	0.996324238	-4.369417833
AQP3	-1.152492741	9.762122814	-2.238347514	0.03409828	0.996324238	-4.369528057
CLCN7	0.596584532	8.742670161	2.238245119	0.034105787	0.996324238	-4.369551157
SLC27A5	-1.341506593	11.17523929	-2.238113493	0.03411544	0.996324238	-4.369580849
LCN2	3.793234967	8.77244408	2.237200608	0.034182453	0.996324238	-4.369786763
LOC101929459	0.34583559	3.240742675	2.23713237	0.034187467	0.996324238	-4.369802153
IFITM3	0.500414989	12.85377856	2.236137879	0.034260617	0.996324238	-4.370026435
RALY-AS1	0.795875861	6.31976871	2.236067308	0.034265813	0.996324238	-4.370042349
ABCG2	-1.423632251	8.107041232	-2.235365331	0.034317539	0.996324238	-4.370200636
MRPL41	0.713461593	11.13336115	2.234868863	0.034354164	0.996324238	-4.370312572
NDUFA4L2	0.787079576	6.730201753	2.234332465	0.034393775	0.996324238	-4.3704335
NKIRAS1	-0.828167668	7.979060685	-2.233592149	0.034448512	0.996324238	-4.370600382
SLAMF6	0.712917404	6.525272133	2.233461141	0.034458207	0.996324238	-4.370629912
CYP2F1	0.331355475	4.179033774	2.23340832	0.034462116	0.996324238	-4.370641818
RGS12	0.928408805	7.250483664	2.233394245	0.034463158	0.996324238	-4.37064499
DKK2	0.868615486	3.475926577	2.233338499	0.034467284	0.996324238	-4.370657555
C8orf34	0.370332515	3.123222302	2.232685613	0.034515646	0.996324238	-4.370804704
MRPS15	0.680512382	11.05133613	2.232497194	0.034529615	0.996324238	-4.370847168
ERVH-4	0.83145798	5.9615547	2.232266579	0.034546718	0.996324238	-4.370899138
TMEM25	-0.990116349	6.757530551	-2.231971017	0.03456865	0.996324238	-4.370965743
LOC100507477	0.601665294	5.1810857	2.231278846	0.03462006	0.996324238	-4.371121708
NHLRC3	-0.819426101	8.571213979	-2.231199516	0.034625957	0.996324238	-4.371139582
RIBC2	0.434797358	5.477763693	2.231025759	0.034638875	0.996324238	-4.371178731
NEIL2	-0.545963935	5.790342339	-2.230164372	0.034702982	0.996324238	-4.371372792
PCDH17	1.048032831	7.891843481	2.229883089	0.034723939	0.996324238	-4.371436155
LSS	1.028892764	9.472438784	2.229449621	0.034756257	0.996324238	-4.371533795
ANKRD37	-1.563594856	7.784540161	-2.229061939	0.034785185	0.996324238	-4.371621114
BZW1	-0.626392813	10.93455931	-2.227385513	0.034910524	0.996324238	-4.371998637
CABCOCO1	0.302533191	3.08926759	2.227158283	0.034927545	0.996324238	-4.372049799
PRKAR2B	-1.763838877	6.417302657	-2.225155919	0.035077855	0.996324238	-4.372500559
SH3PXD2B	0.619111944	7.222994585	2.224949481	0.035093384	0.996324238	-4.372547022
GRM5	0.348943504	5.149809169	2.223600084	0.035195049	0.996324238	-4.372850689
FAM83H	1.075861257	8.777597039	2.220153945	0.035455891	0.996324238	-4.373625877
TIMM50	0.655259839	8.396220227	2.219330071	0.03551851	0.996324238	-4.373811133
PLG	-1.225598147	12.34855679	-2.218522272	0.035580003	0.996324238	-4.373992748
SDHAF3	-0.892274533	6.708600616	-2.218297037	0.035597166	0.996324238	-4.374043382
HES4	0.873639843	7.186151048	2.21817451	0.035606506	0.996324238	-4.374070926
KLHL31	0.594820479	4.396760181	2.21762791	0.035648198	0.996324238	-4.374193794
ITGA2B	0.506671909	5.408456047	2.213824301	0.035939544	0.996324238	-4.37504846
FCGRT	-0.926095244	10.1955561	-2.213451678	0.035968201	0.996324238	-4.375132157
LOC100506489	-0.295332158	2.977812137	-2.213429907	0.035969876	0.996324238	-4.375137047
WBP1L	-0.572964362	9.304617935	-2.211530806	0.036116257	0.996324238	-4.375563525
ACTRT3	-0.763775113	5.277328035	-2.210422536	0.036201929	0.996324238	-4.375812341
ANKRD35	0.796096107	5.9718853	2.209066962	0.036306968	0.996324238	-4.37611661
TREM2	0.578726027	6.918494461	2.208969391	0.036314539	0.996324238	-4.376138508
LINC02148	0.334729377	3.3388918	2.206423288	0.036512609	0.996324238	-4.37670979
SFR1	0.647398525	6.623499535	2.205428756	0.036590242	0.996324238	-4.376932867
FAM50B	-0.911864905	7.580413362	-2.204854022	0.036635173	0.996324238	-4.377061764
HRCT1	1.195112317	7.353396913	2.204208109	0.036685728	0.996324238	-4.377206608
C15orf40	-1.101017799	6.994635147	-2.203674907	0.036727509	0.996324238	-4.377326164
CDKN3	1.506312088	6.096780139	2.203628528	0.036731145	0.996324238	-4.377336562
COL6A6	-1.214797632	4.547797853	-2.203462884	0.036744135	0.996324238	-4.377373701
MED18	0.436550956	6.880020135	2.203325501	0.036754911	0.996324238	-4.377404502
PRKCA	0.748852394	8.795706558	2.203025399	0.036778461	0.996324238	-4.377471782
RBP7	1.191687519	7.414438649	2.202550581	0.03681575	0.996324238	-4.377578225
PRR18	-1.224433399	7.119320778	-2.202494506	0.036820156	0.996324238	-4.377590795
OR5P2	0.342213872	4.073882496	2.202231756	0.036840807	0.996324238	-4.377649693
BBS5	-0.719483455	4.257521706	-2.202180529	0.036844834	0.996324238	-4.377661175
SCG5	-1.912153791	6.623143712	-2.202037162	0.036856108	0.996324238	-4.377693311
PSMD4	0.954075672	10.43799433	2.201863105	0.036869799	0.996324238	-4.377732324
NUS1	-1.21543813	8.133710318	-2.201043366	0.036934341	0.996324238	-4.377916045
C19orf53	0.660887542	9.398359008	2.199951316	0.037020481	0.996324238	-4.378160754
CDCA8	0.804926025	7.01927039	2.199913536	0.037023464	0.996324238	-4.378169219
DLGAP5	1.436857103	4.817767668	2.198408213	0.037142509	0.996324238	-4.378506452
HPCA	0.455041744	5.799700235	2.198395184	0.03714354	0.996324238	-4.37850937
LINC02199	0.399424444	4.514966259	2.19668706	0.037279044	0.996324238	-4.378891923
C5orf15	-0.601741296	10.22769324	-2.196507749	0.037293294	0.996324238	-4.378932075
ST8SIA6-AS1	1.840459041	5.838452057	2.195873735	0.037343721	0.996324238	-4.379074034
LOC101927248	-0.345371129	4.231536754	-2.195774759	0.037351598	0.996324238	-4.379096194
FES	-0.72862483	6.582576498	-2.194852786	0.037425051	0.996324238	-4.379302595
MRAS	0.723496461	7.753710977	2.193774246	0.037511142	0.996324238	-4.379544002
PEAK1	0.522461503	8.923068848	2.192905622	0.037580607	0.996324238	-4.379738389
TP53BP2	1.019344595	8.485682776	2.191860528	0.037664338	0.996324238	-4.379972227
SYTL5	-1.304661024	7.238286927	-2.190751363	0.037753387	0.996324238	-4.380220351
DLG5	0.79462704	7.397061836	2.189915902	0.037820586	0.996324238	-4.380407212
GLT1D1	-1.149894314	8.260202669	-2.188115852	0.037965737	0.996324238	-4.380809718
CBR4	-1.118011657	9.050551869	-2.187845821	0.037987555	0.996324238	-4.380870087
SNRPB	0.906523787	9.970466594	2.18647405	0.038098565	0.996324238	-4.38117672
LMBRD1	-1.13446125	10.13133796	-2.185348807	0.038189843	0.996324238	-4.381428188
DSG1	-1.520889512	6.286560966	-2.185184754	0.038203167	0.996324238	-4.381464846
SMPD1	-0.557838063	9.060672287	-2.184407947	0.038266315	0.996324238	-4.38163841
LOC101928251	0.314428303	4.952175654	2.182543355	0.038418274	0.996324238	-4.382054916
TNFSF4	0.812318007	5.884271087	2.182404086	0.038429646	0.996324238	-4.382086019
LTBP3	-0.989352762	9.040207314	-2.182105075	0.038454072	0.996324238	-4.382152796
PIGV	-0.772716257	8.45051151	-2.1804676	0.038588082	0.996324238	-4.382518419
PPIA	0.61485632	13.11744234	2.180351421	0.038597606	0.996324238	-4.382544356
RPS10P7	-0.657729761	5.664585809	-2.179412267	0.038674672	0.996324238	-4.382753999
AICDA	0.471938903	3.713894402	2.179250266	0.03868798	0.996324238	-4.382790158
CLDN14	-1.279885598	7.46657835	-2.178944749	0.038713088	0.996324238	-4.382858347
ABHD4	0.554132379	9.131118611	2.178075793	0.038784581	0.996324238	-4.38305227
LOC105376037	-0.313780793	3.017886989	-2.176061959	0.038950725	0.996324238	-4.38350157
LINC00588	-0.294330373	3.005661648	-2.17477923	0.039056885	0.996324238	-4.383787666
LOC100505685	-0.320334396	3.774548166	-2.173320543	0.039177924	0.996324238	-4.384112922
STXBP6	1.405961107	6.647433049	2.173063772	0.039199266	0.996324238	-4.384170168
CARD19	0.416118139	7.301818574	2.172710847	0.039228616	0.996324238	-4.384248845
LOC101927709	-0.269316538	2.721331302	-2.170077972	0.039448196	0.996324238	-4.384835622
LOC100506207	0.397095436	4.809208295	2.169662379	0.039482957	0.996324238	-4.384928217
H4C5	0.504207764	6.369287877	2.169513125	0.039495447	0.996324238	-4.384961469
SLCO1C1	0.425860926	3.372029452	2.169354074	0.039508762	0.996324238	-4.384996903
DDX49	0.503661209	8.366958403	2.168863127	0.039549885	0.996324238	-4.38510627
HS6ST3	0.389744918	4.946796671	2.168790224	0.039555995	0.996324238	-4.38512251
RBFADN	0.392882377	5.86505373	2.168518876	0.039578743	0.996324238	-4.385182952
MTERF4	-0.51671608	7.463294059	-2.16780174	0.039638922	0.996324238	-4.385342678
CXCL17	0.668979168	5.074586879	2.167683954	0.039648813	0.996324238	-4.38536891
SRSF8	-0.512915564	9.133269449	-2.167036233	0.03970325	0.996324238	-4.385513153
CHP1	-0.78118011	11.43176105	-2.163504244	0.04000127	0.996324238	-4.386299386
WBP4	-0.541943391	7.431021941	-2.162315077	0.04010206	0.996324238	-4.386563978
COA6	0.774302706	8.577859631	2.160026569	0.04029667	0.996324238	-4.387073003
SQSTM1	0.938480837	10.77541242	2.159937402	0.040304269	0.996324238	-4.387092832
RPS6	0.529237123	12.99253092	2.159852242	0.040311529	0.996324238	-4.387111769
STAR	0.293587667	4.778100794	2.15982209	0.040314099	0.996324238	-4.387118474
GAS2L1	0.679553938	8.142959954	2.159604997	0.040332611	0.996324238	-4.387166747
EBF1	1.542671024	6.245292334	2.159602055	0.040332862	0.996324238	-4.387167401
ADK	-0.847232324	9.960620566	-2.158944642	0.040388969	0.996324238	-4.387313574
TRIP11	-0.591374789	7.410770837	-2.158871492	0.040395216	0.996324238	-4.387329837
POLA2	0.539524702	6.361748373	2.157822028	0.04048494	0.996324238	-4.387563137
ARMCX3	-2.138852043	7.960212321	-2.155308674	0.040700546	0.996324238	-4.388121672
SCN2A	0.414450781	4.722644013	2.154750381	0.040748578	0.996324238	-4.388245703
SSUH2	1.271378817	6.514766221	2.154742925	0.04074922	0.996324238	-4.388247359
LOC101929114	0.309356183	4.760158294	2.153070982	0.040893371	0.996324238	-4.388618716
TEX15	0.371877894	4.384913457	2.152805375	0.040916313	0.996324238	-4.388677699
BLZF1	0.746805041	6.821837619	2.152296148	0.040960331	0.996324238	-4.388790774
GNA15	0.426719065	6.302929843	2.151830178	0.041000646	0.996324238	-4.388894233
LINC00467	0.874900759	7.688316082	2.151790642	0.041004069	0.996324238	-4.388903011
CYP4A11	-1.418636393	11.24817751	-2.151610398	0.041019674	0.996324238	-4.388943028
SLC51B	1.29468665	6.519943009	2.150268302	0.041136039	0.996324238	-4.389240948
ADCY3	0.321709456	6.496572288	2.149606979	0.041193487	0.996324238	-4.38938772
LOC101928505	-1.337599584	6.862873007	-2.149337076	0.041216953	0.996324238	-4.389447616
HDHD5-AS1	0.309793781	3.698659615	2.147982228	0.041334932	0.996324238	-4.389748231
LEF1-AS1	0.349820409	3.528494269	2.147874848	0.041344295	0.996324238	-4.389772053
C18orf21	0.417550552	7.448489216	2.146752082	0.041442313	0.996324238	-4.390021107
LINC00960	-0.867018352	5.512433709	-2.146723826	0.041444783	0.996324238	-4.390027374
CDC40	-0.754616461	8.468852447	-2.146482911	0.041465843	0.996324238	-4.390080807
SPP1	2.95169483	10.78646691	2.146475641	0.041466479	0.996324238	-4.390082419
LOC105374928	0.280148174	3.590196194	2.146415916	0.041471701	0.996324238	-4.390095665
MPZ	0.469545941	6.149611215	2.145724446	0.041532209	0.996324238	-4.390249011
IGSF11-AS1	-0.229023586	2.946235489	-2.145389764	0.041561524	0.996324238	-4.390323224
BMP4	0.553552316	6.867903448	2.145329085	0.041566841	0.996324238	-4.390336679
ACLY	0.781627855	9.974223035	2.145324416	0.04156725	0.996324238	-4.390337714
NEDD4L	0.844331147	8.151463243	2.144994264	0.041596191	0.996324238	-4.390410918
NDUFA3	0.587494863	10.83537446	2.144537242	0.041636281	0.996324238	-4.390512244
FBXO21	-0.833102709	9.674786907	-2.144129429	0.041672085	0.996324238	-4.390602652
LINC01704	-0.339069202	5.034592494	-2.143192311	0.041754463	0.996324238	-4.390810374
EPC2	-0.530385135	8.185967683	-2.141899336	0.041868362	0.996324238	-4.391096912
N4BP2L1	-1.226796221	10.26496501	-2.14133235	0.041918396	0.996324238	-4.391222539
CIDEC	0.709024918	6.443507754	2.141025556	0.041945491	0.996324238	-4.391290509
NPPC	-0.312107051	4.653709074	-2.140867521	0.041959455	0.996324238	-4.39132552
HDC	0.476367903	5.874814833	2.13999543	0.042036585	0.996324238	-4.391518703
RPL22L1	0.869405641	9.632631912	2.139320721	0.042096346	0.996324238	-4.39166814
HOXD1	0.378544175	5.294038604	2.139311457	0.042097167	0.996324238	-4.391670191
LINC02363	0.35326555	5.172780057	2.137844487	0.042227365	0.996324238	-4.391995029
NR2C2AP	0.492413315	7.307287145	2.137391076	0.042267679	0.996324238	-4.392095411
OLA1	0.621030236	10.20129095	2.136807096	0.042319654	0.996324238	-4.392224686
LOC101927884	0.584376188	5.665931515	2.136691896	0.042329913	0.996324238	-4.392250186
ATP6V1F	0.569151113	9.717424559	2.136198867	0.042373847	0.996324238	-4.392359312
GPR32	0.521681644	5.467394128	2.135210232	0.042462068	0.996324238	-4.392578104
ASRGL1	1.024453098	6.850213778	2.134135677	0.042558142	0.996324238	-4.39281586
UBE2Q1	0.67379636	9.404811027	2.133716686	0.042595656	0.996324238	-4.392908552
COL25A1	-0.437546807	5.371901856	-2.133321305	0.042631084	0.996324238	-4.392996014
RUSC1	0.587734702	7.794311806	2.133301235	0.042632883	0.996324238	-4.393000453
RETSAT	-0.744414088	9.365531137	-2.131642008	0.042781848	0.996324238	-4.39336741
UBC	0.407476214	13.79190676	2.131198981	0.042821701	0.996324238	-4.393465369
LTBP2	1.108921404	8.409367296	2.13107958	0.042832448	0.996324238	-4.393491769
L3MBTL4	-0.692259588	6.73155521	-2.13094719	0.042844367	0.996324238	-4.39352104
FCRLB	0.956436705	5.737443166	2.130421508	0.042891721	0.996324238	-4.393637258
SLC25A20	-0.871080698	9.506999958	-2.129816362	0.042946292	0.996324238	-4.393771029
LOC101927752	-0.898875643	7.244069982	-2.128808119	0.043037352	0.996324238	-4.39399387
PCAT19	-0.575554459	6.155907566	-2.128580062	0.043057972	0.996324238	-4.394044269
PLCE1	0.833082546	5.496448496	2.128267466	0.043086252	0.996324238	-4.394113346
CYGB	-1.005609783	8.061488066	-2.128087181	0.043102569	0.996324238	-4.394153183
GINM1	-0.699653702	9.172699559	-2.128050894	0.043105854	0.996324238	-4.394161201
FA2H	0.38337475	5.272056585	2.128048801	0.043106043	0.996324238	-4.394161663
GCK	0.685238656	6.080015834	2.127284513	0.043175284	0.996324238	-4.394330529
OLFML2B	0.812817353	5.590858251	2.126285691	0.043265922	0.996324238	-4.394551174
TSTA3	0.979211913	9.129151442	2.126016362	0.043290391	0.996324238	-4.394610662
C9orf78	-0.472271754	7.921109899	-2.124904721	0.043391518	0.996324238	-4.394856162
PRSS8	-1.744637613	6.623358242	-2.123984999	0.043475346	0.996324238	-4.395059236
LINC01198	1.087224005	3.675122478	2.122308131	0.043628556	0.996324238	-4.395429387
TRIOBP	0.488133748	9.234804588	2.12168836	0.043685305	0.996324238	-4.395566163
SLC39A5	-1.565559658	9.347231632	-2.121143102	0.043735285	0.996324238	-4.39568648
LINC01990	-0.325201452	3.255693564	-2.121077394	0.043741312	0.996324238	-4.395700978
ABHD6	-0.696006704	8.933875272	-2.121075698	0.043741467	0.996324238	-4.395701352
APOA5	-1.256919496	10.08002641	-2.120753917	0.043770991	0.996324238	-4.39577235
KNOP1	0.585853182	6.929744919	2.12049631	0.043794639	0.996324238	-4.395829184
IL20	0.541650946	4.903512989	2.120363392	0.043806845	0.996324238	-4.395858508
SLC35A3	-0.931294736	8.830441568	-2.120227531	0.043819325	0.996324238	-4.39588848
LRRC3	-0.444562212	5.501291425	-2.11977396	0.043861012	0.996324238	-4.395988536
SLC45A3	-0.920218026	6.972223803	-2.119636334	0.043873667	0.996324238	-4.396018894
IL20RA	0.470693444	5.026827064	2.116880471	0.04412778	0.996324238	-4.396626608
SERINC2	0.871918125	8.557701816	2.116824502	0.044132955	0.996324238	-4.396638946
CFP	-1.207031597	7.940749102	-2.11498467	0.044303352	0.996324238	-4.397044462
PDILT	-0.354254178	3.975281046	-2.114638056	0.044335519	0.996324238	-4.397120841
FOXP1	0.619523955	10.68683934	2.113270255	0.044462662	0.996324238	-4.397422194
DPP3	0.496949855	8.497299837	2.112822911	0.044504315	0.996324238	-4.397520733
TXNRD1	1.324710528	10.01891054	2.112766442	0.044509575	0.996324238	-4.397533171
SNORA68	0.339811437	5.190044052	2.112642316	0.04452114	0.996324238	-4.397560512
ANTXR2	-1.195078679	9.153992048	-2.112637608	0.044521579	0.996324238	-4.397561549
IRF6	0.92849775	9.584252201	2.112597772	0.044525291	0.996324238	-4.397570323
RET	-0.428680196	6.621115096	-2.112100313	0.044571671	0.996324238	-4.397679886
GARS1	0.67376709	9.935922544	2.112074503	0.044574078	0.996324238	-4.39768557
NPC1	0.751293653	8.267842237	2.11141258	0.044635862	0.996324238	-4.397831337
MTO1	-0.637265117	8.588536103	-2.110915045	0.044682351	0.996324238	-4.397940889
BTD	-0.73278403	7.992594687	-2.110465178	0.044724424	0.996324238	-4.398039936
TFE3	0.600376718	9.429652835	2.110152966	0.044753644	0.996324238	-4.398108669
HAX1	0.525716534	10.02944294	2.108922661	0.044868954	0.996324238	-4.398379478
FGF2	0.547535943	5.491915032	2.108280921	0.044929206	0.996324238	-4.398520707
RPS15	0.486009198	12.873438	2.108172394	0.044939402	0.996324238	-4.398544589
ZNF207	0.44201606	9.750518074	2.107828459	0.04497173	0.996324238	-4.39862027
HBS1L	-0.752749296	8.777244636	-2.107805467	0.044973892	0.996324238	-4.398625329
SYF2	0.402239729	9.269275108	2.107656351	0.044987915	0.996324238	-4.398658139
PDZK1IP1	1.858113177	7.029582666	2.106805025	0.04506805	0.996324238	-4.398845438
APOF	-2.066527054	8.859335791	-2.10666547	0.045081198	0.996324238	-4.398876138
RPL15	0.587329675	11.97949705	2.106038692	0.045140293	0.996324238	-4.399014008
PDGFA	1.002987561	7.307301046	2.10505426	0.045233248	0.996324238	-4.399230515
FAM120B	-0.38602577	7.293134786	-2.104968294	0.045241374	0.996324238	-4.399249419
PGLYRP2	-2.053086793	10.19793571	-2.10292556	0.045434836	0.996324238	-4.399698525
XAGE3	-0.426257543	5.0967318	-2.102007035	0.045522068	0.996324238	-4.399900404
HSD17B6	-1.240675679	12.12473715	-2.101657853	0.045555268	0.996324238	-4.399977139
KBTBD7	-1.545489453	6.742413927	-2.101370748	0.045582583	0.996324238	-4.400040228
CACNA1C	0.42712234	6.023526939	2.100719737	0.045644573	0.996324238	-4.400183268
GDF2	-0.441217296	6.781449148	-2.099590635	0.045752265	0.996324238	-4.400431307
IL11RA	-0.918048158	7.551123025	-2.099506304	0.045760318	0.996324238	-4.400449831
CYTH1	-0.401143792	7.90151168	-2.099042273	0.045804649	0.996324238	-4.400551749
GALNT13	0.315501764	3.516943503	2.098918616	0.045816469	0.996324238	-4.400578907
MFSD2A	-2.136015091	9.059596251	-2.09891525	0.045816791	0.996324238	-4.400579646
SERINC5	-1.16183816	10.21995876	-2.098477743	0.045858634	0.996324238	-4.400675727
PHLDB2	-0.821739921	10.0992685	-2.097930932	0.045910977	0.996324238	-4.400795799
NANS	0.563646202	8.555160392	2.097250933	0.045976145	0.996324238	-4.400945098
ATP6V1G2	0.353287803	4.767244077	2.096509328	0.046047311	0.996324238	-4.401107899
DDX19B	-0.527769648	6.905987834	-2.096378144	0.04605991	0.996324238	-4.401136694
TTC19	-0.69326084	9.148271498	-2.095686054	0.046126429	0.996324238	-4.401288597
KCNMB1	0.50390144	5.961810741	2.09532547	0.04616112	0.996324238	-4.401367731
USP32P2	-0.845158012	8.14244544	-2.09511903	0.046180992	0.996324238	-4.401413033
RCC2	0.617856273	8.799652123	2.094879904	0.046204019	0.996324238	-4.401465506
MIEN1	0.628401132	9.216235428	2.094767799	0.046214818	0.996324238	-4.401490105
FAM135B	0.584736541	6.017013123	2.094076623	0.046281449	0.996324238	-4.401641755
CPB2	-0.525954977	12.98665779	-2.091511326	0.046529496	0.996324238	-4.402204405
PDGFB	0.420155043	6.626823115	2.091041337	0.04657507	0.996324238	-4.402307455
LINC00968	-0.300845741	3.22273999	-2.090867292	0.046591956	0.996324238	-4.402345614
NPRL2	0.397874014	8.401751976	2.090596298	0.04661826	0.996324238	-4.402405025
C1orf198	0.945603153	9.353326255	2.088396812	0.046832242	0.996324238	-4.402887098
UBA52	0.47963837	12.18164994	2.088361585	0.046835677	0.996324238	-4.402894817
WDR63	0.287958578	3.259287192	2.087600774	0.046909902	0.996324238	-4.403061513
NUS1P3	-1.158324836	5.066295325	-2.086888679	0.04697947	0.996324238	-4.40321751
CAPN2	0.773684478	10.51480533	2.08537924	0.047127238	0.996324238	-4.4035481
MS4A5	0.430217861	5.35692578	2.084777242	0.047186286	0.996324238	-4.403679917
THBS4	0.7373973	6.190966521	2.082524891	0.047407798	0.996324238	-4.404172949
C15orf54	0.392003754	4.244720587	2.082390728	0.047421022	0.996324238	-4.404202309
SARAF	-0.393304461	11.3458612	-2.08212085	0.047447632	0.996324238	-4.404261366
SH3BGRL2	-0.869938733	9.085809474	-2.082055399	0.047454088	0.996324238	-4.404275689
CCR4	0.413972802	5.464102356	2.0814698	0.047511881	0.996324238	-4.404403821
MCAM	0.931167014	7.160773079	2.081228018	0.047535761	0.996324238	-4.40445672
WDR13	0.875040372	9.60500394	2.08105033	0.047553318	0.996324238	-4.404495594
ZNF649	-0.578501849	5.245395606	-2.080810777	0.047576996	0.996324238	-4.404548
PODXL2	-0.446717671	4.656386791	-2.080230837	0.047634363	0.996324238	-4.40467486
TRIM45	0.662239846	6.111200447	2.079781097	0.047678893	0.996324238	-4.404773228
ARMT1	-1.327413023	8.79350932	-2.076419699	0.048012889	0.996324238	-4.405508131
GAU1	0.452883756	5.361235447	2.076343372	0.048020497	0.996324238	-4.405524812
TRIM7	-0.343784273	5.193228503	-2.076263836	0.048028426	0.996324238	-4.405542194
WDR11-AS1	0.513542564	5.420313667	2.07615283	0.048039494	0.996324238	-4.405566453
COMT	-1.009893652	10.3920088	-2.075649046	0.048089755	0.996324238	-4.405676542
STAMBPL1	1.068454492	7.452560121	2.074388867	0.048215684	0.996324238	-4.405951867
AHSG	-0.632504287	13.78728164	-2.073821193	0.048272507	0.996324238	-4.406075869
SMIM32	0.387834019	4.459999953	2.073820258	0.048272601	0.996324238	-4.406076073
RFT1	0.459857323	7.373741345	2.073736978	0.048280942	0.996324238	-4.406094263
TFCP2L1	0.375174781	5.470933562	2.073547456	0.048299929	0.996324238	-4.406135657
C1orf159	0.459152169	6.170765686	2.07277394	0.048377491	0.996324238	-4.406304587
CDK1	1.611585317	6.544095406	2.071559212	0.048499519	0.996324238	-4.406569814
PUS1	0.615865136	7.210054064	2.070944905	0.048561334	0.996324238	-4.406703917
ALDH5A1	-0.874425581	10.84104298	-2.070888819	0.048566981	0.996324238	-4.406716159
CYP20A1	-0.651070748	6.959966313	-2.070461923	0.048609984	0.996324238	-4.406809338
EEF1AKNMT	0.38095028	8.072039139	2.070265215	0.04862981	0.996324238	-4.406852271
MCRS1	0.352837901	7.619809022	2.069903556	0.048666281	0.996324238	-4.4069312
MPP1	-0.621364941	8.364074229	-2.069710745	0.048685734	0.996324238	-4.406973277
FAM168A	0.395353877	7.662721143	2.068793255	0.048778399	0.996324238	-4.407173475
NOX4	1.093728801	4.533162177	2.067440641	0.048915296	0.996324238	-4.407468542
CALR3	-0.308676667	3.532575035	-2.066732336	0.048987119	0.996324238	-4.407623021
EPO	-1.623669483	6.004446519	-2.066016635	0.049059787	0.996324238	-4.407779087
WDR36	-0.960890225	8.137161398	-2.065744657	0.049087427	0.996324238	-4.407838388
FTL	0.413095332	14.24453131	2.065252542	0.049137475	0.996324238	-4.407945679
RFXANK	0.657742589	7.597595486	2.064566462	0.049207323	0.996324238	-4.408095237
ADAMTS19	-0.303722732	3.909505005	-2.064546908	0.049209315	0.996324238	-4.408099499
NUDT13	-1.237579175	6.191474785	-2.064532037	0.04921083	0.996324238	-4.40810274
ILK	0.469789093	9.815902788	2.064445761	0.049219621	0.996324238	-4.408121546
PSMG3	0.587312074	7.375897583	2.064008908	0.049264152	0.996324238	-4.408216761
FLVCR1-DT	1.08204257	6.738514726	2.063699858	0.049295677	0.996324238	-4.408284114
TFG	0.411218455	10.96339228	2.063170866	0.049349679	0.996324238	-4.408399391
LFNG	0.579105895	7.061766821	2.061401242	0.049530713	0.996324238	-4.408784922
COMMD4	0.521756479	9.17127357	2.061374073	0.049533497	0.996324238	-4.40879084
CYLC2	0.316687825	3.421831635	2.061291277	0.049541982	0.996324238	-4.408808874
WDR17	-0.245274582	3.05135294	-2.061244035	0.049546824	0.996324238	-4.408819164
UTP11	0.520944442	8.092004631	2.061094404	0.049562163	0.996324238	-4.408851755
ANXA2P2	1.135919136	10.41559399	2.058238048	0.04985578	0.996324238	-4.409473674
MIF-AS1	-0.533053899	5.55849034	-2.057885626	0.049892114	0.996324238	-4.40955038
TRABD2A	0.645596769	6.389365056	2.057856152	0.049895154	0.996324238	-4.409556794
UBR1	-0.815130251	8.436894998	-2.057496447	0.049932265	0.996324238	-4.409635078
NDUFA1	0.588208834	11.34707835	2.057178435	0.049965095	0.996324238	-4.409704283
FAM174A	-1.033232936	8.236294157	-2.055083332	0.050181862	0.996324238	-4.410160088
ZNF471	-0.999168823	4.310747834	-2.054994485	0.050191072	0.996324238	-4.410179412
RPL38	0.420904937	12.56594789	2.053100103	0.050387822	0.996324238	-4.410591353
SF1	-0.55438316	9.204125958	-2.052479517	0.050452424	0.996324238	-4.410726263
LINC01538	0.310372547	2.978048446	2.052164624	0.050485232	0.996324238	-4.410794711
CAND2	-0.947388508	6.453227124	-2.051936525	0.05050901	0.996324238	-4.410844289
ABCC4	1.455113838	6.116806928	2.050448565	0.050664359	0.996324238	-4.411167641
ROR1	0.623765845	5.63433597	2.05042001	0.050667344	0.996324238	-4.411173845
HTATIP2	0.614062509	10.49370485	2.04975245	0.050737181	0.996324238	-4.411318877
TMEM121B	-0.330841853	5.514951208	-2.049633605	0.050749623	0.996324238	-4.411344695
FLOT1	0.54931776	10.20179913	2.049437344	0.050770176	0.996324238	-4.411387329
RIPPLY1	-0.572320367	4.662657854	-2.047828622	0.050938922	0.996324238	-4.411736718
CNN1	0.650980944	6.771317008	2.047273137	0.050997304	0.996324238	-4.41185733
PEX13	-0.650940094	9.003853034	-2.04709478	0.051016063	0.996324238	-4.411896054
AGTR1	-1.376075509	10.33798244	-2.046625423	0.051065455	0.996324238	-4.411997949
LINC00929	-0.336605402	4.739432328	-2.045814128	0.051150932	0.996324238	-4.412174052
CIPC	-1.168594649	7.213393681	-2.045780699	0.051154457	0.996324238	-4.412181307
LOC100499489	0.670592679	6.902651731	2.045168824	0.05121901	0.996324238	-4.4123141
DIRC1	0.278139435	2.845257536	2.045148631	0.051221142	0.996324238	-4.412318483
ENAH	1.196139035	9.260624206	2.045021067	0.05123461	0.996324238	-4.412346165
LYSMD4	0.626058278	6.367693089	2.043729484	0.051371148	0.996324238	-4.412626401
MAPT	0.481814555	6.312333515	2.043175701	0.051429789	0.996324238	-4.41274653
GEMIN6	0.539774415	8.057315858	2.042839718	0.051465396	0.996324238	-4.412819406
KAZN	-1.409304931	8.074714915	-2.042732307	0.051476784	0.996324238	-4.412842702
ZNF879	-0.716895845	5.635975552	-2.042405315	0.051511466	0.996324238	-4.41291362
CHID1	0.457920722	8.570979273	2.042259149	0.051526975	0.996324238	-4.412945319
MIR4500HG	0.504294348	4.008428346	2.042232421	0.051529812	0.996324238	-4.412951116
TTLL7-IT1	0.382667026	4.948518199	2.041970536	0.051557612	0.996324238	-4.413007907
CLGN	2.136893576	5.653891875	2.041744925	0.051581572	0.996324238	-4.41305683
PLAC8	-1.782455268	7.313002915	-2.041591431	0.051597879	0.996324238	-4.413090112
MKRN7P	0.352845636	4.965186465	2.040974388	0.051663478	0.996324238	-4.413223897
TIPIN	0.830682142	6.735674712	2.040752776	0.051687056	0.996324238	-4.413271941
C19orf44	0.476888356	6.109879331	2.038808074	0.051894369	0.996324238	-4.413693436
RXFP1	-0.34797662	5.548445949	-2.038280124	0.051950778	0.996324238	-4.41380783
IL27RA	0.392154847	6.594258774	2.038228726	0.051956272	0.996324238	-4.413818966
MAP6	0.452299106	6.328087291	2.038042189	0.051976218	0.996324238	-4.413859381
INTS7	0.655147441	7.212057208	2.037445463	0.052040068	0.996324238	-4.413988654
CELSR3	0.806873928	6.463965444	2.036706438	0.05211924	0.996324238	-4.414148729
H3C11	0.445843797	3.621902642	2.035732764	0.052223714	0.996324238	-4.414359587
SRXN1	1.276602781	9.376026094	2.034491609	0.052357156	0.996324238	-4.414628302
CHST5	0.405395979	6.151616579	2.033563151	0.052457176	0.996324238	-4.414829265
TRAPPC3	0.562263253	9.159689899	2.033121295	0.052504835	0.996324238	-4.414924888
TANK	-0.443287732	9.626713566	-2.032701239	0.052550179	0.996324238	-4.415015785
C3orf85	-2.285055231	6.560785169	-2.03241242	0.052581376	0.996324238	-4.415078278
RACGAP1	1.184186453	6.827140951	2.032086637	0.052616585	0.996324238	-4.415148763
SMCO3	-0.835344244	5.462349406	-2.032078865	0.052617425	0.996324238	-4.415150445
RIOX1	0.471545449	7.99807049	2.031731618	0.052654978	0.996324238	-4.415225569
MUC13	1.427468477	6.365151651	2.03168332	0.052660203	0.996324238	-4.415236017
TMEM106C	1.032082822	9.051112257	2.030681634	0.052768672	0.996324238	-4.415452685
UBE2N	0.485584354	10.03171456	2.029728134	0.052872106	0.996324238	-4.415658883
TNPO2	0.755979462	8.996225432	2.02949861	0.052897032	0.996324238	-4.415708511
MELK	1.385457527	5.993982802	2.029138525	0.052936156	0.996324238	-4.415786365
DDIT3	0.751326281	8.523096294	2.028825635	0.052970174	0.996324238	-4.415854009
H1-6	0.542572534	6.162861206	2.0286469	0.052989614	0.996324238	-4.415892647
SUSD4	1.169994684	7.287850366	2.028508006	0.053004726	0.996324238	-4.415922672
SLAIN1	-1.026067292	5.344992745	-2.027975366	0.053062713	0.996324238	-4.416037804
LIFR	-1.97721864	9.644926726	-2.027305444	0.053135724	0.996324238	-4.416182589
MARCO	-1.788434476	7.362044766	-2.026981682	0.053171041	0.996324238	-4.416252553
PGM1	-1.051092489	10.71072151	-2.026461185	0.053227862	0.996324238	-4.41636502
SRM	0.824755692	8.616297337	2.026436342	0.053230576	0.996324238	-4.416370387
PSMC6	0.454426483	9.487685379	2.026329849	0.053242209	0.996324238	-4.416393396
EXOSC1	0.583948494	8.068971011	2.025938673	0.053284958	0.996324238	-4.416477908
H2BC21	1.24354044	7.110094258	2.02592278	0.053286695	0.996324238	-4.416481341
GIPC1	0.528791975	7.980398466	2.025859158	0.053293651	0.996324238	-4.416495086
EFCAB2	0.818555691	6.252776272	2.025747828	0.053305825	0.996324238	-4.416519136
GNRH2	-0.33625286	5.935468958	-2.025676308	0.053313647	0.996324238	-4.416534586
RLF	-0.628120281	7.264522786	-2.025271915	0.053357893	0.996324238	-4.416621939
FARP2	-0.470340587	8.10479648	-2.024671896	0.053423604	0.996324238	-4.416751535
SLC16A2	-0.725708408	8.72520049	-2.024597152	0.053431795	0.996324238	-4.416767677
CASQ2	0.505617495	6.023645327	2.024291557	0.053465294	0.996324238	-4.416833673
HMGN5	-1.163048397	6.508138608	-2.022792997	0.053629834	0.996324238	-4.41715723
COX5B	0.404724227	11.65537006	2.022610261	0.053649928	0.996324238	-4.417196677
NOL7	0.674312133	9.383783182	2.02233045	0.053680711	0.996324238	-4.417257076
SMAD5-AS1	0.453372552	5.647297928	2.022127191	0.053703082	0.996324238	-4.417300948
ESR1	-2.291881029	8.21892065	-2.021921825	0.053725693	0.996324238	-4.417345273
CLN5	-0.664632203	8.887009893	-2.021806863	0.053738354	0.996324238	-4.417370085
ESM1	1.037459391	4.385394342	2.021508838	0.053771189	0.996324238	-4.417434403
UPF3B	0.811883809	7.20720674	2.020891951	0.05383921	0.996324238	-4.417567522
DEDD	0.398420628	9.197631479	2.020535446	0.053878555	0.996324238	-4.417644444
LINC01271	-0.348536026	4.956283735	-2.02009934	0.05392672	0.996324238	-4.417738532
GPN1	0.438627714	8.267437698	2.019895806	0.053949211	0.996324238	-4.41778244
PDE7B	-1.06982383	7.175893918	-2.01968654	0.053972345	0.996324238	-4.417827583
SNRPA	0.549774229	8.801898861	2.01920815	0.054025263	0.996324238	-4.417930772
GTF3C2-AS1	0.399020636	4.97307503	2.018695515	0.05408202	0.996324238	-4.418041334
EPRS1	1.084524237	9.699282187	2.018674295	0.05408437	0.996324238	-4.418045911
MBLAC2	-0.889534709	7.913196451	-2.018580726	0.054094736	0.996324238	-4.41806609
ABRACL	-1.153147297	8.433780849	-2.017574987	0.054206263	0.996324238	-4.418282957
FBLIM1	1.028222149	8.983851125	2.017336484	0.054232741	0.996324238	-4.418334378
CCBE1	-1.351597259	7.045121978	-2.016891892	0.054282128	0.996324238	-4.418430223
GSTO2	-1.185493867	6.548281662	-2.016390806	0.054337838	0.996324238	-4.418538235
PRKCG	0.396544456	6.533883166	2.01630547	0.054347331	0.996324238	-4.418556628
GVQW1	0.400442859	4.806981445	2.016101732	0.05437	0.996324238	-4.41860054
GGCX	-0.765214967	9.710129022	-2.015956908	0.05438612	0.996324238	-4.418631753
ADAR	0.583012592	11.24198082	2.015687352	0.054416133	0.996324238	-4.418689846
SFTPD	-0.374366984	4.710691624	-2.015673556	0.054417669	0.996324238	-4.418692819
ASPA	-1.282789525	7.33712255	-2.015666959	0.054418404	0.996324238	-4.418694241
ZNF668	0.333567343	5.868426147	2.015614811	0.054424213	0.996324238	-4.418705479
NUPR1	0.947854078	9.738918258	2.015420973	0.054445807	0.996324238	-4.41874725
PPP1R16B	0.655738198	7.068775766	2.014714603	0.054524565	0.996324238	-4.418899454
STH	-0.403484144	5.798354037	-2.014423534	0.054557047	0.996324238	-4.418962165
COP1	0.474821091	8.581096376	2.01441212	0.054558321	0.996324238	-4.418964624
VIPR1	-1.080136193	8.338009913	-2.013352153	0.054676757	0.996324238	-4.419192953
CNGA4	-0.372230309	3.963161507	-2.012833544	0.054734787	0.996324238	-4.419304647
DGAT2	-1.174984178	9.462662927	-2.01257063	0.054764226	0.996324238	-4.419361265
LINC00954	0.344624263	3.908957216	2.011040635	0.054935823	0.996324238	-4.419690679
C10orf88	0.526262531	6.765487159	2.010833671	0.054959071	0.996324238	-4.419735229
FKBP7	-0.803350502	6.3329918	-2.010554311	0.054990466	0.996324238	-4.419795361
GRIN3B	-0.415660517	4.915411004	-2.010302552	0.055018772	0.996324238	-4.419849547
CXCL2	-1.43043876	11.10029642	-2.009223445	0.055140247	0.996324238	-4.420081768
GC	-0.805508343	13.16548691	-2.006797179	0.055414235	0.996324238	-4.42060367
MKLN1	-0.584008005	8.775075085	-2.006769438	0.055417375	0.996324238	-4.420609636
UBXN8	-0.875888501	8.082741927	-2.006620867	0.055434192	0.996324238	-4.420641584
AGXT2	-0.84994415	9.062223687	-2.005901242	0.055515713	0.996324238	-4.420796313
XPO6	0.49020666	8.830345032	2.005390665	0.055573616	0.996324238	-4.420906077
LETM1	0.610535892	7.676195316	2.005228351	0.055592035	0.996324238	-4.420940969
MAP2	1.653779177	8.342718143	2.005074072	0.055609547	0.996324238	-4.420974132
TTLL5	0.543849662	6.536025465	2.00445681	0.055679661	0.996324238	-4.421106803
LRRC8D	0.527814806	9.485131381	2.003736524	0.055761575	0.996324238	-4.421261592
SIRT5	-0.844994062	7.842703429	-2.002501148	0.055902316	0.996324238	-4.421527011
HTR2C	-0.249193462	3.056459449	-2.002109966	0.055946947	0.996324238	-4.421611039
PXMP4	0.446294208	8.634383278	2.00202518	0.055956624	0.996324238	-4.42162925
MIEF2	-0.464920603	6.095983601	-2.001984277	0.055961293	0.996324238	-4.421638036
TBC1D16	0.723811347	6.725148465	2.00087178	0.056088421	0.996324238	-4.421876954
RPTN	0.348283253	3.528226244	2.000765931	0.05610053	0.996324238	-4.421899683
GNB1	0.526692225	10.70152806	2.000160431	0.056169842	0.996324238	-4.422029689
FOXJ2	0.475321882	7.993548269	1.999980119	0.056190497	0.996324238	-4.422068399
PIK3C2B	0.62491603	9.042226305	1.999330218	0.056265	0.996324238	-4.42220791
PDE1C	0.529472619	5.841559519	1.998691995	0.056338249	0.996324238	-4.422344893
ANP32D	0.316934836	3.529948937	1.998044117	0.056412692	0.996324238	-4.422483926
CECR9	-0.317058045	5.035559721	-1.997121342	0.056518871	0.996324238	-4.422681912
YIPF4	-0.770789158	7.079002114	-1.997046874	0.056527447	0.996324238	-4.422697888
RAD54L	0.508928364	5.50300041	1.996948643	0.056538762	0.996324238	-4.42271896
CSN1S1	0.280361203	3.957117352	1.996883553	0.05654626	0.996324238	-4.422732923
HSPB11	0.352115419	10.21243959	1.996746801	0.056562017	0.996324238	-4.422762259
SEMA6D	-1.562195854	6.646783012	-1.996416678	0.056600071	0.996324238	-4.422833071
CCNA2	1.119854138	5.688859172	1.995284769	0.05673072	0.996324238	-4.423075824
ARHGAP36	0.546214375	3.076660955	1.994676316	0.056801059	0.996324238	-4.423206287
CYP2B7P	-1.983581914	8.021558163	-1.994193584	0.05685692	0.996324238	-4.423309779
TAFA5	-0.742094428	6.791915227	-1.993142154	0.056978755	0.996324238	-4.42353515
ARX	-0.355540164	4.897202669	-1.993070434	0.056987074	0.996324238	-4.423550521
GDAP1L1	0.397996231	5.856554023	1.992136438	0.057095509	0.996324238	-4.423750667
MRPL17	0.48185093	8.61560323	1.992096753	0.05710012	0.996324238	-4.42375917
LINC01737	0.371488948	5.315650767	1.991251847	0.057198375	0.996324238	-4.423940184
ADI1	-0.504504616	12.44005233	-1.990966076	0.057231642	0.996324238	-4.424001399
SACS-AS1	-0.285852044	3.433892903	-1.990811849	0.057249602	0.996324238	-4.424034434
LOC285500	-0.362201554	2.995599293	-1.990215606	0.057319084	0.996324238	-4.424162137
ZNF433-AS1	0.413584644	5.011202769	1.989955285	0.057349444	0.996324238	-4.424217886
SLC46A2	0.359185852	4.393226441	1.989207705	0.057436707	0.996324238	-4.424377965
PLXND1	0.670712966	8.899003143	1.988720562	0.057493633	0.996324238	-4.42448226
GLB1L	0.67668186	7.004132731	1.98861423	0.057506066	0.996324238	-4.424505024
GJA5	1.188229531	5.01228373	1.988569878	0.057511252	0.996324238	-4.424514518
MRPL55	0.434428085	8.468566384	1.988436436	0.057526859	0.996324238	-4.424543085
EPCAM	-2.962947033	7.97492793	-1.988073682	0.057569303	0.996324238	-4.424620735
DNASE2B	0.442127499	3.466450174	1.987132444	0.057679561	0.996324238	-4.424822181
RPAP2	0.394314642	7.209398012	1.985760619	0.057840593	0.996324238	-4.425115698
ZNF470	-0.576858311	4.301686524	-1.984864899	0.05794595	0.996324238	-4.425307293
PARVB	0.964816665	7.451436397	1.983953233	0.058053357	0.996324238	-4.425502254
TSPYL5	-1.592377845	6.341083546	-1.983866945	0.058063532	0.996324238	-4.425520704
OXA1L	0.519306089	9.975622351	1.983847988	0.058065767	0.996324238	-4.425524757
KBTBD11	-1.44812541	6.206528223	-1.983516634	0.058104856	0.996324238	-4.425595605
PEA15	0.838097125	10.17536834	1.983146506	0.058148546	0.996324238	-4.425674736
ACOT12	-1.462856328	9.869753352	-1.982834082	0.058185447	0.996324238	-4.425741524
HES6	0.603428122	6.845579538	1.982037068	0.058279677	0.996324238	-4.425911882
SPINT2	-1.362123822	7.608003108	-1.981534896	0.058339118	0.996324238	-4.426019201
CDH3	0.376942158	5.932167442	1.980629983	0.058446364	0.996324238	-4.426212555
CCDC25	-0.625942607	8.85809795	-1.980278046	0.058488121	0.996324238	-4.426287742
TM4SF20	0.816161394	3.980316119	1.980249284	0.058491534	0.996324238	-4.426293887
DYSF	0.525824594	8.619178685	1.980219033	0.058495125	0.996324238	-4.426300349
RO60	0.892109329	10.87079845	1.979440174	0.058587639	0.996324238	-4.426466717
LILRA5	-0.35435069	5.227919792	-1.979282937	0.058606331	0.996324238	-4.426500299
CYP2B6	-1.923421177	9.712325301	-1.979068224	0.058631864	0.996324238	-4.426546155
PARP11	0.585895273	6.076552639	1.97865521	0.058681007	0.996324238	-4.426634355
DAND5	0.449219445	5.467100214	1.978620248	0.058685169	0.996324238	-4.42664182
MMADHC	-0.834038676	10.86132223	-1.978599992	0.05868758	0.996324238	-4.426646146
SMG7	0.585743398	9.043732205	1.978379706	0.058713809	0.996324238	-4.426693184
XRCC5	-0.638899274	10.37859557	-1.978335913	0.058719024	0.996324238	-4.426702535
PLPP1	0.648530384	10.43377076	1.978331127	0.058719594	0.996324238	-4.426703557
LOC100507642	-0.448471646	4.645228187	-1.977915399	0.058769125	0.996324238	-4.426792319
HOXD8	0.60825564	5.396267517	1.977536002	0.05881436	0.996324238	-4.426873317
TRMT13	0.575469918	7.821865234	1.97735142	0.058836378	0.996324238	-4.426912721
ETHE1	-0.975245452	8.318207552	-1.977307133	0.058841662	0.996324238	-4.426922174
CSTB	0.904569932	11.39431186	1.97616974	0.058977509	0.996324238	-4.427164935
APMAP	-0.605771489	11.08012428	-1.975784035	0.059023639	0.996324238	-4.427247243
SPATA6	-0.891082464	5.102498712	-1.975588213	0.059047072	0.996324238	-4.427289027
NEK2	1.688885824	5.362267611	1.975460238	0.05906239	0.996324238	-4.427316333
TUBB4B	0.726636062	10.48857016	1.97539934	0.05906968	0.996324238	-4.427329327
CRHR1	0.442012981	5.664357153	1.974262195	0.05920596	0.996324238	-4.427571917
LINC01214	0.380450225	4.554965431	1.973686006	0.059275119	0.996324238	-4.42769481
BRCC3	0.534538952	7.987216744	1.973418655	0.059307232	0.996324238	-4.427751826
LOC102723648	-0.254044244	2.801385258	-1.973231667	0.059329702	0.996324238	-4.427791702
TMEM201	0.661224036	7.633739884	1.973152084	0.059339267	0.996324238	-4.427808672
CYBC1	0.493588486	7.815650692	1.9728396	0.059376839	0.996324238	-4.427875304
DNAJC2	0.689983309	9.1267218	1.971653415	0.059519652	0.996324238	-4.428128189
SIGLEC7	-0.65819878	7.167885392	-1.970391412	0.059671924	0.996324238	-4.428397153
ZNF330	-0.737442994	9.127866567	-1.970389199	0.059672191	0.996324238	-4.428397624
RPL39	0.342634401	13.97028688	1.969478601	0.059782276	0.996324238	-4.428591641
SLC23A1	-1.018358007	7.372396892	-1.96887789	0.059854995	0.996324238	-4.428719607
P2RX3	-0.334207811	3.462811651	-1.968470287	0.059904382	0.996324238	-4.428806425
DAOA-AS1	0.320498249	3.133610251	1.967552106	0.060015764	0.996324238	-4.429001961
DGCR11	0.571854209	6.294000193	1.96740731	0.060033345	0.996324238	-4.429032793
AGPAT4-IT1	0.458497618	5.825681488	1.966791638	0.060108151	0.996324238	-4.429163875
PUS10	-0.894255685	6.937616476	-1.966686592	0.060120923	0.996324238	-4.429186238
ZNF280B	0.317570548	5.871916137	1.966530567	0.060139897	0.996324238	-4.429219454
PRR9	-0.316023353	3.468788642	-1.965944485	0.060211217	0.996324238	-4.429344208
RNF227	0.484050274	5.955866502	1.964817138	0.060348612	0.996324238	-4.429584125
BIRC5	0.609925335	6.559100682	1.964747256	0.060357138	0.996324238	-4.429598995
N4BP2	-0.880183573	7.684895023	-1.964704963	0.060362298	0.996324238	-4.429607994
DACH1	-1.09089288	4.772779732	-1.964568528	0.060378948	0.996324238	-4.429637024
ITPK1	0.550749119	9.071742624	1.964558117	0.060380219	0.996324238	-4.429639239
TEKT2	-0.486796367	5.772649793	-1.963959058	0.060453375	0.996324238	-4.429766691
EDEM1	-0.556372584	9.419366479	-1.96352807	0.060506054	0.996324238	-4.429858373
CPD	0.739334789	9.735554787	1.963023759	0.060567747	0.996324238	-4.42996564
CHRNB3	0.389804708	4.413285505	1.962032219	0.060689203	0.996324238	-4.430176499
SYCP1	0.321711534	4.215991449	1.961813419	0.060716034	0.996324238	-4.430223022
SAMD5	-1.233237511	7.442582285	-1.961547094	0.060748705	0.996324238	-4.430279645
E2F3	0.935464524	7.775388232	1.960600916	0.060864905	0.996324238	-4.430480782
STK39	1.465944849	7.257208563	1.960476958	0.060880142	0.996324238	-4.430507129
ZNF322	0.545190994	8.137236091	1.959417446	0.06101052	0.996324238	-4.430732292
CA12	1.178406044	7.210292128	1.958582416	0.061113447	0.996324238	-4.430909705
OPRL1	-0.317754127	5.7678706	-1.958472481	0.061127009	0.996324238	-4.430933059
SLC15A1	-0.948674729	6.840807312	-1.958272741	0.061151656	0.996324238	-4.43097549
ADA	0.599889367	6.76912886	1.957656002	0.061227816	0.996324238	-4.431106489
TMEM40	0.379017324	5.100658207	1.957489788	0.061248355	0.996324238	-4.43114179
IFITM2	0.502749455	12.42692865	1.957140396	0.06129155	0.996324238	-4.43121599
OR3A2	-0.311453825	4.6125582	-1.956965318	0.061313205	0.996324238	-4.431253169
PLPP4	-1.002083808	6.646124318	-1.956882372	0.061323467	0.996324238	-4.431270782
H2BC12	1.286063595	10.96388568	1.95526971	0.061523276	0.996324238	-4.431613152
RNASEH2A	0.885233744	7.10874698	1.955213186	0.06153029	0.996324238	-4.431625149
SMC5	-0.701011564	8.232790479	-1.955125345	0.061541191	0.996324238	-4.431643794
CFAP221	0.668854449	5.788673946	1.954886847	0.061570797	0.996324238	-4.431694413
LINC02145	-0.441110605	4.328334675	-1.954553319	0.06161222	0.996324238	-4.431765196
RGMB	-1.029166016	8.151715138	-1.953928103	0.061689937	0.996324238	-4.431897866
PTTG1	1.172144984	8.391766418	1.953813733	0.061704163	0.996324238	-4.431922133
EIPR1	0.62807779	6.916824072	1.953767835	0.061709872	0.996324238	-4.431931871
F2RL3	0.303001975	4.556958676	1.953349704	0.06176191	0.996324238	-4.432020582
MIIP	0.343028416	7.782755542	1.953269094	0.061771947	0.996324238	-4.432037683
LOC101930370	0.442151959	5.992093812	1.952155178	0.061910784	0.996324238	-4.43227396
RAB9BP1	0.258466772	2.766608559	1.952126251	0.061914393	0.996324238	-4.432280095
AADAT	-1.191337886	7.995046489	-1.951774547	0.061958289	0.996324238	-4.432354681
MUC3A	-0.510545213	5.882802793	-1.950967592	0.062059105	0.996324238	-4.432525787
EML1	-1.112082293	6.344913288	-1.950669335	0.062096404	0.996324238	-4.43258902
HNRNPUL1	0.438795655	8.882846817	1.949673863	0.062221037	0.996324238	-4.432800031
PLAC4	0.420750088	6.102000948	1.949380978	0.062257748	0.996324238	-4.432862104
ARL6IP1	-0.656275596	11.40094561	-1.949130106	0.062289208	0.996324238	-4.432915269
NACC1	0.594682455	7.654570162	1.949073555	0.062296301	0.996324238	-4.432927253
USP12	-0.599045518	7.829608007	-1.948597001	0.062356107	0.996324238	-4.433028233
KHDRBS3	0.634770022	8.141350679	1.94852206	0.062365516	0.996324238	-4.433044112
LINC00629	0.454313614	3.885971576	1.947215082	0.062529815	0.996324238	-4.433320985
MYOC	0.316792164	5.582535399	1.946869843	0.062573278	0.996324238	-4.433394106
CLCC1	0.398235827	8.37702345	1.94599571	0.062683443	0.996324238	-4.433579214
RIN3	0.612802164	8.30788322	1.945842769	0.062702736	0.996324238	-4.433611596
HYOU1	0.761717985	10.50581004	1.945669094	0.06272465	0.996324238	-4.433648368
EAF1	-0.864413085	7.347786464	-1.944934974	0.062817354	0.996324238	-4.43380378
TRMT1	0.738372449	7.887177552	1.944630529	0.062855834	0.996324238	-4.433868221
ANKFY1	-0.552917863	8.948105546	-1.943947827	0.062942199	0.996324238	-4.434012709
LOC101927093	-0.388150901	4.765903345	-1.943564461	0.062990742	0.996324238	-4.434093834
RMI2	0.769355318	6.67270083	1.943387483	0.063013162	0.996324238	-4.434131282
SLCO6A1	0.850050482	4.138229866	1.943342425	0.063018872	0.996324238	-4.434140816
UQCRC2	-0.762554051	10.38518211	-1.942482865	0.063127874	0.996324238	-4.434322667
FAM50A	0.869900174	8.634877728	1.942203216	0.063163372	0.996324238	-4.434381822
CERT1	-0.455962864	8.69439803	-1.942189434	0.063165122	0.996324238	-4.434384737
SLC39A14	-0.607656949	11.72183938	-1.942143253	0.063170986	0.996324238	-4.434394506
LMNA	0.771130809	9.483490979	1.941733443	0.063223044	0.996324238	-4.434481184
SRGAP2C	0.718700359	8.260425633	1.941637455	0.063235242	0.996324238	-4.434501485
PXMP2	-1.276399818	9.418302225	-1.941407854	0.06326443	0.996324238	-4.434550042
CYP2R1	0.519795212	8.010426844	1.941062977	0.063308293	0.996324238	-4.434622973
MARK4	0.611448688	8.701547216	1.94081446	0.063339918	0.996324238	-4.434675523
SFRP1	-1.181161804	6.332947156	-1.94067371	0.063357835	0.996324238	-4.434705283
GAREM1	-0.887653316	7.834201756	-1.940044543	0.063437979	0.996324238	-4.434838301
CCDC181	0.385807349	5.055733636	1.939651143	0.063488137	0.996324238	-4.434921462
FKSG29	-0.280376193	3.930648812	-1.939553257	0.063500622	0.996324238	-4.434942153
ANK3	-2.338685124	8.636044673	-1.939406643	0.063519327	0.996324238	-4.434973143
PDSS2	-0.646567545	7.641038614	-1.939127951	0.063554896	0.996324238	-4.435032047
RPS7	0.403068684	12.99841256	1.938765694	0.063601156	0.996324238	-4.435108606
LOC51145	0.434521366	3.456457245	1.938461375	0.06364004	0.996324238	-4.435172915
TKTL2	0.323316434	3.279439851	1.938455447	0.063640797	0.996324238	-4.435174168
WDR5B	0.56939845	6.951306601	1.937464326	0.063767582	0.996324238	-4.435383576
IRAK2	0.766807062	8.015080145	1.937134767	0.063809788	0.996324238	-4.435453194
RNF149	-0.673869062	9.826487445	-1.937106615	0.063813395	0.996324238	-4.43545914
UGCG	0.691511366	10.02181969	1.93654367	0.063885551	0.996324238	-4.435578045
PKD2L1	0.354822088	6.73899266	1.936367784	0.063908109	0.996324238	-4.435615192
AATBC	0.6535953	4.967692877	1.936351052	0.063910256	0.996324238	-4.435618726
CDK16	0.538455851	8.081037548	1.935124304	0.064067795	0.996324238	-4.435877763
SLC22A2	0.387129825	5.850954862	1.934533323	0.064143811	0.996324238	-4.436002523
MSL2	-0.475902275	7.647051673	-1.932820129	0.064364617	0.996324238	-4.436364076
NAA10	0.41199001	8.062901406	1.932714332	0.064378274	0.996324238	-4.436386398
SMOC1	-0.71005468	8.861853216	-1.932282469	0.06443405	0.996324238	-4.436477509
HSPB1	0.992354734	11.20222992	1.932163695	0.064449398	0.996324238	-4.436502566
SCN4A	0.506807857	6.047408151	1.932124612	0.064454448	0.996324238	-4.43651081
PCAT18	0.408236604	4.213451742	1.931991095	0.064471706	0.996324238	-4.436538975
ACADS	-0.734832358	7.82260902	-1.931534782	0.064530716	0.996324238	-4.436635226
OPN5	-0.295700738	5.161431813	-1.93133599	0.064556438	0.996324238	-4.436677154
PFDN1	0.378344813	8.417380709	1.931195861	0.064574575	0.996324238	-4.436706707
TAFA2	0.380695661	4.755109463	1.930917245	0.06461065	0.996324238	-4.436765465
DNAJA1	-0.570918754	10.93007591	-1.930672193	0.064642394	0.996324238	-4.436817141
SLA2	0.409607146	6.466109764	1.93029568	0.064691193	0.996324238	-4.436896531
HNF4G	-1.256715242	6.974297323	-1.929754307	0.064761416	0.996324238	-4.43701067
PLEKHH2	-1.106175019	4.973682742	-1.929306282	0.064819581	0.996324238	-4.437105116
KCNJ13	-0.275175317	3.585197319	-1.928967242	0.064863628	0.996324238	-4.437176579
EMX2OS	0.524729829	6.01373564	1.928191506	0.064964506	0.996324238	-4.437340064
LOC100507443	0.291901512	4.311043867	1.928145749	0.06497046	0.996324238	-4.437349707
CRYBA2	-0.266892654	4.021367278	-1.927407879	0.065066549	0.996324238	-4.437505178
LRMDA	0.491848042	8.026701487	1.927009704	0.065118453	0.996324238	-4.437589062
SLC50A1	0.570286044	7.900321335	1.926904041	0.065132232	0.996324238	-4.437611321
MAN1C1	-1.516495858	8.22687314	-1.926737094	0.065154009	0.996324238	-4.437646488
CENPF	1.392312856	6.884428048	1.925802341	0.065276058	0.996324238	-4.437843362
STARD5	-0.885498256	7.765154641	-1.925676389	0.065292519	0.996324238	-4.437869886
LOC101927499	-0.378663357	4.51114033	-1.925183739	0.065356938	0.996324238	-4.437973623
SLC25A35	0.65017513	6.964829069	1.924263731	0.065477387	0.996324238	-4.43816731
TBPL1	-0.792528235	7.893509579	-1.924195395	0.065486341	0.996324238	-4.438181695
SSNA1	0.447246275	7.265451027	1.923135713	0.065625333	0.996324238	-4.438404723
RAC3	-0.467373801	5.197871125	-1.922838463	0.065664368	0.996324238	-4.438467273
SYCP3	1.274685927	4.37787885	1.922694961	0.065683219	0.996324238	-4.438497468
ELL2	-0.973683982	10.03268333	-1.922000687	0.065774493	0.996324238	-4.438643537
THAP7-AS1	0.381306257	5.447164176	1.921487194	0.065842071	0.996324238	-4.438751553
MAOB	-0.604932374	11.25121708	-1.921287927	0.065868312	0.996324238	-4.438793466
SHISA3	0.918656432	4.60847491	1.92105045	0.065899596	0.996324238	-4.438843413
SARDH	-0.801536513	8.27914748	-1.920288745	0.066000028	0.996324238	-4.439003595
PWP1	0.562334861	10.34933976	1.919085002	0.066159016	0.996324238	-4.439256667
CD1A	0.594232394	6.336541407	1.918926687	0.06617995	0.996324238	-4.439289944
TUBG1	0.858708823	7.909464835	1.918753937	0.066202801	0.996324238	-4.439326255
RRN3P3	-0.650231888	4.372494622	-1.918388674	0.066251138	0.996324238	-4.439403023
NAV2-IT1	0.384843138	4.610781497	1.917838117	0.066324054	0.996324238	-4.439518721
RAB40AL	-0.501293512	4.864183628	-1.917474695	0.066372224	0.996324238	-4.439595083
TRMT112	0.605836385	10.83484748	1.916988332	0.066436737	0.996324238	-4.439697265
MTMR12	-0.542197121	9.417293868	-1.916185068	0.066543406	0.996324238	-4.439865997
RNFT2	0.581867165	5.258669767	1.916062787	0.066559657	0.996324238	-4.43989168
TMTC2	0.481289307	5.515623403	1.916037204	0.066563057	0.996324238	-4.439897053
IGFN1	0.323377603	5.191261585	1.915167498	0.066678747	0.996324238	-4.440079692
GBP2	1.079241941	8.727044043	1.914007465	0.066833329	0.996324238	-4.440323231
SPX	0.486736969	6.275444033	1.912558841	0.067026806	0.996324238	-4.440627248
INSIG2	-1.031123032	8.941537627	-1.911764258	0.067133137	0.996324238	-4.440793952
MCM3AP-AS1	1.046059385	4.697119458	1.911463869	0.067173373	0.996324238	-4.440856964
LOC101929305	0.338073495	5.149195845	1.909072836	0.067494397	0.996324238	-4.44135834
SLC16A1-AS1	0.405429605	5.887290409	1.908925276	0.067514252	0.996324238	-4.441389271
IPPK	-0.4195259	7.237366443	-1.908703539	0.067544098	0.996324238	-4.441435748
PSMD2	0.628976869	9.387153598	1.907889242	0.067653801	0.996324238	-4.441606404
PTMS	-1.166831682	8.223678779	-1.907795302	0.067666467	0.996324238	-4.441626089
LINC02139	0.38472009	4.897072786	1.907361318	0.067725007	0.996324238	-4.441717023
TRAF5	1.156729498	6.932963243	1.906785241	0.067802783	0.996324238	-4.441837713
LINC01806	-0.604365037	5.40584797	-1.906592194	0.067828863	0.996324238	-4.441878153
C4orf19	-0.575521428	7.97664699	-1.90655337	0.067834109	0.996324238	-4.441886285
LOC401442	0.313270186	4.055514338	1.906372259	0.067858586	0.996324238	-4.441924222
TSGA10IP	0.298080156	6.403341251	1.906057993	0.067901078	0.996324238	-4.441990046
HAAO	-0.749130967	9.207401902	-1.905906064	0.067921629	0.996324238	-4.442021866
ADAD1	0.388331852	5.060558829	1.904725092	0.068081556	0.996324238	-4.442269161
BNC1	-0.279796774	3.312157563	-1.904554894	0.068104632	0.996324238	-4.442304794
SHBG	-0.866719408	8.131343421	-1.904482751	0.068114415	0.996324238	-4.442319897
KRT18	0.631935343	12.18293281	1.903708736	0.068219454	0.996324238	-4.442481921
OXER1	-0.569783535	8.137844248	-1.903303705	0.068274476	0.996324238	-4.442566691
NUAK1	0.799517879	8.310736599	1.902930427	0.068325219	0.996324238	-4.442644807
GPATCH3	0.345208268	7.37282268	1.899987334	0.068726447	0.996324238	-4.443260423
LOC101928045	-0.378759269	5.061484543	-1.899549963	0.068786248	0.996324238	-4.443351866
SLC5A12	-0.272965393	3.415325299	-1.899354973	0.068812923	0.996324238	-4.443392629
ACAA2	-1.020713606	11.59406741	-1.898885992	0.068877118	0.996324238	-4.443490663
AK8	0.655118036	7.238169581	1.898025323	0.068995063	0.996324238	-4.443670539
ADRA1A	-1.623079265	7.625062798	-1.897130069	0.069117934	0.996324238	-4.443857597
LOC101928409	0.329156534	5.096034769	1.896699791	0.069177056	0.996324238	-4.443947484
KIAA2013	-0.310392939	8.343045539	-1.896368509	0.069222606	0.996324238	-4.444016683
DUSP23	0.742169969	8.9082395	1.896198	0.06924606	0.996324238	-4.444052296
CORO6	0.331303779	5.062521518	1.895897201	0.069287453	0.996324238	-4.444115119
MAP1A	0.547739936	6.98706668	1.894732884	0.069447879	0.996324238	-4.44435824
FLJ31356	-0.256818203	3.198727524	-1.89462248	0.069463108	0.996324238	-4.444381289
MYH2	0.278390687	3.753498596	1.894489418	0.069481466	0.996324238	-4.444409068
TF	-0.393715812	14.27947942	-1.893651438	0.069597175	0.996324238	-4.444583984
TTLL13P	-0.305085506	5.070726212	-1.893475793	0.06962145	0.996324238	-4.444620643
GLI4	-0.363296497	6.302367119	-1.89334288	0.069639823	0.996324238	-4.444648381
IGFBP3	-1.535604382	11.64966552	-1.892719382	0.069726072	0.996324238	-4.444778489
TUBGCP5	-0.66907553	6.552232351	-1.892293546	0.06978503	0.996324238	-4.444867337
LINC00919	0.387537403	4.316986538	1.89209694	0.069812266	0.996324238	-4.444908353
PRKCI	0.742203548	9.23333872	1.892063318	0.069816925	0.996324238	-4.444915368
RBPMS	0.71974978	9.761051565	1.891670749	0.069871338	0.996324238	-4.444997259
TBC1D20	0.436683178	7.460744236	1.89157554	0.06988454	0.996324238	-4.445017119
BRSK1	0.46438093	6.566652072	1.891241717	0.069930847	0.996324238	-4.445086747
PSMD14	0.631971018	9.981759485	1.890551821	0.070026632	0.996324238	-4.445230623
NSMCE1	0.50623663	9.20035592	1.890456415	0.070039887	0.996324238	-4.445250517
RBM7	-1.132109571	8.427026092	-1.889689981	0.07014645	0.996324238	-4.445410317
SMARCA1	-0.907420485	9.645191782	-1.889130413	0.070224339	0.996324238	-4.445526964
COMMD9	0.45274406	8.677576042	1.889004567	0.070241867	0.996324238	-4.445553195
ADGRA3	-1.106606295	9.50235037	-1.888923735	0.070253127	0.996324238	-4.445570043
RCL1	-1.203836417	9.355839003	-1.888921742	0.070253404	0.996324238	-4.445570458
TBXA2R	-0.739899718	7.665841002	-1.888436077	0.070321092	0.996324238	-4.445671678
DDX19A	-0.465936437	7.448143903	-1.888361461	0.070331497	0.996324238	-4.445687228
CD9	-1.573958038	9.333548249	-1.888056161	0.070374081	0.996324238	-4.445750848
ATOH7	-0.839131414	4.777782483	-1.887548975	0.070444875	0.996324238	-4.445856527
SLC1A3	0.774203724	6.980813513	1.887105913	0.070506769	0.996324238	-4.445948831
GLI1	0.335349424	6.29292476	1.886977301	0.070524745	0.996324238	-4.445975623
KNSTRN	0.512606995	7.317354921	1.886742861	0.070557521	0.996324238	-4.446024459
SERPINA4	-1.072105973	10.7090015	-1.886731724	0.070559079	0.996324238	-4.446026778
NUDT15	-0.537504367	7.393583228	-1.886550336	0.070584448	0.996324238	-4.44606456
PECR	-0.792533685	10.48212881	-1.885668781	0.070707856	0.996324238	-4.446248154
TAB2	-0.672137237	9.092096446	-1.885656553	0.070709569	0.996324238	-4.4462507
BAP1	0.388546791	8.650265781	1.885374282	0.070749125	0.996324238	-4.446309476
LIN37	0.850573284	7.439077639	1.885042965	0.070795578	0.996324238	-4.446378459
LINC00526	-0.660825353	7.58702654	-1.884976451	0.070804906	0.996324238	-4.446392306
PDE2A	-0.713623453	7.335722344	-1.884869622	0.070819892	0.996324238	-4.446414547
NIPAL3	0.561264674	7.173901781	1.884710281	0.070842249	0.996324238	-4.446447719
OXLD1	0.553619085	8.109403421	1.884631456	0.070853311	0.996324238	-4.446464128
MFAP5	0.463193024	3.768115618	1.883565549	0.071003043	0.996324238	-4.446685987
ZNF589	0.345540126	7.238856461	1.883321836	0.071037317	0.996324238	-4.446736704
PPFIA1	0.491492142	9.176437401	1.883182954	0.071056855	0.996324238	-4.446765604
SLX4	0.511350228	6.418940049	1.882754075	0.071117219	0.996324238	-4.446854841
CDC20	1.298779202	5.94240333	1.882632362	0.071134358	0.996324238	-4.446880165
GPSM2	0.970353868	5.860814703	1.881782505	0.07125413	0.996324238	-4.447056958
CARF	-0.831280959	4.579646234	-1.881738063	0.071260398	0.996324238	-4.447066201
UHRF1BP1L	-0.590952579	7.997422062	-1.880932672	0.071374073	0.996324238	-4.447233702
TAF6	0.567120846	8.140515005	1.880767173	0.071397452	0.996324238	-4.447268117
FGF7P3	0.445094047	5.319672867	1.8800511	0.071498682	0.996324238	-4.447417002
TBCE	0.741751106	8.899257884	1.880030999	0.071501525	0.996324238	-4.44742118
RPL37	0.319387201	13.33117535	1.879386662	0.071592723	0.996324238	-4.447555123
BCL6B	0.553982776	6.911309843	1.879199229	0.071619271	0.996324238	-4.447594081
EVA1A	-0.959926322	9.059200571	-1.878995049	0.071648201	0.996324238	-4.447636518
CCDC30	0.376883607	5.473371485	1.87877027	0.071680061	0.996324238	-4.447683233
SLC12A5	0.385914343	3.846938275	1.878371531	0.071736608	0.996324238	-4.447766094
CS	0.497887735	9.683606863	1.877916777	0.071801146	0.996324238	-4.447860583
MRVI1	0.672716718	7.662124042	1.877828451	0.071813687	0.996324238	-4.447878934
BORCS8	0.462031782	8.04487518	1.876844896	0.071953465	0.996324238	-4.448083251
IRGM	0.32498283	3.216274227	1.876786139	0.071961822	0.996324238	-4.448095455
ANGPT1	0.565542822	6.343332743	1.87666778	0.071978661	0.996324238	-4.448120038
ROBO1	1.605616128	9.223301373	1.875664737	0.072121495	0.996324238	-4.448328332
GTF2IRD2B	-0.45852534	5.950271294	-1.875253685	0.0721801	0.996324238	-4.448413674
OMP	-0.360280473	3.762298294	-1.874852708	0.072237308	0.996324238	-4.448496915
TMSB15B-AS1	0.33592613	3.820323332	1.874489948	0.072289098	0.996324238	-4.448572214
LINC00463	0.379786412	4.380109042	1.874489398	0.072289177	0.996324238	-4.448572328
ACAD8	-0.661407771	8.004363031	-1.874417242	0.072299482	0.996324238	-4.448587305
COX6C	0.628450312	12.04187085	1.874151078	0.072337506	0.996324238	-4.448642547
CFAP97D1	-0.245379507	3.459313909	-1.874126963	0.072340952	0.996324238	-4.448647551
KCNJ16	-1.748858055	6.460066126	-1.873688578	0.07240362	0.996324238	-4.448738527
C21orf91	-0.861799175	8.398298264	-1.873628761	0.072412175	0.996324238	-4.44875094
OAZ3	0.445666148	5.621476548	1.873444198	0.072438576	0.996324238	-4.448789237
ELOB	0.395224665	10.94763125	1.872970564	0.072506364	0.996324238	-4.448887508
IQUB	0.274695864	3.719149106	1.872925731	0.072512784	0.996324238	-4.44889681
LOC100134368	0.325620581	5.45943834	1.872773439	0.072534594	0.996324238	-4.448928405
THSD7A	1.273649116	7.032715387	1.872503163	0.072573315	0.996324238	-4.448984473
KLF1	-0.324369151	4.317598942	-1.871765754	0.07267905	0.996324238	-4.449137425
OSGIN1	0.944975647	7.585589013	1.871582218	0.072705387	0.996324238	-4.449175488
DHRS2	1.483788779	7.304663177	1.871501707	0.072716943	0.996324238	-4.449192185
FMO1	1.069268327	6.074237518	1.871305931	0.07274505	0.996324238	-4.449232783
NDUFA8	0.54535628	9.030230765	1.870983464	0.072791366	0.996324238	-4.449299649
SNCAIP	0.683993169	6.204988014	1.870730381	0.072827735	0.996324238	-4.449352123
MCC	-1.566489732	8.112666513	-1.870654925	0.072838581	0.996324238	-4.449367768
VPS72	0.502644768	8.42488059	1.870601293	0.072846291	0.996324238	-4.449378887
GAS5-AS1	0.355392959	4.558499281	1.870354072	0.07288184	0.996324238	-4.44943014
CEBPE	0.336573542	5.560290301	1.87025546	0.072896024	0.996324238	-4.449450583
DSCAM-AS1	0.269943964	4.243175442	1.869923459	0.072943796	0.996324238	-4.449519405
LIPE-AS1	-0.258516453	4.327079433	-1.869185432	0.073050087	0.996324238	-4.449672369
ETNK1	-0.87993802	8.926201656	-1.869006581	0.073075866	0.996324238	-4.449709433
SIGLEC11	-1.031281819	6.519376683	-1.868387901	0.0731651	0.996324238	-4.449837628
KRBOX1-AS1	0.405549308	4.907544087	1.868311912	0.073176067	0.996324238	-4.449853372
DNM1L	0.637375155	9.271362464	1.867893636	0.073236457	0.996324238	-4.449940028
LINC00621	-0.430865482	8.781451891	-1.867768288	0.073254563	0.996324238	-4.449965994
LOC100126784	-0.245904752	5.662682012	-1.866799697	0.073394604	0.996324238	-4.450166611
NXPE4	0.461411388	5.849467932	1.866647878	0.073416575	0.996324238	-4.450198051
SEC14L4	-1.128476885	9.165709999	-1.866344307	0.073460525	0.996324238	-4.450260912
CLDN12	-0.654523249	9.80656797	-1.866289648	0.07346844	0.996324238	-4.45027223
FXR1	0.47822871	9.738266975	1.86627489	0.073470578	0.996324238	-4.450275286
IFNB1	0.343511028	4.682600081	1.866164381	0.073486584	0.996324238	-4.450298168
DNMT1	0.571239436	8.356530388	1.866119875	0.073493032	0.996324238	-4.450307383
LOC102724434	0.549475152	6.48503348	1.866079319	0.073498907	0.996324238	-4.45031578
GATM	-0.537057111	12.28026968	-1.865982762	0.073512897	0.996324238	-4.450335772
TENT5B	0.330216843	5.373539871	1.865736098	0.073548647	0.996324238	-4.45038684
FOS	-1.940984588	9.565793316	-1.865227948	0.073622343	0.996324238	-4.450492033
PREP	-0.32901622	8.422546353	-1.863969923	0.073805066	0.996324238	-4.450752391
HERPUD1	-0.741900362	11.34312514	-1.863493063	0.07387443	0.996324238	-4.450851056
RPS28	0.352296028	12.93429599	1.863492827	0.073874464	0.996324238	-4.450851105
MCFD2	-0.619289174	10.61791377	-1.863050012	0.073938927	0.996324238	-4.450942713
H2BC13	0.353815002	4.970577543	1.862959555	0.073952101	0.996324238	-4.450961425
LOC202181	-0.626471802	6.901374728	-1.862777346	0.073978645	0.996324238	-4.450999115
ZNF319	0.384675791	7.308109067	1.86234252	0.074042021	0.996324238	-4.451089052
CBLIF	0.31698969	4.361592917	1.860878746	0.074255714	0.996324238	-4.451391723
LAMP1	0.510662938	12.99281632	1.860321891	0.074337148	0.996324238	-4.451506832
MED14	-0.411720347	8.142583929	-1.860281106	0.074343116	0.996324238	-4.451515262
RNF138	-0.518098566	8.675794147	-1.859894259	0.074399737	0.996324238	-4.451595216
ASPDH	-0.649019683	7.999590832	-1.859788001	0.074415296	0.996324238	-4.451617176
C16orf58	-0.593931516	8.729136	-1.859753368	0.074420368	0.996324238	-4.451624334
SMTNL2	0.320651861	4.762610287	1.859706237	0.074427271	0.996324238	-4.451634074
ST20-AS1	-0.821445277	6.531303916	-1.85943145	0.074467526	0.996324238	-4.451690858
ATXN1-AS1	-0.559289208	5.584203971	-1.859275102	0.074490439	0.996324238	-4.451723165
FGF21	1.417173044	6.891586566	1.858755194	0.074566675	0.996324238	-4.451830586
MAP2K5	0.347368817	6.9958646	1.85816837	0.074652805	0.996324238	-4.451951813
TAF10	0.542746097	10.3887926	1.857889112	0.074693823	0.996324238	-4.452009495
C8orf34-AS1	0.310151745	3.144279787	1.857718108	0.074718949	0.996324238	-4.452044814
SMPD3	-0.447108669	5.800014732	-1.857603682	0.074735767	0.996324238	-4.452068447
UQCR10	0.536132377	11.19218604	1.85745266	0.074757968	0.996324238	-4.452099636
NT5DC1	-0.905415706	9.107277302	-1.857069646	0.074814299	0.996324238	-4.452178732
CCND1	-0.884259012	9.379225284	-1.856709616	0.074867283	0.996324238	-4.452253072
RP1	0.233551125	2.922818078	1.856590511	0.074884818	0.996324238	-4.452277664
CYB5RL	0.425630702	6.079888762	1.855464861	0.075050718	0.996324238	-4.452510033
VAMP1	0.771786696	7.460951944	1.855099249	0.075104671	0.996324238	-4.452585489
FGFR1OP	-0.783619404	8.825364849	-1.8543388	0.075216997	0.996324238	-4.452742408
TIMP4	0.371284473	5.258783745	1.853629896	0.07532184	0.996324238	-4.452888658
HHEX	-1.506655128	8.733545161	-1.853534876	0.075335902	0.996324238	-4.452908259
MOSMO	-0.394081516	3.395032398	-1.853090848	0.075401646	0.996324238	-4.452999845
PURPL	1.923579893	3.930788616	1.853015276	0.075412841	0.996324238	-4.453015432
SLC20A2	-0.778343059	7.030854465	-1.852811909	0.075442972	0.996324238	-4.453057374
GJA10	0.432890027	4.957459004	1.852650302	0.075466924	0.996324238	-4.453090702
ASPG	-0.816690109	7.680738688	-1.852375527	0.075507663	0.996324238	-4.453147364
SLCO2A1	0.76565482	7.492693223	1.85209507	0.075549265	0.996324238	-4.453205193
ADCY9	0.538059894	8.684953951	1.851983812	0.075565773	0.996324238	-4.453228133
LOC100506100	0.469595103	6.633870852	1.851670358	0.075612302	0.996324238	-4.453292758
LINGO1-AS1	0.284350172	5.05650741	1.851519928	0.07563464	0.996324238	-4.45332377
STAU2-AS1	0.516689671	4.931144318	1.851306159	0.075666393	0.996324238	-4.453367837
C5orf63	-0.70570171	5.645447967	-1.851070048	0.075701479	0.996324238	-4.453416507
SRA1	0.451472647	9.255478612	1.850216224	0.075828473	0.996324238	-4.453592478
DPH2	0.486069979	7.516372473	1.850141526	0.075839592	0.996324238	-4.453607871
TEX55	0.276036389	3.845332053	1.849792574	0.075891553	0.996324238	-4.453679775
PARP14	0.339465954	8.70021373	1.849291855	0.075966167	0.996324238	-4.453782937
AJAP1	-0.438950331	4.675889278	-1.848939599	0.076018695	0.996324238	-4.453855503
VWA5A	0.371899934	7.430383696	1.847878045	0.076177185	0.996324238	-4.454074139
ACSM3	-1.497812942	8.176278715	-1.847856025	0.076180476	0.996324238	-4.454078673
PLA2G4D	-0.33358334	4.316449505	-1.847424639	0.076244966	0.996324238	-4.4541675
CTD-3080P12.3	-1.188297819	4.444606679	-1.847275153	0.076267324	0.996324238	-4.454198279
TGFA	-0.9495511	6.728387055	-1.847212494	0.076276698	0.996324238	-4.454211179
EDA2R	0.333063055	6.118601574	1.846882671	0.076326054	0.996324238	-4.454279081
ECT2	1.252188789	5.820528963	1.846644243	0.076361751	0.996324238	-4.454328163
CPOX	-0.782143298	8.481920777	-1.846143915	0.076436705	0.996324238	-4.454431147
DPYSL4	-0.251232006	5.34435621	-1.845104874	0.076592567	0.996324238	-4.454644966
PILRA	-0.588545052	6.605360662	-1.844945331	0.076616524	0.996324238	-4.454677791
CCDC7	0.37029035	6.214385618	1.844751854	0.076645585	0.996324238	-4.454717597
FNIP2	-1.244776891	10.14256697	-1.84444302	0.076691992	0.996324238	-4.45478113
UBE2T	1.21684689	5.570884893	1.844182488	0.07673116	0.996324238	-4.454834722
S1PR2	0.576055171	7.351206469	1.844129565	0.076739119	0.996324238	-4.454845608
MRPL1	0.466500082	8.943798089	1.844007591	0.076757464	0.996324238	-4.454870697
MOB4	-0.516310403	8.581047311	-1.843728841	0.076799402	0.996324238	-4.454928029
PCSK5	1.057694111	6.163949235	1.84361468	0.076816584	0.996324238	-4.454951508
ELF3	0.844299234	8.970762046	1.843602622	0.076818399	0.996324238	-4.454953988
HLF	-1.107043372	9.437363587	-1.842495573	0.076985188	0.996324238	-4.455181623
SMIM31	0.654742523	3.395630409	1.842210539	0.077028182	0.996324238	-4.455240221
NCOR1	-0.595905257	8.405190258	-1.84189736	0.077075445	0.996324238	-4.455304598
NDFIP2	-0.873909803	8.807992254	-1.841302524	0.077165284	0.996324238	-4.455426857
SEPTIN3	0.38467419	5.760137085	1.840977483	0.077214413	0.996324238	-4.455493654
VWA3B	-0.240252648	5.570684523	-1.840843481	0.077234675	0.996324238	-4.455521191
HSPG2	0.702271414	9.784774109	1.839785309	0.077394838	0.996324238	-4.455738595
NAT1	-1.092222679	8.32500073	-1.839445499	0.077446332	0.996324238	-4.455808395
TMCO2	0.302996064	4.937236799	1.837985277	0.077667947	0.996324238	-4.456108255
PKD1L1	0.268576613	3.695643083	1.837329867	0.077767595	0.996324238	-4.456242801
CASC4	-0.617828134	10.69481555	-1.837061351	0.077808452	0.996324238	-4.456297916
SMAP1	-0.565135208	8.933654198	-1.837007536	0.077816643	0.996324238	-4.456308961
RNF2	0.398238765	6.138283919	1.836833385	0.077843153	0.996324238	-4.456344704
RPL24	0.380667698	13.08573977	1.836711369	0.077861732	0.996324238	-4.456369745
HEY1	0.994900827	7.614551918	1.836358717	0.077915451	0.996324238	-4.456442115
AKAP4	0.371616163	4.731351062	1.835973306	0.077974196	0.996324238	-4.456521198
ITPKC	0.694144632	7.01859232	1.835280279	0.078079925	0.996324238	-4.456663377
DSTYK	0.670536394	6.495614393	1.835105756	0.07810657	0.996324238	-4.456699177
STRN3	-0.886616027	8.394968227	-1.835073519	0.078111492	0.996324238	-4.45670579
MSTO1	0.690210943	7.212828308	1.834879417	0.078141137	0.996324238	-4.456745604
MAPKAPK2	0.519099683	8.685547052	1.834571837	0.078188133	0.996324238	-4.456808689
PMCHL1	0.325831749	4.892778964	1.834301516	0.078229456	0.996324238	-4.456864127
TM6SF2	-0.813772078	7.919748676	-1.833961753	0.078281421	0.996324238	-4.4569338
LOC101927829	-0.2224764	3.105251151	-1.833360812	0.078373406	0.996324238	-4.457057013
CYYR1	0.78970112	7.666105837	1.832760961	0.078465316	0.996324238	-4.45717998
PATE2	0.306109393	4.729323778	1.832696606	0.078475182	0.996324238	-4.457193171
AQP11	-0.952328058	7.667774707	-1.832610107	0.078488445	0.996324238	-4.457210901
EDN2	-0.396494609	5.578303324	-1.832605682	0.078489123	0.996324238	-4.457211808
MEIS3P1	-1.282866101	7.042687878	-1.832422597	0.078517202	0.996324238	-4.457249333
RIPOR1	0.343626505	9.010182876	1.832347445	0.07852873	0.996324238	-4.457264736
NTN4	-1.067052406	7.253161836	-1.832100346	0.078566644	0.996324238	-4.457315377
ESPNL	0.341681239	6.756262803	1.831818217	0.078609953	0.996324238	-4.457373193
GZF1	-0.577064408	7.439671651	-1.831753549	0.078619882	0.996324238	-4.457386444
PLCE1-AS2	0.642160109	6.094988113	1.831684446	0.078630494	0.996324238	-4.457400604
PKN1	0.50164218	7.623103361	1.831641555	0.078637082	0.996324238	-4.457409393
KDELR3	0.726496361	8.952164754	1.831597071	0.078643914	0.996324238	-4.457418508
HOOK2	-0.612597954	7.388177214	-1.831354366	0.078681201	0.996324238	-4.457468237
SNX25	-0.388306847	7.124009111	-1.830278001	0.078846748	0.996324238	-4.457688735
RPS6KC1	0.555501514	7.719359342	1.829871979	0.078909273	0.996324238	-4.457771891
CTBP1-AS	0.291511718	4.532116143	1.829779423	0.078923532	0.996324238	-4.457790846
FGF3	-0.235150679	4.406347689	-1.828998624	0.079043909	0.996324238	-4.457950725
UNC80	0.3647811	3.606024251	1.827952938	0.079205372	0.996324238	-4.458164782
CREBL2	-0.475184924	9.837804896	-1.827553643	0.079267101	0.996324238	-4.458246502
PLCH2	0.609609763	6.347661778	1.827186922	0.079323831	0.996324238	-4.458321546
DOP1A	-0.700237833	8.153300278	-1.82670262	0.079398804	0.996324238	-4.458420638
HPX	-0.637914399	13.46945002	-1.82624716	0.079469367	0.996324238	-4.458513815
ART4	-0.986622092	8.716047399	-1.826016915	0.07950506	0.996324238	-4.458560913
NINJ2	1.043731469	7.243874542	1.825768732	0.079543548	0.996324238	-4.458611677
SORD	-0.767421063	12.04247402	-1.825631921	0.079564771	0.996324238	-4.458639659
ZNF510	-0.423904136	5.712351826	-1.825356895	0.079607451	0.996324238	-4.458695906
GSR	0.830962625	8.786818089	1.824780515	0.079696959	0.996324238	-4.458813769
NOS2	-0.435337614	5.170384	-1.824394598	0.079756938	0.996324238	-4.458892673
SRPX	-2.355606891	8.110373734	-1.824127718	0.07979844	0.996324238	-4.458947233
DHX30	0.31526555	8.570034236	1.824114401	0.079800511	0.996324238	-4.458949956
LINC01116	0.7050374	5.347361668	1.823849582	0.079841711	0.996324238	-4.45900409
LINC01304	0.29536488	5.086207012	1.822633226	0.080031184	0.996324238	-4.459252679
PKP2	-1.226143872	7.296439896	-1.822475409	0.080055796	0.996324238	-4.459284926
SLC22A11	1.311208598	5.222579631	1.822362255	0.080073446	0.996324238	-4.459308046
ZNF680	-1.102755464	7.398883378	-1.822122149	0.080110911	0.996324238	-4.459357101
IQCE	0.629100134	6.605236625	1.821314499	0.080237041	0.996324238	-4.459522084
GUSBP1	0.452572219	3.655449999	1.821304356	0.080238626	0.996324238	-4.459524156
IGSF9	-0.952498301	5.515889178	-1.82114828	0.08026302	0.996324238	-4.459556033
CXCL13	-2.604938485	6.136280704	-1.821124956	0.080266667	0.996324238	-4.459560797
TRIM64EP	-0.238222219	2.75187048	-1.819607611	0.080504167	0.996324238	-4.459870622
NUMBL	0.520243045	10.65109849	1.819594485	0.080506224	0.996324238	-4.459873301
LINC00933	-0.373335909	3.613212001	-1.819445351	0.0805296	0.996324238	-4.459903744
GAA	-0.50032492	8.739888924	-1.819355737	0.08054365	0.996324238	-4.459922037
NEB	1.462454902	6.181119404	1.818333299	0.080704094	0.996324238	-4.460130708
AGAP9	-0.641080703	5.120997834	-1.817877189	0.080775757	0.996324238	-4.460223774
LINC01115	0.397198624	4.601532786	1.817466007	0.080840407	0.996324238	-4.460307662
MID1	0.849758016	8.068024313	1.816778929	0.080948537	0.996324238	-4.460447813
MBOAT1	-1.022130619	6.989700845	-1.816332431	0.081018871	0.996324238	-4.460538873
IL21	0.298391395	4.641575626	1.815896153	0.081087647	0.996324238	-4.460627837
LRTM2	-0.301708969	4.946144161	-1.815698519	0.081118819	0.996324238	-4.460668134
FHIT	0.514292196	7.341582308	1.815680646	0.081121638	0.996324238	-4.460671778
GTF2IP7	-0.505266313	4.457857247	-1.815025271	0.081225084	0.996324238	-4.460805387
ADPRHL2	0.389097013	8.29875631	1.813479385	0.081469539	0.996324238	-4.461120433
MRPS6	-0.470837146	8.98799776	-1.813042265	0.081538777	0.996324238	-4.461209489
PON3	-1.087292494	11.67431316	-1.812529934	0.081619992	0.996324238	-4.461313851
FAM229B	-0.846675449	7.074473239	-1.812491487	0.081626089	0.996324238	-4.461321682
GMFB	0.46678018	9.384476407	1.812458761	0.08163128	0.996324238	-4.461328348
IGFBPL1	-0.420265304	5.218500483	-1.812410843	0.08163888	0.996324238	-4.461338108
SOX9-AS1	0.53977911	5.946557178	1.81187554	0.081723828	0.996324238	-4.461447128
FSD1L	0.466108022	4.753748519	1.81143299	0.081794114	0.996324238	-4.461537244
MGARP	0.375876674	4.424692971	1.811415176	0.081796944	0.996324238	-4.461540871
PFN4	0.385088037	5.158831064	1.81128688	0.08181733	0.996324238	-4.461566993
TLCD4	-0.930711417	10.26190505	-1.811126115	0.081842882	0.996324238	-4.461599725
LINC01992	0.34970778	5.123387631	1.810331585	0.081969265	0.996324238	-4.461761467
RAB17	-0.834722501	9.777793333	-1.810247673	0.081982622	0.996324238	-4.461778546
APOL1	-0.681718673	8.619149624	-1.809925854	0.082033867	0.996324238	-4.461844045
CENPW	0.914592967	6.762865973	1.809909613	0.082036454	0.996324238	-4.461847351
P2RY13	-1.159173765	6.314990386	-1.809580275	0.082088926	0.996324238	-4.461914373
PTMA	0.38800183	12.10436995	1.809217062	0.082146829	0.996324238	-4.46198828
RAD9B	0.272396032	3.091004087	1.808985196	0.082183812	0.996324238	-4.462035457
LINC00857	0.464099507	5.257986129	1.808670479	0.082234031	0.996324238	-4.462099485
PPM1L	0.70453081	6.295065425	1.808202144	0.082308813	0.996324238	-4.462194754
MAEL	0.637423604	4.221768678	1.808040318	0.082334666	0.996324238	-4.462227669
GUCY1B2	0.565526009	5.103423652	1.808005746	0.08234019	0.996324238	-4.462234701
ANXA2	1.169596165	11.53905783	1.807897458	0.082357495	0.996324238	-4.462256726
GCM2	-0.223554298	3.005417352	-1.807710806	0.08238733	0.996324238	-4.462294687
AIFM2	0.633192857	7.345436411	1.807691108	0.082390479	0.996324238	-4.462298693
LINC01676	0.465528847	5.834832843	1.80737958	0.082440297	0.996324238	-4.462362046
APOBEC3B	1.409262339	5.80936001	1.807306791	0.08245194	0.996324238	-4.462376848
MEAF6	0.556259709	8.935502376	1.80702877	0.082496427	0.996324238	-4.46243338
RNF182	0.317631392	3.861935535	1.806745163	0.082541829	0.996324238	-4.462491043
NEK11	0.326675303	6.720374929	1.806480931	0.082584149	0.996324238	-4.462544762
SELENON	0.478159316	7.759914978	1.806363524	0.082602959	0.996324238	-4.46256863
GABRA1	0.427364494	3.942048294	1.805429067	0.082752801	0.996324238	-4.462758564
VKORC1	-0.966332589	10.51586964	-1.804789349	0.082855515	0.996324238	-4.462888558
CHRNA9	0.336396394	4.253588406	1.804518223	0.082899081	0.996324238	-4.462943644
ITGB8	-2.108024724	6.778833176	-1.804422183	0.082914517	0.996324238	-4.462963156
RPL22	0.40180768	12.23964109	1.803438712	0.083072736	0.996324238	-4.463162927
KIF9-AS1	-0.246003133	5.969938443	-1.803358901	0.083085587	0.996324238	-4.463179136
PTPRS	-1.178462523	7.649019411	-1.80314681	0.083119746	0.996324238	-4.463222209
CYP4F2	-1.081285147	10.33443869	-1.803066635	0.083132662	0.996324238	-4.46323849
GNE	-1.13060498	9.818298289	-1.802483319	0.083226685	0.996324238	-4.463356935
LINC01720	0.255358131	2.995365765	1.801411887	0.083399623	0.996324238	-4.463574435
SCG2	0.392103082	3.52918369	1.800486686	0.083549206	0.996324238	-4.46376219
ADD1	0.383942993	9.530604659	1.800187569	0.083597615	0.996324238	-4.463822879
DYRK4	0.311242645	7.934937705	1.800027552	0.083623523	0.996324238	-4.463855343
NSL1	0.742299057	9.743441982	1.799926866	0.083639827	0.996324238	-4.463875769
MED14OS	-0.324549693	5.808958858	-1.798916171	0.083803648	0.996324238	-4.464080773
LINC01111	0.303241824	5.149877577	1.798865312	0.083811899	0.996324238	-4.464091088
DPT	-1.45585899	8.401607694	-1.798517287	0.083868378	0.996324238	-4.464161663
SAR1B	-0.946032406	10.45611402	-1.798226606	0.083915575	0.996324238	-4.464220603
MTFP1	0.641005225	7.365125436	1.798031376	0.083947288	0.996324238	-4.464260186
TSPAN18	0.46127377	6.942244604	1.797826269	0.083980615	0.996324238	-4.464301769
DCLRE1A	0.507077302	7.435104238	1.797545637	0.084026233	0.996324238	-4.464358659
WFDC13	-0.234191962	2.933868072	-1.79731696	0.084063422	0.996324238	-4.464405013
FKBP1B	-1.601756373	7.658149871	-1.797070287	0.084103552	0.996324238	-4.464455011
COPA	0.505637016	10.55893229	1.796703661	0.084163228	0.996324238	-4.464529314
SLC22A18	0.698736803	9.898732875	1.796570723	0.084184875	0.996324238	-4.464556255
ASIC4	0.389609231	6.084492219	1.796556172	0.084187245	0.996324238	-4.464559203
HOTTIP	0.848743551	7.236777374	1.796467755	0.084201646	0.996324238	-4.464577121
ZWINT	1.26625821	7.268740556	1.796231727	0.084240098	0.996324238	-4.464624948
AAMP	-0.468696029	8.897213738	-1.795546248	0.084351859	0.996324238	-4.464763828
PPP1R36	0.554819731	6.13259468	1.795495232	0.084360181	0.996324238	-4.464774163
DDX20	0.364464059	7.882354985	1.794741995	0.084483146	0.996324238	-4.464926734
CSPG4P1Y	-0.301571758	6.128225459	-1.794109382	0.084586537	0.996324238	-4.465054843
CAPN7	-0.590788506	8.056886485	-1.793838636	0.08463082	0.996324238	-4.465109663
GM2A	0.571158127	9.439032635	1.793805548	0.084636233	0.996324238	-4.465116362
LINC01426	0.364590047	3.177258647	1.793672112	0.084658066	0.996324238	-4.465143378
CYP17A1	1.245536504	6.659817922	1.793256866	0.08472604	0.996324238	-4.465227442
TCTE3	0.840839439	6.211594534	1.793163798	0.084741281	0.996324238	-4.465246282
ZNF582-AS1	-0.281132934	6.067690787	-1.793025889	0.08476387	0.996324238	-4.465274197
NEO1	-0.62360946	7.513532465	-1.792608243	0.08483231	0.996324238	-4.46535873
KANK2	0.613120644	9.122281842	1.792422708	0.084862729	0.996324238	-4.465396279
MT4	-0.405113426	6.144505986	-1.791966532	0.084937561	0.996324238	-4.465488591
SEPTIN9	0.463596555	11.19679908	1.791741846	0.084974439	0.996324238	-4.465534054
AKR1C1	0.852495488	13.01355931	1.790972084	0.085100886	0.996324238	-4.465689782
RUNX1-IT1	0.590249674	6.459203795	1.79053166	0.085173306	0.996324238	-4.465778864
NECAP1	-0.563252431	7.91086476	-1.790531127	0.085173394	0.996324238	-4.465778972
GYG2	-0.836904985	7.222590572	-1.790016641	0.085258059	0.996324238	-4.465883019
LMX1A	0.385086834	3.672522335	1.789791181	0.085295184	0.996324238	-4.46592861
ZKSCAN7	-1.009241699	5.420452482	-1.789609001	0.085325192	0.996324238	-4.465965446
ZNF557	0.353324472	5.33594763	1.788993971	0.085426566	0.996324238	-4.466089787
TMEM256	-0.635880058	9.146928871	-1.788871767	0.085446721	0.996324238	-4.46611449
PIGA	-0.758174125	7.285729813	-1.788426052	0.085520266	0.996324238	-4.466204581
CCDC170	0.582253521	5.147857991	1.788038357	0.085584282	0.996324238	-4.466282935
RNF144A	0.894962499	6.23252331	1.787490383	0.085674833	0.996324238	-4.466393663
LOC101928708	0.367355932	4.251861076	1.787338234	0.085699989	0.996324238	-4.466424405
MASP1	-1.260072938	9.342835481	-1.787252814	0.085714115	0.996324238	-4.466441663
HYDIN	-0.292063166	3.592694516	-1.787248833	0.085714774	0.996324238	-4.466442467
SPRYD4	-0.813748195	8.74075903	-1.787234408	0.08571716	0.996324238	-4.466445381
LOC100506071	0.348732295	3.278180974	1.786976239	0.085759867	0.996324238	-4.466497538
LAIR2	0.534066677	6.8943262	1.786592219	0.085823428	0.996324238	-4.466575112
SULT1C2	2.928721192	6.865794704	1.78638075	0.085858446	0.996324238	-4.466617825
FMNL3	0.525135258	6.469695413	1.786193808	0.085889413	0.996324238	-4.466655583
HOXB5	-0.243903766	6.59220762	-1.786113725	0.085902682	0.996324238	-4.466671756
UCN	0.857573839	6.056697031	1.785819565	0.085951435	0.996324238	-4.466731162
AZGP1	-1.017137033	12.41743485	-1.785775819	0.085958688	0.996324238	-4.466739996
SNX5	0.396697374	10.28293118	1.784976267	0.086091333	0.996324238	-4.466901435
PTTG3P	0.552859983	5.028695684	1.783745535	0.086295852	0.996324238	-4.467149851
TYMP	0.658275369	8.863870379	1.782961424	0.08642637	0.996324238	-4.467308067
VWF	1.633019689	9.001470352	1.782902662	0.086436158	0.996324238	-4.467319922
CD34	0.665969169	7.566706702	1.78267191	0.086474604	0.996324238	-4.467366474
SNHG19	0.768695278	8.325467737	1.782617123	0.086483734	0.996324238	-4.467377526
FREM1	-0.463130892	4.958395047	-1.782477976	0.086506926	0.996324238	-4.467405596
ZC3HAV1	0.52779313	9.903147921	1.78239852	0.086520172	0.996324238	-4.467421623
OR5E1P	-0.243228165	4.538984018	-1.78191539	0.086600749	0.996324238	-4.46751907
ASCC2	0.515940454	7.835016097	1.781701199	0.086636493	0.996324238	-4.467562267
TIAM1	-0.766310615	7.78616913	-1.781519878	0.086666761	0.996324238	-4.467598832
CRB1	0.262182824	5.242125058	1.781362623	0.08669302	0.996324238	-4.467630543
FAM215A	0.388800703	5.210010641	1.781105936	0.086735895	0.996324238	-4.4676823
CERS2	0.501704581	11.95846527	1.780953783	0.086761319	0.996324238	-4.467712978
MRGPRX1	-0.24189665	2.999508781	-1.780804375	0.08678629	0.996324238	-4.467743101
SESN1	-0.731882796	8.510926657	-1.780639596	0.086813837	0.996324238	-4.467776321
FAM167B	0.457868093	7.035405105	1.780008512	0.086919409	0.996324238	-4.467903532
OR1F1	-0.311684055	6.006192739	-1.779857983	0.086944607	0.996324238	-4.467933871
ACTR3BP2	0.458195527	5.333880432	1.779416272	0.087018582	0.996324238	-4.46802289
RPL32	0.366217636	13.16050609	1.779357419	0.087028443	0.996324238	-4.468034749
PTK7	0.339054532	5.883631924	1.779329793	0.087033072	0.996324238	-4.468040316
CADM2	-0.326828325	3.898828026	-1.778655618	0.087146099	0.996324238	-4.468176154
ZNF549	-0.304719045	3.415638448	-1.778587582	0.087157513	0.996324238	-4.468189861
CYP4B1	-0.312589569	5.278343263	-1.778561115	0.087161953	0.996324238	-4.468195193
MRC1	-1.712520788	8.83631544	-1.778477198	0.087176033	0.996324238	-4.468212099
GNPAT	0.710955107	9.645899045	1.77817025	0.087227551	0.996324238	-4.468273931
ME2	0.521464195	8.446693819	1.777804925	0.0872889	0.996324238	-4.468347515
LINC01526	-0.261500962	3.968024005	-1.777262938	0.087379984	0.996324238	-4.468456666
CMC2	-0.43125414	9.870057979	-1.777140909	0.087400503	0.996324238	-4.468481239
PEX7	-0.663531951	7.104374193	-1.776917783	0.087438032	0.996324238	-4.468526167
LYSMD3	-1.08372205	8.954792135	-1.776791594	0.087459262	0.996324238	-4.468551575
TCF21	-1.358719364	6.019595234	-1.776776593	0.087461786	0.996324238	-4.468554595
TMEM238	-0.403382543	4.615074565	-1.776405233	0.087524293	0.996324238	-4.46862936
LINC01931	0.364476328	4.223431083	1.776225526	0.087554554	0.996324238	-4.468665537
VN1R5	-0.256767299	4.359992895	-1.776221391	0.08755525	0.996324238	-4.468666369
NR3C2	-0.718742129	7.665278682	-1.775924978	0.087605184	0.996324238	-4.468726035
H1-2	1.633658604	9.457121697	1.775717701	0.087640116	0.996324238	-4.468767755
LOC105370622	0.3660697	4.862332386	1.775295639	0.087711283	0.996324238	-4.468852698
C1QTNF1-AS1	0.511119901	5.206284719	1.774865436	0.087783874	0.996324238	-4.468939266
NCAPH	0.572988498	6.114803733	1.774640339	0.087821876	0.996324238	-4.468984556
GPR37	-1.542846756	4.813874492	-1.774575027	0.087832905	0.996324238	-4.468997697
ZNF818P	-0.602345743	6.113409467	-1.774536468	0.087839417	0.996324238	-4.469005455
BDH2	-0.920804483	10.01056324	-1.774291512	0.087880795	0.996324238	-4.469054736
GLUD2	-1.265795379	8.702148965	-1.77406986	0.08791825	0.996324238	-4.469099325
ZNF414	0.308852608	6.37373234	1.773752246	0.087971946	0.996324238	-4.469163212
CD300A	-0.485772401	8.151601805	-1.773552232	0.088005775	0.996324238	-4.469203441
URM1	0.535916964	9.023376779	1.773395658	0.088032264	0.996324238	-4.469234932
SLC25A51	0.453057895	6.505004138	1.773182135	0.088068399	0.996324238	-4.469277872
SSTR1	-1.316450219	6.124409326	-1.773166659	0.088071018	0.996324238	-4.469280985
RAPGEFL1	-0.331579509	6.70468112	-1.772825742	0.08812874	0.996324238	-4.469349539
SYCE2	0.348545675	5.409461025	1.772764835	0.088139056	0.996324238	-4.469361786
RNF10	0.374024191	9.359437002	1.772257694	0.08822499	0.996324238	-4.469463749
PRMT8	-0.349075853	5.846980868	-1.772078602	0.088255354	0.996324238	-4.469499752
QRSL1	-0.526780129	7.380440197	-1.771621724	0.088332855	0.996324238	-4.46959159
MGC12916	-0.628770699	6.026490764	-1.771451753	0.088361702	0.996324238	-4.469625752
GPATCH4	0.913088698	7.772612429	1.770476595	0.088527361	0.996324238	-4.469821711
FANCC	-0.79017542	7.347362159	-1.769828466	0.088637611	0.996324238	-4.469951918
LINC01192	0.328431612	4.981378912	1.769731315	0.088654147	0.996324238	-4.469971433
AMT	-0.667446961	9.103007756	-1.769706854	0.088658311	0.996324238	-4.469976347
C21orf62-AS1	0.45825135	6.744568874	1.769616528	0.088673688	0.996324238	-4.46999449
DYNLL2	-0.343690401	9.886088137	-1.769586955	0.088678723	0.996324238	-4.47000043
NRDE2	-0.395589263	6.860440556	-1.769584973	0.088679061	0.996324238	-4.470000828
EDIL3	1.935247262	7.264182203	1.769505902	0.088692524	0.996324238	-4.47001671
PLEKHM2	0.371669981	7.271905702	1.769370526	0.088715579	0.996324238	-4.4700439
C11orf24	-0.593328299	9.546410694	-1.768687821	0.088831925	0.996324238	-4.470181002
TBC1D22A	0.4072446	8.837910846	1.76823409	0.088909321	0.996324238	-4.470272103
SGCG	-0.344810845	3.942143265	-1.767600451	0.089017501	0.996324238	-4.470399304
TET1	0.609831607	4.720285521	1.767597699	0.089017972	0.996324238	-4.470399857
LARP1B	-0.740002061	7.667832994	-1.767504432	0.089033905	0.996324238	-4.470418578
GCH1	-1.306101646	10.76401685	-1.767273917	0.089073294	0.996324238	-4.470464844
P2RY12	-1.155812684	4.226951391	-1.766855032	0.08914491	0.996324238	-4.47054891
HS3ST3B1	-1.064887524	9.615681372	-1.766183126	0.089259886	0.996324238	-4.47068373
FAM216A	0.614201025	6.787691603	1.765171935	0.08943316	0.996324238	-4.470886571
ANKRD20A12P	0.379946267	5.183438091	1.765003925	0.089461977	0.996324238	-4.470920266
ZSCAN16	0.559821615	5.855546028	1.764089953	0.089618882	0.996324238	-4.471103535
PKD1P1	-0.323667086	4.539652425	-1.764044304	0.089626724	0.996324238	-4.471112687
TRDMT1	0.509192914	5.597554538	1.763629601	0.089698	0.996324238	-4.471195824
MYLK4	-0.308099173	4.235899061	-1.763538429	0.089713677	0.996324238	-4.4712141
GALC	-1.583986936	7.188429171	-1.762901361	0.089823282	0.996324238	-4.471341787
DNAJC12	-1.47161442	9.338674523	-1.762838076	0.089834176	0.996324238	-4.47135447
FGA	-0.377703726	13.99161608	-1.762772274	0.089845504	0.996324238	-4.471367657
TRIM16	1.899074437	6.238970827	1.762307694	0.089925522	0.996324238	-4.471460751
C7orf77	0.336661386	4.306500522	1.760843699	0.090178074	0.996324238	-4.471754017
ARL5C	-0.267462772	5.578469865	-1.760773844	0.09019014	0.996324238	-4.471768007
NMNAT2	0.297881035	5.498940621	1.760388604	0.090256705	0.996324238	-4.471845152
GRM8	0.370893567	5.453497002	1.760327002	0.090267353	0.996324238	-4.471857487
SPOUT1	-0.533384629	7.396725086	-1.759907839	0.090339834	0.996324238	-4.471941411
PSMC1	0.439219334	10.04071386	1.758384438	0.090603678	0.996324238	-4.472246327
VKORC1L1	-0.904513742	7.879107824	-1.758232049	0.090630107	0.996324238	-4.472276819
ANKRD18A	0.397811154	3.758833553	1.757541896	0.090749883	0.996324238	-4.472414898
DYRK3	0.531234285	7.451725954	1.756378775	0.090952047	0.996324238	-4.472647529
TAGLN2	0.841860607	11.01305326	1.756266003	0.090971669	0.996324238	-4.472670079
GRIN3A	0.409986072	5.022913786	1.755884874	0.091038009	0.996324238	-4.472746284
BOLA3	0.62977842	9.3695898	1.755690917	0.091071785	0.996324238	-4.472785061
CCS	-0.543510449	9.052332528	-1.753975907	0.091370909	0.996324238	-4.473127825
USO1	-0.40056384	10.08358692	-1.753273665	0.091493632	0.996324238	-4.473268118
SLITRK3	0.435323904	4.68891818	1.752341143	0.091656815	0.996324238	-4.473454365
PLD1	-0.905750522	7.918291496	-1.752128532	0.091694055	0.996324238	-4.47349682
EXOSC9	0.344663667	7.675338094	1.751781667	0.091754837	0.996324238	-4.473566076
RPS16	0.400773779	13.64624037	1.751633946	0.091780733	0.996324238	-4.473595569
LOC101927021	0.380375011	5.673491044	1.751621557	0.091782905	0.996324238	-4.473598042
AREL1	0.441340876	7.669225022	1.75126392	0.091845628	0.996324238	-4.473669437
SLC41A3	0.472982448	8.282417536	1.750709353	0.09194296	0.996324238	-4.473780128
SFT2D2	0.704426883	10.02987065	1.750031997	0.092061961	0.996324238	-4.473915299
CPNE2	0.424670334	7.868719977	1.749598955	0.092138109	0.996324238	-4.474001699
ATP1B1	0.654507837	12.88699629	1.74952628	0.092150894	0.996324238	-4.474016198
MPZL3	-0.697888245	7.563342582	-1.749316392	0.092187825	0.996324238	-4.474058069
IPO13	0.559066043	7.858770863	1.749313597	0.092188317	0.996324238	-4.474058627
NR1H3	-0.527829471	8.44923099	-1.748841883	0.092271364	0.996324238	-4.474152719
MYO19	0.530142761	7.264231974	1.748394315	0.09235022	0.996324238	-4.47424198
ADH4	-1.378809447	12.54459464	-1.748031208	0.092414237	0.996324238	-4.474314387
ASTN1	-0.370914562	3.57577872	-1.74794405	0.092429608	0.996324238	-4.474331766
JHY	0.231358699	4.705503804	1.747854326	0.092445435	0.996324238	-4.474349656
CFAP52	0.201785158	4.494724725	1.747770029	0.092460306	0.996324238	-4.474366463
LOC102723757	0.624037013	7.240707227	1.747477047	0.092512009	0.996324238	-4.474424874
ERGIC1	-1.25620517	9.051906992	-1.747401128	0.092525411	0.996324238	-4.474440009
HOXC12	0.403961956	4.480532627	1.747353258	0.092533862	0.996324238	-4.474449552
PLXNA2	0.470482555	7.531543995	1.747282067	0.092546431	0.996324238	-4.474463744
MED8	0.490977382	8.849042346	1.747033094	0.092590401	0.996324238	-4.474513374
C17orf100	-0.533518426	6.351013238	-1.746334697	0.092713835	0.996324238	-4.474652567
NDUFA11	0.582568016	10.99089722	1.746196572	0.092738264	0.996324238	-4.474680092
RPL6	0.477978589	12.60242299	1.746191416	0.092739176	0.996324238	-4.47468112
TCHP	0.444706316	7.960209069	1.745975404	0.092777391	0.996324238	-4.474724163
ZCRB1	0.522498155	9.784856172	1.745869785	0.092796082	0.996324238	-4.474745208
ACTC1	0.290566662	6.442660404	1.745762392	0.092815089	0.996324238	-4.474766605
LINC02838	0.223419349	3.069303765	1.745628802	0.092838738	0.996324238	-4.474793221
PSCA	-0.21436726	4.22125884	-1.74510687	0.092931181	0.996324238	-4.474897197
IRX2	-0.247347172	5.694463251	-1.744983306	0.092953078	0.996324238	-4.47492181
SUPT6H	-0.303506969	8.310048327	-1.744819311	0.092982146	0.996324238	-4.474954475
SLC2A2	-0.713365519	11.60110475	-1.744649977	0.093012169	0.996324238	-4.474988201
CACYBP	0.660621584	9.243955594	1.74431636	0.093071343	0.996324238	-4.475054642
IPO9	0.675225364	9.191150842	1.744095128	0.093110601	0.996324238	-4.475098697
SUPT20H	0.505703479	7.599021388	1.743772615	0.093167857	0.996324238	-4.475162915
NCSTN	0.472754938	9.366150034	1.743743227	0.093173076	0.996324238	-4.475168766
ATP2B4	1.065948598	9.126898869	1.743659602	0.093187927	0.996324238	-4.475185416
ANKS4B	-0.578517148	6.07480014	-1.743637472	0.093191858	0.996324238	-4.475189822
DNAJC27-AS1	0.268529786	4.194648393	1.743084087	0.093290191	0.996324238	-4.475299987
RBPJ	0.638693433	9.76343111	1.742994747	0.093306075	0.996324238	-4.475317771
CARD14	-0.277283415	6.366606453	-1.742687012	0.093360804	0.996324238	-4.475379023
CBY2	-0.440663921	6.024476986	-1.742618886	0.093372923	0.996324238	-4.475392581
PPM1B	-0.378693945	9.990397154	-1.742397654	0.093412289	0.996324238	-4.47543661
TMEM147	0.562019842	9.433069249	1.742338257	0.093422861	0.996324238	-4.475448431
LOC284395	0.509389448	6.890797453	1.742159089	0.093454755	0.996324238	-4.475484085
TSPAN9	-0.539286231	7.843411291	-1.74173783	0.093529782	0.996324238	-4.475567907
HOXA5	0.585955844	5.873600283	1.741687483	0.093538752	0.996324238	-4.475577924
ZNF442	0.380794254	4.751672869	1.741588174	0.093556448	0.996324238	-4.475597682
FAM120A	0.466032016	11.47146872	1.741227007	0.093620829	0.996324238	-4.475669534
ZNF578	0.371129866	4.256040683	1.741174131	0.093630258	0.996324238	-4.475680052
RRAGD	1.029168023	8.74518739	1.740288965	0.093788218	0.996324238	-4.475856107
ARHGEF26-AS1	-0.292261935	3.188663996	-1.74018948	0.093805985	0.996324238	-4.475875891
TRAPPC6B	-0.793541361	7.634801337	-1.739685497	0.093896038	0.996324238	-4.475976103
AGL	-1.029909564	10.19291745	-1.739316376	0.09396204	0.996324238	-4.476049488
TAB3	-0.503582389	9.528323718	-1.738244678	0.094153891	0.996324238	-4.476262499
FAM151A	-0.794205554	5.290406603	-1.738110793	0.094177882	0.996324238	-4.476289104
OLIG3	-0.258636982	3.73377336	-1.737938433	0.094208775	0.996324238	-4.476323354
RHBDF1	0.528655494	7.631304447	1.737838581	0.094226676	0.996324238	-4.476343194
MATR3	1.090678256	5.529653781	1.73774774	0.094242964	0.996324238	-4.476361244
NTF3	-0.631735855	6.892770413	-1.737692695	0.094252834	0.996324238	-4.47637218
COL4A2	1.402085622	10.52924893	1.737680068	0.094255099	0.996324238	-4.476374689
CD81-AS1	0.283543916	5.232606752	1.737558409	0.094276919	0.996324238	-4.47639886
CFAP97	0.458404317	9.869583194	1.73707818	0.094363091	0.996324238	-4.476494262
SH3YL1	-1.423583237	9.084296077	-1.737031092	0.094371544	0.996324238	-4.476503616
NUDT11	0.291329472	5.655673339	1.736827766	0.094408051	0.996324238	-4.476544003
FAM189B	0.579176014	8.651657747	1.736542992	0.094459203	0.996324238	-4.476600563
TRDV3	-0.329060716	4.377225516	-1.736463146	0.09447355	0.996324238	-4.476616421
TTC33	-0.860823478	7.101196053	-1.736351427	0.094493626	0.996324238	-4.476638608
NRM	0.483722251	8.244547968	1.736202785	0.094520343	0.996324238	-4.476668127
TAF7	-0.88621299	9.538034918	-1.736178979	0.094524623	0.996324238	-4.476672854
PRR26	-0.788831617	6.774657594	-1.736047718	0.094548222	0.996324238	-4.476698919
ADNP2	0.601249377	8.409799056	1.736043391	0.094549	0.996324238	-4.476699778
FMO9P	-0.21592421	3.488549501	-1.735917484	0.094571642	0.996324238	-4.476724779
TRBV27	0.320995772	4.605225447	1.73581391	0.094590271	0.996324238	-4.476745345
FAM111B	0.419530721	6.071357838	1.735493582	0.094647905	0.996324238	-4.476808944
APPL2	-1.083962588	7.193832014	-1.735361375	0.094671701	0.996324238	-4.476835191
LOC100507564	-0.368483396	4.203006015	-1.735114629	0.094716126	0.996324238	-4.476884174
PSG11	0.345835018	5.982816584	1.734513114	0.094824499	0.996324238	-4.477003566
RIPPLY3	0.304689866	3.59121519	1.733827537	0.094948145	0.996324238	-4.477139613
ELK4	0.553574915	9.645638652	1.733133155	0.095073518	0.996324238	-4.477277373
ARIH1	-0.479929165	8.928503831	-1.73224355	0.095234346	0.996324238	-4.477453816
TRMT6	0.581411803	7.854899955	1.732067635	0.095266176	0.996324238	-4.4774887
H2AJ	0.532581917	9.960196455	1.731832009	0.095308824	0.996324238	-4.477535422
MIOS	-0.400074511	7.737936365	-1.731657537	0.095340414	0.996324238	-4.477570015
LLCFC1	0.325117147	4.27234764	1.731481369	0.09537232	0.996324238	-4.477604942
HHAT	0.648334933	6.245500598	1.731369916	0.09539251	0.996324238	-4.477627038
CHL1-AS1	-0.196635931	3.401025126	-1.731284863	0.09540792	0.996324238	-4.477643899
RAC1	0.556589857	11.53437331	1.731231985	0.095417502	0.996324238	-4.477654381
ZSWIM7	-0.95595693	7.915418018	-1.731147442	0.095432823	0.996324238	-4.477671141
SNTG2	-0.231070674	3.808748559	-1.73112686	0.095436553	0.996324238	-4.477675221
ALAS1	-0.851883688	10.93232422	-1.730859075	0.095485097	0.996324238	-4.477728301
SS18	-0.715222877	7.820076972	-1.730418422	0.095565024	0.996324238	-4.477815637
TNFRSF12A	0.617964859	8.818597595	1.730027909	0.095635904	0.996324238	-4.477893024
LINC00635	0.253296852	3.739341596	1.729396387	0.095750622	0.996324238	-4.478018148
LRIG1	-0.7334112	7.785857467	-1.729361259	0.095757007	0.996324238	-4.478025107
CFAP20	-0.661735499	9.541507149	-1.729299635	0.095768208	0.996324238	-4.478037315
GNA14-AS1	-0.345086866	4.104222304	-1.729216503	0.09578332	0.996324238	-4.478053783
MYO1B	-0.6648192	11.01387766	-1.728842325	0.095851366	0.996324238	-4.478127902
LINGO1-AS2	0.274156347	5.588100357	1.727748643	0.09605049	0.996324238	-4.478344487
FOXRED2	0.621000679	7.348620754	1.726629263	0.096254657	0.996324238	-4.478566074
TMEM86B	-0.923922633	8.00993467	-1.725859924	0.096395192	0.996324238	-4.478718318
XPO1	0.485153623	10.59368377	1.725775483	0.096410627	0.996324238	-4.478735025
MPDU1	-0.736638882	9.091513226	-1.725129656	0.09652875	0.996324238	-4.478862792
APEX1	0.487060806	10.07158476	1.724953112	0.096561062	0.996324238	-4.478897713
MPPED1	-0.940127644	6.933514696	-1.724928611	0.096565547	0.996324238	-4.478902559
DCP2	-0.830742712	8.371247425	-1.724831407	0.096583342	0.996324238	-4.478921786
LINC02059	-0.18685597	2.71402576	-1.724741304	0.096599839	0.996324238	-4.478939607
APLP1	0.323553168	5.411201962	1.724702684	0.096606911	0.996324238	-4.478947246
KLB	0.772696248	9.427324587	1.724555493	0.096633869	0.996324238	-4.478976356
PGLYRP1	-0.311090252	5.84600736	-1.724407973	0.096660892	0.996324238	-4.479005531
ADGRV1	-0.969653509	6.823109112	-1.724392848	0.096663663	0.996324238	-4.479008522
DPY19L1	-0.512634183	7.971973955	-1.724161987	0.096705968	0.996324238	-4.479054175
SLC4A3	-0.365923611	5.504734635	-1.724059391	0.096724774	0.996324238	-4.479074462
EPB41	0.563684699	9.393224029	1.723740558	0.096783234	0.996324238	-4.479137504
ENTPD3-AS1	-0.441842353	3.523959267	-1.723530107	0.096821839	0.996324238	-4.479179111
DNASE1L3	-1.483655459	9.443519644	-1.723039356	0.096911911	0.996324238	-4.479276124
ATAD3C	0.406619614	5.285524138	1.722621252	0.096988706	0.996324238	-4.479358763
SYNE1	-0.828708566	8.474204526	-1.722510736	0.097009013	0.996324238	-4.479380604
LOC574538	-0.21969739	3.557391833	-1.721971276	0.097108192	0.996324238	-4.479487206
MARCHF11	0.308507628	4.176935396	1.721679106	0.097161942	0.996324238	-4.479544933
C4orf54	0.369910068	3.275540105	1.721548985	0.097185889	0.996324238	-4.479570641
EHMT2	0.589097865	7.308766976	1.72153881	0.097187761	0.996324238	-4.479572651
SPTY2D1	-0.458686458	7.694527009	-1.720821782	0.09731981	0.996324238	-4.479714289
LINC01148	0.243334402	3.314153474	1.720729312	0.09733685	0.996324238	-4.479732552
CXorf65	0.473161836	4.526839825	1.72007166	0.097458115	0.996324238	-4.479862425
GREM2	-1.913824741	7.053354298	-1.719571284	0.097550465	0.996324238	-4.479961219
LINC01405	0.283136674	3.44207071	1.719510413	0.097561705	0.996324238	-4.479973236
CRIP3	0.554175804	5.93893176	1.71921842	0.097615635	0.996324238	-4.480030878
MYO5A	0.891015344	7.533727297	1.71921186	0.097616847	0.996324238	-4.480032173
LINC00161	0.317637499	5.224739271	1.719152061	0.097627895	0.996324238	-4.480043977
OAZ2	-0.346929173	8.86578312	-1.71908841	0.097639656	0.996324238	-4.480056541
DLG3	-0.361588867	6.73015226	-1.718894267	0.097675535	0.996324238	-4.480094861
TLR2	-0.703042866	7.552404791	-1.718813714	0.097690425	0.996324238	-4.48011076
PTGER3	0.331786038	5.413916694	1.71834565	0.097776983	0.996324238	-4.480203133
LINC01238	-0.449841817	4.450471616	-1.718274213	0.0977902	0.996324238	-4.48021723
NAPSA	-0.305582747	6.004993596	-1.718036659	0.097834161	0.996324238	-4.480264105
TUT1	-0.32861198	6.58827596	-1.71802189	0.097836894	0.996324238	-4.480267019
LYPD6	-0.297151933	4.986216224	-1.717858277	0.097867182	0.996324238	-4.480299301
MND1	0.802598123	3.755323051	1.717711501	0.09789436	0.996324238	-4.480328259
PLA2G12A	-0.843519199	8.852525307	-1.717437203	0.097945167	0.996324238	-4.480382373
MGMT	-0.78447827	9.206982845	-1.717397452	0.097952532	0.996324238	-4.480390215
AFM	-1.35382989	11.13612237	-1.717283657	0.097973618	0.996324238	-4.480412663
LOXHD1	-0.292620388	4.461114719	-1.717123759	0.098003253	0.996324238	-4.480444203
LOC100996740	0.640299373	9.958094827	1.716994038	0.0980273	0.996324238	-4.48046979
ATG14	0.525174706	8.033935846	1.716613705	0.098097835	0.996324238	-4.480544802
TMEM184C	0.396488449	9.13861987	1.716319692	0.098152391	0.996324238	-4.480602782
BHMT	-1.362338914	12.04839596	-1.7160989	0.098193377	0.996324238	-4.480646319
FRMD8	0.545393491	8.384991921	1.715968891	0.098217518	0.996324238	-4.480671953
ERLNC1	0.442309032	7.022347288	1.715171362	0.098365716	0.996324238	-4.480829178
DNAJB5	0.369692208	6.536564914	1.715076015	0.098383447	0.996324238	-4.480847972
FEZ1	-0.872829508	7.293138465	-1.714818598	0.098431328	0.996324238	-4.480898708
TALDO1	0.629704876	10.59413129	1.71455337	0.098480683	0.996324238	-4.480950978
FAM120C	-0.602971513	6.759836	-1.713935241	0.098595789	0.996324238	-4.481072778
LOC105371622	0.345286849	3.803574647	1.713861704	0.09860949	0.996324238	-4.481087267
HYLS1	-0.541271071	6.712611408	-1.713831292	0.098615157	0.996324238	-4.481093259
FGF16	0.331446395	5.254184968	1.713828335	0.098615708	0.996324238	-4.481093841
RAB11B-AS1	-0.781707122	7.954393122	-1.713754206	0.098629522	0.996324238	-4.481108446
HABP2	-1.113823184	10.90535918	-1.713748259	0.09863063	0.996324238	-4.481109617
GPRIN1	0.394636543	5.458624572	1.712698386	0.098826453	0.996324238	-4.481316415
FAM230B	0.288763482	4.495150857	1.71238574	0.098884831	0.996324238	-4.481377983
KLF11	-0.936888801	9.047273983	-1.712059277	0.098945821	0.996324238	-4.481442265
NAV2-AS5	-0.323432004	3.829161344	-1.711775339	0.098998891	0.996324238	-4.481498167
TMBIM6	-0.433788476	11.96605926	-1.711687384	0.099015336	0.996324238	-4.481515483
SLC36A4	0.560738334	6.765212316	1.71154585	0.099041803	0.996324238	-4.481543345
PPP2R2D	-0.371206678	7.640126424	-1.711196819	0.099107097	0.996324238	-4.48161205
STEAP3	-0.908152975	9.846863501	-1.711171508	0.099111833	0.996324238	-4.481617032
MANF	0.682697979	9.348253908	1.711137589	0.099118181	0.996324238	-4.481623708
SERPINB4	0.21705543	2.993538437	1.710682124	0.099203448	0.996324238	-4.481713348
HOMEZ	0.328625326	5.010574431	1.710024605	0.099326652	0.996324238	-4.481842729
INAFM1	0.551600224	8.151874641	1.709805693	0.0993677	0.996324238	-4.481885798
KLF4	-1.822467321	8.49838914	-1.709390314	0.099445626	0.996324238	-4.48196751
KLHL12	0.504192835	8.334712506	1.709323323	0.099458199	0.996324238	-4.481980688
PLAAT1	-0.225175484	3.206740308	-1.709296682	0.099463199	0.996324238	-4.481985928
SNRPB2	0.41785704	9.745555817	1.708725419	0.09957047	0.996324238	-4.482098282
LOC389831	-1.263191005	6.477530513	-1.708669952	0.09958089	0.996324238	-4.482109189
TOMM40	0.468790113	7.975671198	1.708519585	0.099609145	0.996324238	-4.482138758
NQO2	-0.618105688	10.42127719	-1.708127901	0.099682775	0.996324238	-4.482215774
PDIA4	-0.585220913	10.01752233	-1.708069262	0.099693802	0.996324238	-4.482227303
KIAA1522	0.569120749	8.643848869	1.707602145	0.099781681	0.996324238	-4.482319135
SPTBN1	0.332459155	12.1999834	1.707569191	0.099787883	0.996324238	-4.482325613
CNGA1	-1.100277023	7.712084464	-1.707292246	0.099840019	0.996324238	-4.48238005
ETS2	-0.873101175	9.998871328	-1.707207259	0.099856022	0.996324238	-4.482396755
SERPINA5	-1.109907704	10.55499921	-1.706659408	0.099959238	0.996324238	-4.482504423
PUS7L	0.353424019	6.582168887	1.705793016	0.100122651	0.996324238	-4.48267465
THAP3	0.39525908	6.712376572	1.705790117	0.100123198	0.996324238	-4.48267522
PSMA7	0.557576815	10.50349651	1.705459065	0.100185699	0.996324238	-4.48274025
FRK	-0.835041711	7.983339925	-1.704761442	0.100317513	0.996324238	-4.482877262
PPAT	1.184304573	7.279975443	1.704606103	0.100346884	0.996324238	-4.482907766
DNAJB9	-0.926319835	10.39894482	-1.704544641	0.100358508	0.996324238	-4.482919835
APOL5	0.376457061	5.097565848	1.704429448	0.100380295	0.996324238	-4.482942453
SIAH2	-0.946736607	8.873017466	-1.7042565	0.100413013	0.996324238	-4.48297641
AGBL2	-1.46847012	5.495908577	-1.704059577	0.100450278	0.996324238	-4.483015073
PLCXD3	-1.146153874	7.084236479	-1.704034673	0.100454991	0.996324238	-4.483019962
RNPS1	0.351527626	9.713875929	1.703997365	0.100462053	0.996324238	-4.483027286
C12orf73	0.519275356	7.21769729	1.703851345	0.100489695	0.996324238	-4.483055952
CDC37L1	-0.995405721	9.26343288	-1.70351765	0.100552889	0.996324238	-4.483121455
ALDH18A1	0.554736149	8.566815466	1.703376629	0.100579606	0.996324238	-4.483149135
LOC102724511	-0.311413323	4.944109323	-1.703019872	0.10064722	0.996324238	-4.483219153
IARS1	0.53092027	9.582791402	1.702980668	0.100654652	0.996324238	-4.483226847
LINC02044	0.267972491	3.89596759	1.702807558	0.100687476	0.996324238	-4.483260818
WDR76	0.554653474	4.420398483	1.70277386	0.100693867	0.996324238	-4.483267431
PRM2	-0.298957351	3.885587611	-1.702639456	0.10071936	0.996324238	-4.483293804
C1QTNF1	-0.875998344	8.449688391	-1.70214794	0.100812633	0.996324238	-4.483390242
LINC00313	-0.662205779	5.040868174	-1.702072942	0.100826872	0.996324238	-4.483404956
EPHX2	-1.143217411	9.283224286	-1.701965122	0.100847345	0.996324238	-4.483426108
LAMC1	0.878343777	9.497037598	1.701138619	0.101004397	0.996324238	-4.483588222
RHEB	0.540609877	10.93210796	1.70106651	0.101018109	0.996324238	-4.483602364
IRAK1	0.909843174	8.83696422	1.701018394	0.10102726	0.996324238	-4.4836118
PUM1	0.391504347	11.07083108	1.700900349	0.101049712	0.996324238	-4.483634949
IGFBP2	-1.342027687	10.43741911	-1.700800658	0.101068676	0.996324238	-4.483654498
CERS5	0.407837479	8.191107454	1.700515106	0.101123014	0.996324238	-4.483710489
SPDL1	0.6841331	6.354805666	1.700491035	0.101127596	0.996324238	-4.483715209
BPIFA2	0.357931764	4.930719051	1.700429578	0.101139294	0.996324238	-4.483727258
CAMSAP2	0.577286305	8.470498045	1.700333252	0.101157632	0.996324238	-4.483746144
CDH1	-0.682685522	10.98571191	-1.699490591	0.101318172	0.996324238	-4.483911329
APLN	0.463173183	6.647979822	1.698515522	0.101504207	0.996324238	-4.484102406
GLP2R	0.267747829	3.872708687	1.697595674	0.10167997	0.996324238	-4.4842826
TKT	1.213142783	9.688558682	1.697577306	0.101683482	0.996324238	-4.484286198
ZNF781	-0.232060029	3.324202658	-1.697440171	0.101709708	0.996324238	-4.484313056
CASS4	-0.242460154	4.564348307	-1.697435302	0.10171064	0.996324238	-4.48431401
PGGT1B	-0.735445476	8.154223054	-1.696139893	0.101958662	0.996324238	-4.484567656
DMXL1	-0.546754507	8.66293838	-1.695906503	0.102003401	0.996324238	-4.484613342
UBE2E3	-1.009992947	9.585555621	-1.69590582	0.102003533	0.996324238	-4.484613476
SHANK1	-0.270441279	4.823291206	-1.695839542	0.102016241	0.996324238	-4.484626449
GALNT1	0.674292864	9.836608058	1.695161672	0.102146292	0.996324238	-4.484759116
SYT11	0.498223175	6.097476332	1.694739442	0.102227369	0.996324238	-4.484841735
IRX5	0.391745414	4.791528885	1.694588176	0.102256429	0.996324238	-4.48487133
MTIF2	0.525610688	9.232830037	1.69431121	0.102309654	0.996324238	-4.484925515
FOCAD	0.484212499	6.811224497	1.694266668	0.102318216	0.996324238	-4.484934228
STK32C	0.308584346	5.497449426	1.694058825	0.102358176	0.996324238	-4.484974886
UBE2C	1.066178375	6.949608398	1.694058194	0.102358297	0.996324238	-4.484975009
UROD	0.428623718	9.419365596	1.693758423	0.102415955	0.996324238	-4.485033643
ELOVL3	0.298510719	3.952902456	1.693627815	0.102441084	0.996324238	-4.485059188
ATXN3	-0.516102779	7.012790947	-1.69287048	0.1025869	0.996324238	-4.485207285
PPIE	-0.660721143	7.728441136	-1.692675636	0.102624444	0.996324238	-4.48524538
NUDT16P1	-0.561126862	6.818971078	-1.692635927	0.102632096	0.996324238	-4.485253143
LOC100288798	0.281705674	5.428732941	1.692622533	0.102634678	0.996324238	-4.485255762
OR5P3	0.272147032	4.132788426	1.692575002	0.102643839	0.996324238	-4.485265054
MYOZ1	0.520034042	6.942212035	1.691855635	0.102782571	0.996324238	-4.485405673
FERMT2	-0.602455894	10.50767358	-1.691605814	0.102830787	0.996324238	-4.485454498
BLVRA	0.786344611	8.580643518	1.691148913	0.102919019	0.996324238	-4.485543784
MS4A15	-0.248777578	4.463707342	-1.690576016	0.103029741	0.996324238	-4.485655715
SPACA3	-0.292455408	5.25414041	-1.690532562	0.103038143	0.996324238	-4.485664204
HIP1	0.596376808	7.808735125	1.690374041	0.1030688	0.996324238	-4.485695171
SMPDL3A	-1.125088963	9.774032739	-1.689500986	0.103237779	0.996324238	-4.485865689
TACR3	0.257790312	4.642911472	1.689417222	0.103254004	0.996324238	-4.485882046
CDH18	0.349266344	4.920941338	1.689051527	0.103324863	0.996324238	-4.485953452
MBOAT7	0.384954205	9.042171074	1.688909148	0.103352462	0.996324238	-4.48598125
DMD	-0.788906816	9.593167739	-1.688466247	0.103438354	0.996324238	-4.486067714
MIR1244-3	0.334527769	10.80557413	1.68844586	0.10344231	0.996324238	-4.486071693
KCNAB1	-0.644157951	5.801920663	-1.688343334	0.103462202	0.996324238	-4.486091707
ANKRD33	0.37664739	5.248702067	1.687967614	0.103535127	0.996324238	-4.48616504
CLDN18	0.333913941	5.74878022	1.687837533	0.103560385	0.996324238	-4.486190428
TLN2	0.457016135	6.683758515	1.687813306	0.10356509	0.996324238	-4.486195156
GPR55	0.283903275	4.457655502	1.687712488	0.10358467	0.996324238	-4.486214831
IFNAR1	-0.49117468	8.12536148	-1.687563066	0.103613696	0.996324238	-4.48624399
ZNF469	0.466625826	6.847631086	1.687365459	0.103652093	0.996324238	-4.486282549
PHPT1	0.533366874	9.499568899	1.686980468	0.103726933	0.996324238	-4.486357666
DMAC2	0.312810109	9.274274597	1.686865587	0.103749275	0.996324238	-4.486380078
H2BC5	0.963686873	9.816256658	1.686488115	0.103822711	0.996324238	-4.486453714
GRIN2D	0.442442191	5.737191227	1.685979941	0.103921645	0.996324238	-4.48655283
PLCG1-AS1	0.307667189	3.510899096	1.685870411	0.103942979	0.996324238	-4.486574191
TPTE	1.651957279	3.623597722	1.685749711	0.103966493	0.996324238	-4.486597729
LPGAT1	0.809585042	9.757877219	1.685748673	0.103966695	0.996324238	-4.486597931
TCTEX1D1	-1.115495926	4.472632402	-1.685650887	0.103985749	0.996324238	-4.486617
NKX6-2	0.240303893	5.33600072	1.685437724	0.104027293	0.996324238	-4.486658566
RHOF	0.326587653	6.772072825	1.685239195	0.104065998	0.996324238	-4.486697274
LEAP2	-0.734601044	11.83795319	-1.68502222	0.104108313	0.996324238	-4.486739577
PDPK1	0.649928246	9.692090702	1.684914778	0.104129273	0.996324238	-4.486760523
WDR62	-0.272938937	6.18166642	-1.684354337	0.104238657	0.996324238	-4.486869769
RIC1	-0.446840804	7.517746926	-1.684210473	0.104266751	0.996324238	-4.486897808
RPS18	0.475612641	13.40697117	1.684209225	0.104266995	0.996324238	-4.486898051
KIF27	-0.270394979	3.584150291	-1.684114049	0.104285585	0.996324238	-4.4869166
NOD2	0.532129564	5.52515999	1.683804784	0.10434601	0.996324238	-4.48697687
RRM2	1.7064421	7.088705416	1.683801074	0.104346735	0.996324238	-4.486977593
C6orf62	0.578493165	10.70202347	1.683390836	0.104426935	0.996324238	-4.487057529
VSIG10L2	0.318967749	4.56274382	1.683214865	0.104461353	0.996324238	-4.487091813
ODAPH	0.253642131	3.600432114	1.682332118	0.104634149	0.996324238	-4.487263766
NME8	0.378291489	4.36533086	1.68226621	0.10464706	0.996324238	-4.487276602
MAPKAP1	0.32746544	7.629964999	1.682155319	0.104668786	0.996324238	-4.487298198
DDIT4L	-0.357369452	4.45259107	-1.682123395	0.104675042	0.996324238	-4.487304416
ZNF654	-0.411249337	7.509356118	-1.681682781	0.10476141	0.996324238	-4.487390216
ALKBH2	0.685833107	8.094177544	1.681593556	0.104778907	0.996324238	-4.487407589
HAO2	-1.837117348	9.670860842	-1.681480087	0.104801161	0.996324238	-4.487429682
TGM4	0.32320372	5.265988515	1.681415936	0.104813745	0.996324238	-4.487442172
GLIPR2	0.55111964	7.394644804	1.681374407	0.104821892	0.996324238	-4.487450257
DHRS12	-0.583161813	7.553705784	-1.681218671	0.104852448	0.996324238	-4.487480577
GBX2	0.325030503	4.755535693	1.681097081	0.10487631	0.996324238	-4.487504248
GHR	-1.559801372	10.34025364	-1.680960015	0.104903214	0.996324238	-4.48753093
KRT9	-0.305899717	5.272751633	-1.6805767	0.104978485	0.996324238	-4.487605541
GBA3	-2.009139368	10.66224285	-1.679776023	0.105135858	0.996324238	-4.487761356
SSB	0.421104549	9.129051985	1.679265023	0.105236399	0.996324238	-4.487860774
RMDN3	-0.326242229	9.044931217	-1.679122387	0.105264478	0.996324238	-4.487888522
STX18	0.412028048	8.136264772	1.678655614	0.105356408	0.996324238	-4.487979314
SART1	0.41514618	7.302730177	1.678396633	0.105407443	0.996324238	-4.488029682
AZU1	-0.285880963	3.931319418	-1.67836106	0.105414455	0.996324238	-4.4880366
SLC4A1AP	-0.326462175	7.867749904	-1.677413877	0.105601295	0.996324238	-4.488220768
MIA2	-0.625464434	7.339858808	-1.677134214	0.105656514	0.996324238	-4.488275132
RND2	-0.735735773	5.271751491	-1.6769688	0.105689187	0.996324238	-4.488307285
EPHA1-AS1	0.42078863	5.142840325	1.676751004	0.105732218	0.996324238	-4.488349616
KRT35	-0.284354463	3.693846014	-1.676405049	0.105800602	0.996324238	-4.48841685
LOC101559451	0.355708225	3.824247925	1.676310508	0.105819295	0.996324238	-4.488435222
NBR1	-0.49775126	10.2891524	-1.676159195	0.105849221	0.996324238	-4.488464624
BIRC3	1.310173288	8.44187744	1.676057862	0.105869266	0.996324238	-4.488484314
NRAV	0.403553774	6.083590912	1.675816476	0.105917027	0.996324238	-4.488531214
SERPING1	-0.423544155	12.54735186	-1.675772347	0.105925761	0.996324238	-4.488539788
LINC02603	0.249217643	3.78447636	1.675756731	0.105928851	0.996324238	-4.488542822
MUTYH	0.518456365	7.611206077	1.675523463	0.105975028	0.996324238	-4.488588139
RNF168	-0.543383557	8.553625212	-1.67482229	0.106113931	0.996324238	-4.488724335
COLEC11	-1.471209951	10.00715088	-1.674468692	0.106184038	0.996324238	-4.488793004
FAAP24	0.40066171	5.491384869	1.674370035	0.106203605	0.996324238	-4.488812162
LOC101927851	-0.321042791	4.950535971	-1.673783527	0.106319993	0.996324238	-4.488926038
ND2	0.383269675	14.11310908	1.673571869	0.106362021	0.996324238	-4.488967127
SPEM1	0.394360672	6.072514104	1.673235946	0.106428753	0.996324238	-4.489032333
PURG	0.325474869	5.408057603	1.673057103	0.106464295	0.996324238	-4.489067045
RTL9	0.391675272	5.214122046	1.672892204	0.106497074	0.996324238	-4.489099048
IDH1-AS1	-0.440921513	5.104132365	-1.672787838	0.106517825	0.996324238	-4.489119302
LILRA1	-0.350039832	4.134877831	-1.672704226	0.106534452	0.996324238	-4.489135528
GRIN2C	-0.272982303	5.857760786	-1.672699033	0.106535484	0.996324238	-4.489136536
SCAPER	-0.528998522	7.32291184	-1.672547206	0.106565682	0.996324238	-4.489165998
RHAG	0.299005932	4.712169176	1.672510864	0.106572911	0.996324238	-4.48917305
ENTPD1	0.699163702	7.570922437	1.672310494	0.106612777	0.996324238	-4.48921193
NCKAP5	-1.017630368	3.821688135	-1.671517458	0.106770684	0.996324238	-4.489365779
IRF8	-0.630928675	8.508328388	-1.671269761	0.106820044	0.996324238	-4.489413823
ATMIN	-0.621448134	8.736309054	-1.670857685	0.106902204	0.996324238	-4.489493741
LINC01069	0.308281557	5.252391757	1.670842989	0.106905136	0.996324238	-4.489496591
LINC02388	-0.624193827	5.649041324	-1.670375303	0.10699845	0.996324238	-4.489587278
NUDT3	0.579396065	9.787757092	1.670280889	0.107017296	0.996324238	-4.489605583
DNAH14	0.714766338	5.788427565	1.670196645	0.107034114	0.996324238	-4.489621916
REPS2	-0.553750933	7.296562211	-1.669747112	0.107123896	0.996324238	-4.489709062
KANK4	-1.560748094	5.863875532	-1.669738768	0.107125563	0.996324238	-4.489710679
SSR2	0.702299389	10.67179599	1.669384783	0.107196307	0.996324238	-4.489779292
EML6	1.051319269	5.752926469	1.669378192	0.107197625	0.996324238	-4.489780569
HRAS	0.509901706	7.880981308	1.669090681	0.107255114	0.996324238	-4.48983629
PDE6H	0.210359576	2.98395444	1.669022777	0.107268695	0.996324238	-4.489849449
PZP	-0.954494641	7.523661607	-1.668755293	0.107322208	0.996324238	-4.489901282
XKR7	0.334455714	5.144806288	1.668537042	0.107365888	0.996324238	-4.489943571
SETDB1	0.530423141	8.102756194	1.668139436	0.107445502	0.996324238	-4.490020602
PTPRB	-0.731107941	8.260429722	-1.668130255	0.107447341	0.996324238	-4.490022381
LOC105373383	0.322264389	6.213909566	1.66782285	0.107508929	0.996324238	-4.490081929
CTTN	0.592362109	9.601770177	1.667271595	0.107619445	0.996324238	-4.490188696
ABHD2	-0.872864488	10.66625331	-1.667129507	0.107647947	0.996324238	-4.490216212
SCPEP1	0.925057176	8.663348781	1.667098342	0.107654199	0.996324238	-4.490222247
B4GALT6	0.651396422	6.338847172	1.666448067	0.107784725	0.996324238	-4.490348156
ZDHHC4	-1.149973593	8.085769355	-1.666407664	0.107792839	0.996324238	-4.490355978
KLLN	0.449621848	5.751411587	1.666363588	0.107801691	0.996324238	-4.490364511
ADGB	-0.199440338	3.206376472	-1.666257317	0.107823038	0.996324238	-4.490385084
TDRD3	0.599426087	6.96094853	1.666092883	0.107856075	0.996324238	-4.490416915
TRIM42	-0.383568481	5.142860932	-1.665535098	0.107968203	0.996324238	-4.490524875
TMCO5B	0.351982761	4.434562578	1.665473154	0.107980662	0.996324238	-4.490536863
REV3L	-0.459973318	8.549714402	-1.665166425	0.108042369	0.996324238	-4.490596221
ALPK3	0.722951141	6.304528702	1.66506225	0.108063334	0.996324238	-4.490616379
CCDC126	-0.574394565	7.470945677	-1.664963993	0.108083111	0.996324238	-4.490635391
PEMT	-0.858930446	9.50016838	-1.66475402	0.108125384	0.996324238	-4.490676017
MOBP	0.322417606	4.657802823	1.664638618	0.108148623	0.996324238	-4.490698344
LINC01300	0.227062334	3.874621383	1.664484221	0.108179721	0.996324238	-4.490728213
OLFML2A	0.787654276	7.023913675	1.66444882	0.108186853	0.996324238	-4.490735062
PLP1	-0.320081597	3.178109542	-1.664235975	0.108229738	0.996324238	-4.490776236
BRIP1	0.884775521	6.08642158	1.664214756	0.108234014	0.996324238	-4.49078034
ULK4	0.883776256	6.183997075	1.664106722	0.108255788	0.996324238	-4.490801237
SELENBP1	-0.598603201	10.09882244	-1.664053512	0.108266514	0.996324238	-4.490811529
PDS5B	-0.515360635	7.807609822	-1.663885583	0.108300369	0.996324238	-4.49084401
PER2	-0.818654467	8.562838731	-1.66351277	0.108375562	0.996324238	-4.490916111
A2M-AS1	-0.808556433	6.47674451	-1.663028813	0.108473236	0.996324238	-4.491009691
LINC01095	0.36930783	3.943879552	1.66215798	0.108649177	0.996324238	-4.491178036
YPEL5	-0.433225137	9.937134373	-1.662151829	0.108650421	0.996324238	-4.491179225
PRRT3	-0.224529908	5.287454287	-1.662135052	0.108653813	0.996324238	-4.491182468
ZNF626	-0.435354456	5.359940907	-1.661987807	0.108683586	0.996324238	-4.491210927
LINC00708	0.249411242	3.547191322	1.661982956	0.108684567	0.996324238	-4.491211864
HAL	-2.496073434	10.02980441	-1.661233681	0.108836182	0.996324238	-4.491356656
CLEC16A	0.374780172	7.347314586	1.661137104	0.108855737	0.996324238	-4.491375316
ATP7B	-0.763160329	7.693882793	-1.660836613	0.1089166	0.996324238	-4.49143337
CHIAP2	-0.24536305	2.864536544	-1.660609756	0.108962567	0.996324238	-4.491477193
SPNS3	-0.317640434	4.816571298	-1.659592727	0.109168845	0.996324238	-4.491673613
SNX29P2	-0.349512527	5.844635459	-1.659429483	0.109201986	0.996324238	-4.491705134
SLC29A4	0.450022162	6.986620295	1.658960846	0.109297171	0.996324238	-4.491795611
VIPR2	0.475147671	6.767550184	1.658611349	0.109368203	0.996324238	-4.491863075
GLYATL2	0.256537711	4.027843343	1.658470838	0.109396771	0.996324238	-4.491890196
HLCS	-0.271043978	6.468166804	-1.658338045	0.109423776	0.996324238	-4.491915826
PGP	0.516476234	7.950214362	1.658279246	0.109435735	0.996324238	-4.491927174
FAM170A	-0.23632003	4.927705491	-1.657205319	0.109654355	0.996324238	-4.492134395
MAT1A	-0.719822566	12.37148386	-1.656805033	0.109735934	0.996324238	-4.492211611
LPP	0.457307156	9.81242405	1.656770997	0.109742873	0.996324238	-4.492218176
ITIH1	-0.558070325	12.22573432	-1.656423211	0.109813799	0.996324238	-4.492285254
PEG10	2.748079971	7.118807229	1.656154808	0.109868561	0.996324238	-4.492337015
1-Dec	-0.29686035	3.552416851	-1.656075933	0.109884658	0.996324238	-4.492352225
ACY3	-0.457579789	7.294372765	-1.655393782	0.110023958	0.996324238	-4.492483749
NPY6R	0.465540598	5.906083024	1.655360199	0.11003082	0.996324238	-4.492490223
CCT6A	0.488482593	9.365900978	1.654775577	0.110150327	0.996324238	-4.492602913
LOC645485	0.193865449	2.758258352	1.654360742	0.110235193	0.996324238	-4.492682861
RPUSD3	0.557295787	8.285938518	1.65435598	0.110236168	0.996324238	-4.492683778
IL1R2	0.738705965	7.860640396	1.65431085	0.110245404	0.996324238	-4.492692475
RTRAF	0.357346028	10.47041727	1.654281799	0.110251349	0.996324238	-4.492698073
APC2	0.432971748	5.921701737	1.654256884	0.110256449	0.996324238	-4.492702874
TMEM177	-0.71947572	7.32043645	-1.654172108	0.110273801	0.996324238	-4.49271921
ETF1	-0.644207737	9.475889025	-1.653953734	0.110318511	0.996324238	-4.492761287
DBIL5P2	0.42225272	4.986312926	1.653197267	0.110473506	0.996324238	-4.492907018
ACBD6	0.514316635	7.722421406	1.653085212	0.11049648	0.996324238	-4.492928601
CLEC10A	-0.535313954	7.512051745	-1.653082021	0.110497135	0.996324238	-4.492929216
CBLN4	-0.332974728	5.475858478	-1.652741509	0.110566975	0.996324238	-4.492994798
PDZD8	-1.027023292	8.294058091	-1.652264554	0.110664863	0.996324238	-4.493086643
CRAT	-0.465844908	9.377670393	-1.652212764	0.110675496	0.996324238	-4.493096615
CTPS1	-0.800394052	8.001358911	-1.651696991	0.11078144	0.996324238	-4.493195915
MICALL2	-0.610385023	8.226529099	-1.6514692	0.110828258	0.996324238	-4.493239765
ALDH4A1	-0.426546226	10.57935916	-1.651467804	0.110828545	0.996324238	-4.493240033
CCNH	-0.71515088	8.973578891	-1.651352411	0.110852267	0.996324238	-4.493262245
PDGFC	-0.882079725	9.587256846	-1.65108376	0.110907514	0.996324238	-4.493313952
LINC01260	0.300205984	5.899452179	1.650530088	0.111021445	0.996324238	-4.493420501
CHRNA5	0.352375699	3.53978043	1.650310459	0.111066667	0.996324238	-4.493462761
OR51B4	-0.273447737	4.347283712	-1.650224743	0.11108432	0.996324238	-4.493479252
UBE2J1	-0.810810498	8.758995058	-1.650121703	0.111105544	0.996324238	-4.493499076
LOC283038	0.295891044	3.249978593	1.649688953	0.111194717	0.996324238	-4.493582326
SLC35A1	-0.621800682	9.298612211	-1.649549497	0.111223467	0.996324238	-4.493609151
LINC00615	0.272416777	4.120864431	1.649465056	0.111240877	0.996324238	-4.493625392
NWD2	0.291267598	3.175645861	1.649357777	0.111263001	0.996324238	-4.493646026
DNLZ	0.495268215	6.762526413	1.648879108	0.111361757	0.996324238	-4.493738081
KIF2C	0.80430938	6.135646581	1.648677315	0.111403411	0.996324238	-4.493776883
MARCHF10	-0.30261871	4.74551084	-1.648362392	0.111468445	0.996324238	-4.493837434
CUL3	-0.311266369	10.06221046	-1.648109537	0.111520684	0.996324238	-4.493886045
EZR	-0.663333234	9.513793278	-1.648058556	0.111531219	0.996324238	-4.493895845
ELP1	-0.402711068	8.594109043	-1.647539589	0.111638508	0.996324238	-4.493995599
CHAC1	-0.809317359	7.173753542	-1.647483431	0.111650123	0.996324238	-4.494006392
SHROOM2	-0.556262614	7.289731807	-1.646854733	0.111780224	0.996324238	-4.494127208
GTF2I	-0.947302889	6.268548138	-1.646794849	0.111792623	0.996324238	-4.494138715
NNAT	0.407753114	5.334131479	1.646605753	0.111831783	0.996324238	-4.494175046
PBK	1.555612193	4.811349961	1.646379122	0.11187873	0.996324238	-4.494218586
RNFT1	-0.910385026	8.229038863	-1.64628651	0.11189792	0.996324238	-4.494236378
NHEG1	0.258945895	4.957234277	1.646178604	0.111920282	0.996324238	-4.494257106
RHOB	-0.585344068	12.23567213	-1.646150186	0.111926172	0.996324238	-4.494262565
RILPL2	-0.425203447	8.245835627	-1.646003402	0.111956599	0.996324238	-4.49429076
OR10D1P	0.383081625	6.030140486	1.645988674	0.111959652	0.996324238	-4.494293589
LDHD	-0.848563006	7.89067558	-1.645984887	0.111960437	0.996324238	-4.494294317
LRRC71	-0.344009517	5.832033059	-1.645197311	0.112123815	0.996324238	-4.494445571
EGR2	-1.16055299	7.561377048	-1.645114501	0.112141005	0.996324238	-4.494461472
UGT1A1	0.302567997	4.263338755	1.644513743	0.112265778	0.996324238	-4.494576813
DPY19L2	0.409153653	3.694984249	1.644371109	0.112295419	0.996324238	-4.494604194
IER5L	0.53018756	7.262919532	1.644228237	0.112325116	0.996324238	-4.494631619
H2BC6	1.160798067	7.620658139	1.64400437	0.112371662	0.996324238	-4.494674588
PRIMA1	-0.364649967	5.922332231	-1.643869184	0.112399777	0.996324238	-4.494700534
WASF2	0.581132983	9.580190617	1.643634009	0.112448702	0.996324238	-4.494745667
EMX2	0.23236829	3.496011732	1.643510338	0.112474436	0.996324238	-4.494769399
MYO5B	0.495155228	9.54696754	1.643312724	0.112515569	0.996324238	-4.494807319
HJURP	0.733340793	5.633939781	1.643058788	0.112568442	0.996324238	-4.494856041
PRRX2-AS1	0.329755247	5.072171536	1.642868191	0.112608141	0.996324238	-4.494892608
SHANK2-AS3	-0.215302773	5.367395608	-1.642473176	0.112690455	0.996324238	-4.494968384
CC2D2A	0.413156156	6.5619143	1.642145536	0.112758768	0.996324238	-4.495031227
SENP6	-0.464974969	9.127394141	-1.641915529	0.112806744	0.996324238	-4.495075339
PCGF5	-0.545753279	9.014711007	-1.64187093	0.112816049	0.996324238	-4.495083892
TOR1B	-0.447636086	8.252452441	-1.641795319	0.112831826	0.996324238	-4.495098391
FCGR3B	-0.803018376	6.122224238	-1.641538661	0.112885391	0.996324238	-4.495147607
EFHB	-0.245920181	4.94910428	-1.641248881	0.112945895	0.996324238	-4.495203168
ITPA	0.40825646	9.035835333	1.640974286	0.113003254	0.996324238	-4.495255812
KPNA2	0.816025187	9.791470173	1.640761775	0.113047661	0.996324238	-4.49529655
LOC643072	-0.414679586	5.267835957	-1.64062735	0.113075758	0.996324238	-4.495322317
IVL	0.371431831	4.52204636	1.640031461	0.11320038	0.996324238	-4.495436522
PART1	-0.376806577	5.268130813	-1.639877215	0.113232657	0.996324238	-4.49546608
LOC100507507	0.456697817	7.437591854	1.639638221	0.113282684	0.996324238	-4.495511874
SORCS2	-0.703374059	6.097571467	-1.639518491	0.113307753	0.996324238	-4.495534814
LINC02149	0.233121816	3.18219988	1.639174434	0.113379817	0.996324238	-4.495600729
PRDM16	0.284655318	4.843494286	1.639018832	0.11341242	0.996324238	-4.495630537
ZKSCAN3	0.420559939	6.437787719	1.638784326	0.113461572	0.996324238	-4.495675456
PRR34-AS1	0.73784306	8.184143059	1.63847438	0.113526564	0.996324238	-4.495734819
TNFSF10	-1.094780462	10.31131237	-1.638257438	0.113572071	0.996324238	-4.495776365
CCT3	0.713975395	10.46654785	1.63796136	0.113634204	0.996324238	-4.495833061
SOCS7	0.619269624	7.421431915	1.637881287	0.113651013	0.996324238	-4.495848393
TBCD	0.428171417	7.804619679	1.637798611	0.11366837	0.996324238	-4.495864223
VPS35	0.5516577	10.23910817	1.637789556	0.113670271	0.996324238	-4.495865956
EID3	0.75353019	4.501409689	1.637426825	0.11374645	0.996324238	-4.495935401
CUL7	0.389449679	8.035281127	1.637400684	0.113751942	0.996324238	-4.495940406
LOC93463	0.235786647	3.00973775	1.637389176	0.113754359	0.996324238	-4.495942609
NMBR	0.318942906	3.669529999	1.637380369	0.11375621	0.996324238	-4.495944295
TCERG1L	-0.285614926	3.631760932	-1.636875602	0.113862297	0.996324238	-4.496040914
ECHS1	-0.551294503	12.11642457	-1.63686407	0.113864722	0.996324238	-4.496043121
LOC100506851	-0.258396879	3.061471147	-1.636570344	0.113926493	0.996324238	-4.496099336
ZGPAT	-1.204181212	9.558027211	-1.636516259	0.113937871	0.996324238	-4.496109686
NDEL1	-0.470190307	8.912143284	-1.636306043	0.113982101	0.996324238	-4.496149913
HHIP-AS1	-0.477728585	6.226878979	-1.6359927	0.114048055	0.996324238	-4.496209868
LINC00266-1	0.667445877	4.674862227	1.635844419	0.114079278	0.996324238	-4.496238238
C7orf33	-0.227174544	3.821338345	-1.635465484	0.1141591	0.996324238	-4.496310729
DEPDC7	-1.123442014	9.691199626	-1.635007312	0.114255675	0.996324238	-4.496398364
NAF1	-0.748838039	6.711469571	-1.634385877	0.114386772	0.996324238	-4.496517202
LOC100294145	-0.203179457	4.166303038	-1.63436725	0.114390704	0.996324238	-4.496520764
PPHLN1	0.483298184	9.160845403	1.634238534	0.114417874	0.996324238	-4.496545374
HSF2BP	0.26428162	5.165800558	1.634103975	0.114446283	0.996324238	-4.496571101
ASPHD1	0.674419759	6.361669774	1.633334508	0.114608853	0.996324238	-4.49671819
ZNF717	-0.528709794	6.522557627	-1.633067919	0.114665222	0.996324238	-4.496769139
KIF2B	0.333813812	3.910104208	1.633044345	0.114670208	0.996324238	-4.496773645
TMEM181	-0.516024631	8.779503591	-1.63293502	0.114693332	0.996324238	-4.496794537
LINC00612	0.284039091	4.152957767	1.63257455	0.114769603	0.996324238	-4.496863417
MCEE	-0.676031666	8.444859169	-1.632443259	0.114797393	0.996324238	-4.496888502
MMP12	0.858347512	4.214528971	1.632251816	0.114837926	0.996324238	-4.496925078
RPL27	0.305427562	13.09782417	1.632233035	0.114841903	0.996324238	-4.496928666
DNALI1	-0.643544859	7.229323479	-1.63219982	0.114848937	0.996324238	-4.496935011
ATP7A	0.668305544	6.979127523	1.6320418	0.114882405	0.996324238	-4.496965199
TSN	-0.707461033	9.215617503	-1.631566562	0.114983107	0.996324238	-4.497055975
DIO3OS	-0.462213705	6.366227104	-1.631260404	0.115048021	0.996324238	-4.497114445
OGG1	0.597892423	7.649223626	1.630727365	0.115161112	0.996324238	-4.497216229
SLC2A5	0.504311856	6.103824564	1.630230964	0.115266513	0.996324238	-4.497310998
ALOX15B	0.389382601	5.474422207	1.630156538	0.115282323	0.996324238	-4.497325205
TMEM104	0.458762004	7.207239784	1.629843511	0.115348837	0.996324238	-4.497384954
P2RY8	0.888860237	7.348191567	1.62967109	0.115385487	0.996324238	-4.497417862
TNXB	0.295568284	5.799633783	1.62933116	0.115457773	0.996324238	-4.497482733
CUX2	-1.156955425	8.824107474	-1.629256175	0.115473724	0.996324238	-4.497497042
CSNK2B	0.412886855	10.46639483	1.629224811	0.115480396	0.996324238	-4.497503027
CDC7	1.097568818	5.846110063	1.629161706	0.115493822	0.996324238	-4.497515068
CSRNP1	-0.925275349	8.514372687	-1.629146243	0.115497112	0.996324238	-4.497518018
LRTM1	0.270042143	5.577987534	1.629001488	0.115527914	0.996324238	-4.497545638
RAB12	-0.514292658	8.815536691	-1.628643146	0.115604195	0.996324238	-4.497614005
PNPT1	0.47018601	8.657656215	1.628412965	0.115653215	0.996324238	-4.497657915
RFFL	0.539672434	6.958747315	1.628407324	0.115654417	0.996324238	-4.497658991
LOC101928000	0.828992944	5.854586927	1.628402896	0.11565536	0.996324238	-4.497659836
SEC61A1	0.436699538	10.28470399	1.628029531	0.115734913	0.996324238	-4.497731051
LINC01206	0.326249034	4.759392268	1.627980835	0.115745291	0.996324238	-4.497740339
GPC3	2.510551105	7.83382054	1.627973759	0.1157468	0.996324238	-4.497741688
DYNC1H1	0.388597983	9.447469133	1.62778077	0.115787941	0.996324238	-4.497778494
ZNF436	0.418351006	6.957101993	1.627771023	0.115790019	0.996324238	-4.497780353
BCL2L12	-0.512541571	6.648479217	-1.627481827	0.115851694	0.996324238	-4.497835501
ANKH	-0.757865411	10.07196807	-1.627139014	0.115924838	0.996324238	-4.497900865
FSD2	0.355615007	5.924101946	1.626692849	0.116020091	0.996324238	-4.497985922
LOC105379143	-0.172604478	3.317479174	-1.626691823	0.116020311	0.996324238	-4.497986118
IVD	-0.677237429	9.62012339	-1.626624813	0.116034622	0.996324238	-4.497998891
BREA2	-0.312251379	5.17953747	-1.626282715	0.11610771	0.996324238	-4.498064097
LAS1L	0.34835726	8.878737479	1.625884844	0.116192761	0.996324238	-4.498139922
ZNF416	0.278575833	6.24176521	1.625778906	0.116215416	0.996324238	-4.49816011
RACGAP1P	-0.215975214	3.101279101	-1.625722645	0.116227449	0.996324238	-4.49817083
EDNRB	-1.057873591	9.398275739	-1.625507235	0.116273529	0.996324238	-4.498211875
PITHD1	-0.383987815	8.839011697	-1.625371655	0.11630254	0.996324238	-4.498237707
BTBD17	-0.210081636	5.533773188	-1.624758149	0.116433892	0.996324238	-4.498354579
LILRA3	-0.327069515	5.410003795	-1.624615216	0.116464512	0.996324238	-4.498381804
SGO1	0.387542419	4.43475526	1.624449126	0.1165001	0.996324238	-4.498413437
HGH1	0.873088878	8.794294915	1.624387418	0.116513325	0.996324238	-4.49842519
VRTN	0.370150313	5.990579859	1.624288867	0.116534449	0.996324238	-4.498443958
SPRY2	-0.849627295	7.853248775	-1.623478625	0.116708235	0.996324238	-4.498598236
RDH16	-1.171820393	10.56030679	-1.623240557	0.116759339	0.996324238	-4.498643557
AKTIP	-0.509163762	8.059620987	-1.623016437	0.116807465	0.996324238	-4.498686219
CFAP206	0.452659024	6.503623121	1.622979421	0.116815416	0.996324238	-4.498693264
REG4	-0.298133049	4.883609035	-1.62256978	0.116903427	0.996324238	-4.498771229
USP32	-0.431094123	8.944614293	-1.622473356	0.116924152	0.996324238	-4.498789579
ARMCX6	-0.94378449	8.642612563	-1.622438154	0.116931719	0.996324238	-4.498796278
RSPH9	-0.29994413	4.045396585	-1.621670194	0.117096898	0.996324238	-4.498942398
CWC15	0.374392645	10.04601166	1.621579288	0.117116464	0.996324238	-4.498959692
ATP6V1FNB	0.246251433	3.991323411	1.620569778	0.117333923	0.996324238	-4.499151696
LOC101928307	-0.263728869	3.788896867	-1.620565703	0.117334802	0.996324238	-4.499152471
MXD3	0.559582092	8.294422627	1.620499651	0.117349042	0.996324238	-4.499165031
TMEM231	-0.6932117	5.127105947	-1.620466555	0.117356177	0.996324238	-4.499171324
TMEM45A	-1.848353127	9.596367373	-1.620398714	0.117370805	0.996324238	-4.499184223
GSS	0.528609464	9.151545238	1.620369521	0.117377101	0.996324238	-4.499189774
TRAF3IP2-AS1	-0.258206126	5.966978169	-1.62034531	0.117382322	0.996324238	-4.499194378
VMO1	-0.74131384	6.034518194	-1.620134856	0.117427713	0.996324238	-4.499234392
PRIM2	0.543242072	5.275680026	1.620131093	0.117428525	0.996324238	-4.499235107
SLC7A6	0.745646768	7.429312129	1.620108087	0.117433488	0.996324238	-4.499239481
TMEM100	-1.302930043	6.951125939	-1.620062131	0.117443403	0.996324238	-4.499248218
TGDS	-0.889403879	8.440800994	-1.619856512	0.117487771	0.996324238	-4.499287308
WDFY1	-0.538612024	9.239427053	-1.61938553	0.11758945	0.996324238	-4.499376835
MLIP	2.003631439	7.311911542	1.619245386	0.11761972	0.996324238	-4.499403471
NUDT18	0.347813624	6.127665847	1.619176445	0.117634613	0.996324238	-4.499416573
LINC02837	-0.2897889	6.746301813	-1.619037948	0.117664537	0.996324238	-4.499442893
PRKAA1	-0.513889613	8.333374132	-1.618609543	0.117757137	0.996324238	-4.4995243
COL8A1	1.843284045	5.875638414	1.618498284	0.117781196	0.996324238	-4.49954544
CIDEB	-0.920424403	11.07159371	-1.61844264	0.11779323	0.996324238	-4.499556012
DANT2	0.256568773	4.675146872	1.617997574	0.117889521	0.996324238	-4.499640564
COX15	0.613749222	8.908808988	1.617594833	0.117976711	0.996324238	-4.499717062
SRPK2	0.451829133	8.317175467	1.617526653	0.117991477	0.996324238	-4.499730012
LOC100130357	-0.385870301	4.202190499	-1.617167869	0.118069203	0.996324238	-4.499798148
PRKAR2A	0.493793935	10.01261513	1.616959712	0.118114318	0.996324238	-4.499837675
ALG9	0.366977353	7.800632998	1.616952181	0.11811595	0.996324238	-4.499839105
ATP1B2	-0.340965165	6.533217396	-1.616482156	0.118217874	0.996324238	-4.499928344
SMAD1-AS2	0.285286827	3.729052524	1.616365252	0.118243236	0.996324238	-4.499950537
MAIP1	-0.589795383	9.351932138	-1.615896799	0.11834491	0.996324238	-4.500039457
PI4KB	0.413186509	9.3125448	1.615798281	0.118366301	0.996324238	-4.500058155
APEX2	0.385790737	8.151882702	1.615534357	0.118423625	0.996324238	-4.500108243
L2HGDH	-0.701156075	6.649445789	-1.613907721	0.118777431	0.996324238	-4.500416829
SHISA4	0.50439074	6.523312074	1.613508036	0.1188645	0.996324238	-4.500492622
CYP27C1	-0.365738124	3.227058016	-1.613428356	0.118881864	0.996324238	-4.50050773
SPACA9	0.378851652	5.813318993	1.612971158	0.11898154	0.996324238	-4.500594411
CAPNS1	0.580534393	10.66953631	1.61282542	0.119013327	0.996324238	-4.500622038
ZFP1	-1.092167539	7.763285765	-1.612748065	0.119030202	0.996324238	-4.500636701
ACADSB	-0.876033877	10.31501846	-1.612731212	0.119033878	0.996324238	-4.500639896
DGCR12	0.322505804	5.181031553	1.612184932	0.119153109	0.996324238	-4.500743435
STRIP1	0.388032066	7.5190563	1.611934148	0.119207878	0.996324238	-4.500790959
LINC00938	-0.611340817	7.012092209	-1.611828649	0.119230924	0.996324238	-4.50081095
STK40	-0.409651674	7.9647245	-1.611726489	0.119253245	0.996324238	-4.500830307
MEA1	0.433967732	9.614951102	1.610878138	0.119438731	0.996324238	-4.500991023
TNK2	-0.402122645	7.397551508	-1.610856011	0.119443572	0.996324238	-4.500995215
CREBZF	-1.199446172	7.433507016	-1.610353871	0.119553477	0.996324238	-4.501090316
PLCB1	0.897738363	7.924258052	1.609917098	0.119649144	0.996324238	-4.501173021
SIPA1L1	0.499093338	8.189814211	1.609883169	0.119656578	0.996324238	-4.501179445
EPHA2	-0.857439524	7.62199231	-1.609767841	0.11968185	0.996324238	-4.50120128
ETFDH	-0.794323533	9.258425094	-1.609651053	0.119707447	0.996324238	-4.50122339
PODXL	1.168101481	8.120401139	1.609458889	0.119749574	0.996324238	-4.501259769
SLC35F3	-0.231898893	3.76132494	-1.609432033	0.119755463	0.996324238	-4.501264853
ACR	0.364897581	5.908281328	1.609378016	0.119767307	0.996324238	-4.501275078
SLC49A4	-0.435117533	8.054012507	-1.608483118	0.119963676	0.996324238	-4.501444449
CBX5	0.883007821	8.919296751	1.608357496	0.119991263	0.996324238	-4.501468219
CCR9	-0.277448254	3.539734786	-1.607846343	0.120103568	0.996324238	-4.501564928
RASA1	-0.611888903	9.237427645	-1.60773265	0.120128559	0.996324238	-4.501586436
NRDC	0.415766316	9.711402294	1.607126793	0.120261807	0.996324238	-4.501701032
CIR1	-0.492872256	6.858202246	-1.607108695	0.120265789	0.996324238	-4.501704454
RAMP1	0.793562371	8.338224526	1.606842614	0.120324349	0.996324238	-4.501754773
CDH7	0.348241335	5.078863795	1.606803968	0.120332856	0.996324238	-4.501762081
TTC7B	-0.807495759	7.338267958	-1.606429657	0.120415281	0.996324238	-4.501832857
MLKL	0.560575609	7.575994421	1.605962377	0.120518244	0.996324238	-4.501921197
LOC730098	0.431997853	6.871717614	1.605924412	0.120526612	0.996324238	-4.501928374
MRGPRX4	-0.274271582	3.918519391	-1.605683518	0.120579724	0.996324238	-4.501973907
STOML1	0.435469145	7.484737012	1.605185968	0.120689483	0.996324238	-4.50206794
LOC101929752	0.376915149	5.23939189	1.605173094	0.120692324	0.996324238	-4.502070373
ZRANB1	-0.442602958	8.748439758	-1.604620764	0.120814266	0.996324238	-4.502174736
LILRP2	-0.404025825	4.070659132	-1.604575644	0.120824232	0.996324238	-4.50218326
S1PR5	-0.285414831	6.145896417	-1.604504929	0.120839853	0.996324238	-4.50219662
RHOJ	0.386828496	6.752584146	1.604479978	0.120845365	0.996324238	-4.502201334
XYLT1	0.629130405	6.298521875	1.603993818	0.120952807	0.996324238	-4.502293169
KDF1	-0.452572519	5.734935604	-1.60354297	0.121052514	0.996324238	-4.502378317
LOC102724156	0.77955764	5.779679741	1.603330647	0.121099495	0.996324238	-4.502418412
DAP3	0.527777272	10.07312438	1.603196958	0.121129083	0.996324238	-4.502443655
CCDC68	-0.794225622	7.658426851	-1.601976791	0.121399415	0.996324238	-4.502673988
SLC6A12	-0.96188693	8.953632894	-1.601861337	0.12142502	0.996324238	-4.502695776
RPL35	0.479182372	12.33619358	1.601792708	0.121440242	0.996324238	-4.502708727
LOC101926963	0.346072992	6.003330763	1.601574619	0.121488626	0.996324238	-4.502749881
BCO1	-0.328799948	4.265517241	-1.601169995	0.121578437	0.996324238	-4.502826224
LINC01616	-0.225005768	3.94024995	-1.601066832	0.121601344	0.996324238	-4.502845687
ABHD13	-0.819878372	6.450280574	-1.600852199	0.121649013	0.996324238	-4.502886176
RNF215	-0.28889644	4.267776181	-1.60020588	0.121792653	0.996324238	-4.503008079
CCRL2	0.381073375	5.818913078	1.600177199	0.121799031	0.996324238	-4.503013488
PSG7	0.382101383	5.97822273	1.600044885	0.121828455	0.996324238	-4.503038439
MMP15	-0.520398022	8.360237404	-1.599882816	0.121864505	0.996324238	-4.503069
FRMD4A	-0.68256148	8.048904864	-1.599741607	0.121895922	0.996324238	-4.503095626
SSR1	0.458958214	11.56130885	1.599655104	0.12191517	0.996324238	-4.503111936
VAMP4	0.510901851	8.58701386	1.599452996	0.121960154	0.996324238	-4.50315004
BZW2	0.571787928	9.240666563	1.599399406	0.121972084	0.996324238	-4.503160144
LOC389834	0.922831765	6.805782665	1.599269696	0.122000963	0.996324238	-4.503184596
SRD5A2	-1.560450624	7.776595954	-1.598891198	0.122085266	0.996324238	-4.503255943
NDUFB8	0.491616721	10.80468956	1.598875409	0.122088784	0.996324238	-4.503258919
GPATCH2	0.574300489	7.313763374	1.598423365	0.122189533	0.996324238	-4.503344113
STX6	0.439522037	7.795105912	1.598348362	0.122206256	0.996324238	-4.503358247
FOXK1	0.529511911	7.133247968	1.59805603	0.122271454	0.996324238	-4.503413331
PRC1	1.35626591	6.160456964	1.598038775	0.122275303	0.996324238	-4.503416582
SLC25A26	-0.382393619	7.822789017	-1.597530751	0.122388677	0.996324238	-4.503512293
LHX1	-0.262638663	5.269067372	-1.59697239	0.122513385	0.996324238	-4.503617464
LINC01093	-2.111817454	7.799204754	-1.596633353	0.122589159	0.996324238	-4.503681312
LOC101927636	-0.261630164	3.14650347	-1.596506011	0.12261763	0.996324238	-4.50370529
EDEM2	-0.41620238	7.669252415	-1.596397853	0.122641816	0.996324238	-4.503725656
ATP2A2	0.554928686	11.02637064	1.59624037	0.122677038	0.996324238	-4.503755307
AURKAIP1	0.375662356	10.20616505	1.595704729	0.122796903	0.996324238	-4.503856145
SYN2	0.312912435	5.155060076	1.595557604	0.122829843	0.996324238	-4.503883839
CCDC190	0.236689668	3.012288767	1.595496218	0.122843589	0.996324238	-4.503895393
OPCML	0.286953579	5.141939591	1.595275189	0.122893095	0.996324238	-4.503936993
GPR3	0.261535391	4.938885684	1.595216375	0.12290627	0.996324238	-4.503948062
RNF130	-1.060209092	10.06171084	-1.594489992	0.123069093	0.996324238	-4.504084744
IL13RA1	-0.510403515	10.15846391	-1.594397268	0.123089891	0.996324238	-4.504102189
IFFO2	0.625265634	7.181790807	1.594268391	0.123118802	0.996324238	-4.504126435
MYO6	-0.511710514	8.825136096	-1.594182327	0.123138112	0.996324238	-4.504142625
ZFAND2B	-0.388748999	8.099490284	-1.593842647	0.12321435	0.996324238	-4.50420652
CFAP74	0.43214566	6.124675297	1.593542008	0.123281858	0.996324238	-4.504263064
ZRSR2	0.50943543	7.696078806	1.593448931	0.123302765	0.996324238	-4.504280568
TRIM47	0.614023865	8.168265643	1.593117129	0.123377316	0.996324238	-4.504342962
KRT76	-0.352788487	5.800193698	-1.592962978	0.123411965	0.996324238	-4.504371947
NUP210	0.573191478	8.294353989	1.592884684	0.123429566	0.996324238	-4.504386668
CMTR2	-0.745575587	7.831755916	-1.592668952	0.123478075	0.996324238	-4.504427227
ARSI	0.340292095	4.865539515	1.592650111	0.123482312	0.996324238	-4.504430769
GUCA1B	-0.446166854	6.00640953	-1.59240924	0.123536494	0.996324238	-4.50447605
IL1RAPL2	0.311352235	5.248975692	1.592335099	0.123553176	0.996324238	-4.504489986
PSMB3	0.492485753	10.79116822	1.591758779	0.123682908	0.996324238	-4.504598305
AADACP1	-1.215748428	6.415511088	-1.591484772	0.123744628	0.996324238	-4.504649796
KAT2B	-0.59801575	9.211276773	-1.591440448	0.123754615	0.996324238	-4.504658125
UTP14A	0.572437716	7.337402249	1.590853231	0.12388698	0.996324238	-4.50476845
CD63	0.49316418	12.27238917	1.590851061	0.123887469	0.996324238	-4.504768858
NACC2	0.499124545	8.163088861	1.590842871	0.123889316	0.996324238	-4.504770397
RRP1B	0.337594079	9.402390528	1.590707915	0.123919754	0.996324238	-4.504795748
FBXL4	-0.658244304	7.212469474	-1.590551959	0.123954935	0.996324238	-4.504825043
ACVR2A	-0.377012141	7.848602088	-1.590167485	0.124041702	0.996324238	-4.504897254
SDK1	0.332856196	4.132876966	1.590144829	0.124046817	0.996324238	-4.504901509
CD72	-0.604261369	5.965895991	-1.590063442	0.124065191	0.996324238	-4.504916793
TSPYL4	-0.707880668	8.245007898	-1.589957362	0.124089144	0.996324238	-4.504936714
KIR2DS5	0.335888044	6.118586369	1.589936302	0.124093899	0.996324238	-4.504940668
PLP2	0.834365833	8.764113404	1.589796609	0.124125449	0.996324238	-4.5049669
FSTL4	0.279079096	5.302240467	1.588830332	0.124343859	0.996324238	-4.505148304
TMEM266	0.227631092	5.47549099	1.588830145	0.124343901	0.996324238	-4.505148339
RGS14	0.552250279	7.633751069	1.588390121	0.124443467	0.996324238	-4.505230923
MAD1L1	-0.996824588	7.325597755	-1.588299459	0.124463989	0.996324238	-4.505247937
EPHX3	-0.313012423	5.204315427	-1.58808562	0.124512405	0.996324238	-4.505288063
ZNF213	0.447130456	6.665609671	1.587927623	0.124548188	0.996324238	-4.505317709
SEC31A	0.384246814	11.28631907	1.587686475	0.124602819	0.996324238	-4.505362952
ZNF204P	-0.764475346	4.592515603	-1.587320793	0.1246857	0.996324238	-4.505431552
METTL7A	-0.54786947	12.80253464	-1.587167053	0.124720559	0.996324238	-4.505460389
ZNF527	0.410282712	6.90616347	1.587026384	0.124752461	0.996324238	-4.505486773
ZNF19	-0.417152317	5.683111363	-1.586888385	0.124783764	0.996324238	-4.505512655
AP3D1	0.421024146	10.27066703	1.586837818	0.124795236	0.996324238	-4.505522139
LINC02580	-0.249069932	5.619821175	-1.586483771	0.124875582	0.996324238	-4.505588532
PHF3	-0.463343591	9.058547548	-1.586147696	0.124951889	0.996324238	-4.505651546
GANC	0.527126562	6.59040002	1.58589498	0.125009294	0.996324238	-4.505698925
TTK	1.283884608	5.224257255	1.585838179	0.1250222	0.996324238	-4.505709573
FZD1	-1.349876866	7.406362832	-1.585804938	0.125029753	0.996324238	-4.505715804
TNK1	0.375325126	7.527828484	1.585283257	0.125148339	0.996324238	-4.505813588
CD1D	-1.197665173	6.74030447	-1.584223769	0.125389464	0.996324238	-4.506012112
IQSEC1	0.415941121	8.665441299	1.584215642	0.125391315	0.996324238	-4.506013634
SERPINF2	-0.901930703	10.30500475	-1.583807198	0.125484375	0.996324238	-4.506090144
GALNT17	-0.442173381	5.543333122	-1.583527936	0.125548034	0.996324238	-4.506142447
RNF183	-0.427324001	5.903217215	-1.583449485	0.125565923	0.996324238	-4.506157139
ARSD	-0.502991635	8.929797698	-1.583388287	0.125579879	0.996324238	-4.5061686
HAND2-AS1	-1.220729887	6.580223439	-1.583054415	0.125656038	0.996324238	-4.50623112
EPN3	0.271021625	4.659051737	1.582762658	0.125722622	0.996324238	-4.506285746
LCT	-0.277602331	5.668002486	-1.582314114	0.125825043	0.996324238	-4.506369715
ATP5F1E	0.451635855	12.20430167	1.582112175	0.125871177	0.996324238	-4.506407513
TRNP1	0.904731468	7.631352812	1.581367987	0.126041311	0.996324238	-4.50654678
MICALL1	0.307357385	8.283236739	1.581360724	0.126042972	0.996324238	-4.506548139
ACP4	-0.402899636	7.299106163	-1.581358105	0.126043571	0.996324238	-4.506548629
ECI2-DT	-0.349235535	5.105727888	-1.581133903	0.126094865	0.996324238	-4.506590578
ACRV1	0.251882953	5.080720875	1.581107569	0.126100891	0.996324238	-4.506595505
COL2A1	0.363066835	4.163100967	1.581073314	0.12610873	0.996324238	-4.506601913
CNGB3	0.289523301	3.789577048	1.580776121	0.126176756	0.996324238	-4.506657511
PARP12	0.682421566	8.895270107	1.580500972	0.126239764	0.996324238	-4.506708978
BTF3L4	-0.559307452	8.572505468	-1.579940478	0.126368193	0.996324238	-4.506813802
HELZ	-0.47000004	8.627182024	-1.579726074	0.12641735	0.996324238	-4.506853893
TENM3	0.314905702	4.606300827	1.579634806	0.126438279	0.996324238	-4.506870958
ADAMTSL2	-1.07660449	7.043948557	-1.579132954	0.126553416	0.996324238	-4.506964781
APTR	-0.757102784	6.371361742	-1.579080009	0.126565568	0.996324238	-4.506974678
NCAPG	1.201816556	5.070415718	1.578698976	0.126653051	0.996324238	-4.507045899
DNAAF2	-0.821598288	6.994455405	-1.578515412	0.126695213	0.996324238	-4.507080206
PTPN11	0.39761044	10.84011241	1.578470883	0.126705443	0.996324238	-4.507088527
ISOC2	-0.577337471	8.930762515	-1.578191337	0.126769678	0.996324238	-4.507140766
B4GALNT1	0.428373619	5.139763235	1.57787074	0.12684338	0.996324238	-4.507200669
CAB39	-0.883453222	8.95609329	-1.577531129	0.126921491	0.996324238	-4.507264115
OR4D2	0.319430646	5.299797163	1.577497896	0.126929137	0.996324238	-4.507270323
LINC02387	0.208751973	4.375412362	1.577400505	0.126951545	0.996324238	-4.507288516
GSTA3	-0.929090965	7.825960505	-1.577371755	0.126958161	0.996324238	-4.507293886
SVBP	0.571417414	8.084427901	1.577272723	0.126980951	0.996324238	-4.507312385
DYNLRB1	0.598914759	10.63283169	1.576656139	0.127122923	0.996324238	-4.507427539
IFNAR2	0.41808946	8.397346405	1.576609596	0.127133645	0.996324238	-4.50743623
LINC01943	0.46349589	4.896549545	1.576414422	0.127178615	0.996324238	-4.507472675
SCNN1A	-0.657429289	6.972682924	-1.576324846	0.127199259	0.996324238	-4.5074894
ITGB7	0.43550788	6.967656057	1.576171038	0.127234712	0.996324238	-4.507518117
LINC01656	-0.273157132	4.737743838	-1.57614657	0.127240352	0.996324238	-4.507522685
MRE11	0.571524443	6.543251809	1.575970211	0.127281015	0.996324238	-4.507555609
LARS1	0.43475383	9.820337878	1.575926533	0.127291087	0.996324238	-4.507563763
TRPM2-AS	0.255881727	4.929850968	1.575654088	0.127353929	0.996324238	-4.50761462
GPALPP1	-0.722560615	7.273306683	-1.575515702	0.127385859	0.996324238	-4.50764045
DIPK1C	0.366949894	6.487584773	1.575210461	0.12745631	0.996324238	-4.507697419
WNT5B	-0.715118385	5.753996483	-1.574652693	0.127585129	0.996324238	-4.507801499
TSSK2	0.244688158	4.183433696	1.574620489	0.12759257	0.996324238	-4.507807508
SDR42E1	-0.481354949	6.418329886	-1.574545395	0.127609922	0.996324238	-4.507821518
LINC00476	-0.622951101	5.545590256	-1.574091954	0.127714743	0.996324238	-4.507906109
TAPT1	-0.837430659	9.523788129	-1.573980175	0.127740593	0.996324238	-4.507926959
CAVIN3	0.79514089	6.648517123	1.57374474	0.127795055	0.996324238	-4.507970872
SCN3A	-0.269385123	4.183210797	-1.573474186	0.127857664	0.996324238	-4.508021329
MAL2	-1.1043703	8.328535483	-1.573331519	0.127890688	0.996324238	-4.508047934
OR13C4	-0.321156914	5.794327379	-1.573165847	0.127929047	0.996324238	-4.508078826
ADIPOR1	0.369623055	9.48419531	1.573049513	0.127955988	0.996324238	-4.508100517
GPRC5D	0.347441915	5.636589421	1.572827502	0.128007416	0.996324238	-4.50814191
CCDC154	0.419345008	5.919981008	1.572442905	0.128096545	0.996324238	-4.508213606
SQLE	1.544470693	8.380953386	1.572112977	0.128173045	0.996324238	-4.508275101
TMEM171	0.420233562	4.805155165	1.571774471	0.128251574	0.996324238	-4.508338186
INSL5	0.316944849	4.063185638	1.571554186	0.128302698	0.996324238	-4.508379235
MAP7	-1.054439062	8.309817679	-1.571300757	0.128361535	0.996324238	-4.508426454
RPARP-AS1	-0.456461783	6.06986329	-1.570895302	0.128455714	0.996324238	-4.508501989
CYB5D1	-0.409788073	7.313355409	-1.570875405	0.128460337	0.996324238	-4.508505696
SYNE2	-0.577880812	8.733396692	-1.570660545	0.128510268	0.996324238	-4.508545718
SPRYD3	0.332690221	7.359558951	1.570165995	0.128625259	0.996324238	-4.508637824
SFT2D1	-0.491193754	8.726991419	-1.570032227	0.128656377	0.996324238	-4.508662734
ERBB3	0.844363312	10.71581479	1.570002138	0.128663377	0.996324238	-4.508668336
ADAMTSL3	-1.208107725	7.402295409	-1.569958412	0.12867355	0.996324238	-4.508676479
SYCP2L	-0.263516238	3.891790235	-1.569843886	0.1287002	0.996324238	-4.508697804
PRKCZ-AS1	0.313966068	6.092948737	1.569705583	0.128732388	0.996324238	-4.508723554
ALPL	-0.652729096	7.65243267	-1.569115533	0.128869788	0.996324238	-4.508833399
TTC25	-0.302495971	4.231671029	-1.569103078	0.12887269	0.996324238	-4.508835718
DNAJC11	0.320096934	8.555082965	1.568938351	0.128911071	0.996324238	-4.508866379
WIPF3	0.954285834	6.991273222	1.568880126	0.128924639	0.996324238	-4.508877216
ARID4A	-0.763366723	7.647934879	-1.568813536	0.128940159	0.996324238	-4.508889609
YARS1	0.495569829	9.49215428	1.568533742	0.129005383	0.996324238	-4.50894168
GK3P	-0.960880674	7.423732182	-1.56822145	0.129078216	0.996324238	-4.508999791
GLS2	-1.918658551	8.771760642	-1.567586703	0.129226356	0.996324238	-4.509117881
C3orf35	-0.266164059	4.225463841	-1.567473542	0.129252781	0.996324238	-4.50913893
PROKR2	-0.242218341	4.99855086	-1.567286126	0.129296555	0.996324238	-4.50917379
PGRMC2	-0.711075889	8.864876965	-1.567050788	0.12935154	0.996324238	-4.509217559
NSDHL	0.818333058	7.245083961	1.56701313	0.12936034	0.996324238	-4.509224562
CENPM	0.572013858	6.208932428	1.566875419	0.129392525	0.996324238	-4.509250171
A2M	-0.549142425	13.08378465	-1.566687048	0.129436562	0.996324238	-4.509285199
KIAA1328	0.32294523	6.022810105	1.566671792	0.129440129	0.996324238	-4.509288036
FGG	-0.558292601	13.87116502	-1.566658247	0.129443296	0.996324238	-4.509290555
MDK	1.197245551	8.099423247	1.566390053	0.129506016	0.996324238	-4.509340421
MYOZ2	-0.286801435	3.594781586	-1.566128029	0.129567319	0.996324238	-4.509389134
SLC9A2	0.391872924	6.218490674	1.566106939	0.129572254	0.996324238	-4.509393054
ANXA5	0.78657295	10.60666042	1.566018516	0.129592947	0.996324238	-4.509409492
IPO5P1	-1.060058747	7.162722888	-1.565947859	0.129609484	0.996324238	-4.509422626
CDC27	0.541484156	8.075232372	1.565898889	0.129620947	0.996324238	-4.509431729
DUT	0.638600008	11.13901939	1.565866961	0.129628421	0.996324238	-4.509437664
TRIP10	0.490367607	7.904106436	1.565680185	0.129672149	0.996324238	-4.50947238
RSBN1L	-0.481515225	7.8608962	-1.565298857	0.129761465	0.996324238	-4.50954325
TBC1D19	-0.4295691	5.895501517	-1.565216538	0.129780753	0.996324238	-4.509558547
GABRB2	-0.301540304	6.025691629	-1.564704902	0.129900684	0.996324238	-4.509653613
CHAT	0.216466386	4.925837445	1.564307082	0.129993999	0.996324238	-4.509727516
SLC27A2	-0.945068571	10.58347641	-1.563939713	0.13008022	0.996324238	-4.509795751
NUP93	0.330042091	7.588487556	1.563888658	0.130092206	0.996324238	-4.509805233
VAC14-AS1	0.659605247	3.399629881	1.563653651	0.130147391	0.996324238	-4.509848877
TMEM132D-AS1	0.305233346	4.730900039	1.563510331	0.130181055	0.996324238	-4.509875491
HIF1A	0.603156902	11.40766344	1.563493281	0.13018506	0.996324238	-4.509878657
CUTA	0.512730693	10.85389546	1.563333511	0.130222598	0.996324238	-4.509908324
AVPI1	-0.741323165	8.884847114	-1.563274569	0.130236448	0.996324238	-4.509919268
LRAT	-1.025824266	4.518570542	-1.563232523	0.130246329	0.996324238	-4.509927075
HP1BP3	0.3857363	10.59109822	1.563231595	0.130246547	0.996324238	-4.509927247
TRAPPC5	0.46177067	8.538815281	1.56313921	0.13026826	0.996324238	-4.5099444
NET1	-0.528051724	8.591274534	-1.562785877	0.13035133	0.996324238	-4.510009995
LOC100505774	0.238493042	6.064291917	1.562592258	0.130396868	0.996324238	-4.510045935
IL17RA	-0.305270637	8.246340907	-1.562476199	0.130424172	0.996324238	-4.510067477
PELO	-0.863047294	7.725812581	-1.562084165	0.130516433	0.996324238	-4.510140236
TEX51	-0.297458828	3.980649507	-1.562044027	0.130525883	0.996324238	-4.510147685
LOC100506235	0.400067094	4.245053354	1.561735589	0.130598513	0.996324238	-4.510204919
LINC01828	0.179604657	3.256356562	1.561663525	0.130615487	0.996324238	-4.51021829
CCL20	1.729613822	8.862212366	1.561656103	0.130617235	0.996324238	-4.510219667
TMEM132D-AS2	-0.220330159	3.37432644	-1.561431012	0.130670266	0.996324238	-4.510261429
CBX2	0.41124235	6.17086776	1.561368385	0.130685024	0.996324238	-4.510273048
ARPP19	0.448773254	10.30072028	1.561348706	0.130689662	0.996324238	-4.510276699
CCDC60	0.363673069	6.663165188	1.561265974	0.13070916	0.996324238	-4.510292047
HACD3	0.521680285	11.38318126	1.56033559	0.130928598	0.996324238	-4.510464609
LOC105376944	0.267794162	4.575532026	1.56015604	0.130970981	0.996324238	-4.510497903
RNF111	-0.718934345	8.139589944	-1.56003931	0.130998541	0.996324238	-4.510519546
STRADB	-0.46647126	9.909950928	-1.559952719	0.131018989	0.996324238	-4.510535601
BMP5	-0.450877943	6.500606634	-1.559324988	0.131167299	0.996324238	-4.51065197
GRIK4	0.265592546	4.449788769	1.559182713	0.131200933	0.996324238	-4.510678341
PLA2R1	-0.96558328	4.928458195	-1.558829783	0.131284395	0.996324238	-4.51074375
CCDC86	0.477167883	7.680280438	1.558663501	0.131323733	0.996324238	-4.510774563
SULT2B1	0.437839261	6.356673666	1.558649617	0.131327019	0.996324238	-4.510777136
IER5	0.586913297	8.619482577	1.558498897	0.131362684	0.996324238	-4.510805064
LINC01788	0.217958274	3.402315553	1.558402879	0.13138541	0.996324238	-4.510822854
SDSL	-0.978056337	8.333028237	-1.558302038	0.13140928	0.996324238	-4.510841538
SNX9	-0.504921477	9.654688257	-1.558058442	0.131466957	0.996324238	-4.510886667
NECTIN3	-0.688242824	7.662214036	-1.557989446	0.131483298	0.996324238	-4.510899449
NDST3	-0.788484244	5.176101388	-1.557829286	0.131521234	0.996324238	-4.510929117
HOMER3	0.367130977	6.391379955	1.557771197	0.131534996	0.996324238	-4.510939877
THAP5	-0.576717759	7.902745416	-1.55765683	0.131562094	0.996324238	-4.510961061
MAN1B1	0.301908269	8.278155587	1.557418277	0.131618631	0.996324238	-4.511005244
PRPSAP2	-0.445338491	8.093147705	-1.557260341	0.131656073	0.996324238	-4.511034493
NUP42	0.38296321	7.397684876	1.556810594	0.131762741	0.996324238	-4.511117774
CAT	-0.44638755	12.86716846	-1.55641084	0.131857612	0.996324238	-4.511191783
PA2G4	0.515672996	9.332935496	1.555799858	0.132002722	0.996324238	-4.511304874
SHANK2	0.607070263	9.012857571	1.555791831	0.132004629	0.996324238	-4.511306359
PSMG3-AS1	0.465361807	6.425784449	1.555587831	0.132053109	0.996324238	-4.511344112
APRT	0.508464578	9.029669333	1.555466719	0.132081898	0.996324238	-4.511366524
OR51E1	0.438825737	4.74582199	1.554993274	0.132194487	0.996324238	-4.511454124
LINC00685	0.474284749	6.57671164	1.554900502	0.132216558	0.996324238	-4.511471287
NFYB	-0.606798772	8.032478148	-1.55462157	0.132282937	0.996324238	-4.511522886
SLC7A2	-1.161683047	11.11371515	-1.554533952	0.132303793	0.996324238	-4.511539093
SPINT3	0.244154765	3.849505456	1.554451965	0.132323311	0.996324238	-4.511554258
PREPL	-0.508872521	8.528470066	-1.554126854	0.132400733	0.996324238	-4.511614387
HMMR	1.002883193	6.32239679	1.554116402	0.132403223	0.996324238	-4.51161632
NREP	-1.070859515	9.079524057	-1.553829847	0.132471494	0.996324238	-4.511669312
RANBP3L	-0.484136893	3.541236111	-1.553648574	0.132514698	0.996324238	-4.51170283
PARP4	0.315776142	9.489871248	1.553484108	0.132553905	0.996324238	-4.511733239
RPLP0	0.53663016	12.78113906	1.552801453	0.132716747	0.996324238	-4.511859433
ABCB6	0.623255465	7.955649971	1.552600428	0.132764732	0.996324238	-4.511896587
GFRA3	-0.376363625	5.929686765	-1.552593045	0.132766494	0.996324238	-4.511897951
PDE1B	0.378338964	6.454193007	1.552572484	0.132771403	0.996324238	-4.511901751
LINC01842	-0.276880756	4.373538624	-1.552451336	0.132800329	0.996324238	-4.51192414
SCAMP4	-0.341869931	7.889309311	-1.552187092	0.132863439	0.996324238	-4.51197297
WNT2B	0.59577259	5.047148615	1.55204185	0.132898138	0.996324238	-4.511999807
BLOC1S3	0.404336302	6.954723428	1.5520342	0.132899965	0.996324238	-4.512001221
TMEM41A	-0.395615419	8.246859046	-1.552023422	0.132902541	0.996324238	-4.512003212
XCR1	-0.403704458	5.161075715	-1.551986637	0.13291133	0.996324238	-4.512010009
ADAM19	0.433539576	7.365316302	1.55175099	0.132967648	0.996324238	-4.512053546
SDR9C7	-0.221406822	3.356396896	-1.551574998	0.133009721	0.996324238	-4.512086058
LOC101927610	0.247774533	5.024260302	1.551501653	0.133027258	0.996324238	-4.512099607
LRRC31	-1.373224865	5.917981567	-1.551242157	0.133089321	0.996324238	-4.51214754
GGT5	-0.779790319	7.922334102	-1.551121389	0.133118212	0.996324238	-4.512169846
H2AC8	1.144504094	4.939247225	1.550862539	0.133180155	0.996324238	-4.512217651
ATP6V1E1	0.49531667	9.448652134	1.550487378	0.133269973	0.996324238	-4.512286928
SLC39A2	0.234867072	5.43031118	1.5501069	0.133361115	0.996324238	-4.512357175
LOC105378419	0.298577474	5.482057452	1.549908504	0.13340866	0.996324238	-4.5123938
GMNC	0.31115476	4.895284398	1.549850729	0.133422508	0.996324238	-4.512404465
CRLF2	0.385937915	5.416381502	1.549565018	0.133491008	0.996324238	-4.512457201
C19orf25	0.43583175	7.017694262	1.549528503	0.133499765	0.996324238	-4.512463941
COMMD1	-0.355953122	8.422994417	-1.549441943	0.133520524	0.996324238	-4.512479917
SPINK1	3.441497967	8.854902293	1.549383672	0.133534501	0.996324238	-4.512490671
ZSCAN12P1	0.457074719	6.694368831	1.549379271	0.133535557	0.996324238	-4.512491483
RNF38	-0.555592749	8.735387215	-1.549026691	0.133620152	0.996324238	-4.512556548
BUB1B	1.306489962	6.533206833	1.548193619	0.133820206	0.996324238	-4.512710243
ZIC1	2.08289147	6.483523975	1.548156011	0.133829243	0.996324238	-4.51271718
SLC10A2	0.244985204	4.675022337	1.547986214	0.13387005	0.996324238	-4.512748499
SCT	-0.333883662	4.670396531	-1.547365051	0.134019422	0.996324238	-4.512863051
ZNF366	-0.273503071	3.241665681	-1.547019123	0.134102667	0.996324238	-4.512926832
KRT19P2	-0.234157686	5.145678514	-1.546890482	0.134133634	0.996324238	-4.512950548
LINC02670	-0.176550834	3.205441827	-1.546730918	0.134172053	0.996324238	-4.512979963
MGC16025	-0.222827387	3.204577897	-1.546408637	0.134249679	0.996324238	-4.513039368
CXCL12	-2.355187817	10.29412488	-1.546093791	0.134325549	0.996324238	-4.513097394
SRCIN1	0.385372268	6.837802833	1.546020762	0.134343152	0.996324238	-4.513110853
ULBP3	-0.258760334	3.901806263	-1.545967884	0.134355899	0.996324238	-4.513120597
E2F8	0.954948096	4.119783359	1.545729137	0.134413465	0.996324238	-4.51316459
RNASE4	-1.471046936	10.32952614	-1.545536782	0.13445986	0.996324238	-4.513200032
MYO10	-1.016374173	8.271770708	-1.545505855	0.13446732	0.996324238	-4.51320573
FCHO1	-0.291007024	5.760987956	-1.545444008	0.134482241	0.996324238	-4.513217124
KLC4	-0.424989476	9.512892102	-1.545388534	0.134495625	0.996324238	-4.513227344
PAFAH1B3	0.688383685	7.303590293	1.545109379	0.134562994	0.996324238	-4.51327877
RGS5	1.102242163	10.07036499	1.544785749	0.13464113	0.996324238	-4.513338381
OSTF1	-0.508081201	7.434710963	-1.544680159	0.134666631	0.996324238	-4.513357828
LINC01104	0.251148736	4.116404074	1.544638421	0.134676713	0.996324238	-4.513365515
PSLNR	0.419216789	5.82707306	1.544243839	0.13477205	0.996324238	-4.513438179
ARFGEF2	0.484556492	9.619088212	1.54420897	0.134780478	0.996324238	-4.5134446
ARMC10	-0.732758178	8.179366225	-1.544077198	0.13481233	0.996324238	-4.513468863
MTUS2	0.283580338	6.517475483	1.543890852	0.134857385	0.996324238	-4.513503172
LINC00354	0.207964526	4.409524783	1.543613508	0.134924463	0.996324238	-4.51355423
TP53TG1	-0.578174862	8.111147265	-1.542931958	0.135089419	0.996324238	-4.513679676
PIH1D3	0.245925274	4.555936138	1.542900881	0.135096945	0.996324238	-4.513685395
EIF4G3	0.664643246	8.773587037	1.542397433	0.135218907	0.996324238	-4.513778033
FAM178B	0.386057406	5.874682643	1.542392885	0.135220009	0.996324238	-4.51377887
AKAP9	-0.545535229	9.589394679	-1.542086646	0.135294241	0.996324238	-4.51383521
BVES	0.319396213	4.640399667	1.542052874	0.135302429	0.996324238	-4.513841423
MINDY3	-0.454585476	7.880356721	-1.541981356	0.135319771	0.996324238	-4.513854579
KLHL14	0.309904587	6.278468163	1.54184016	0.135354013	0.996324238	-4.513880552
RNF14	-0.558219315	8.233739326	-1.541640444	0.135402459	0.996324238	-4.513917286
PLPPR3	-0.249972008	5.478767502	-1.541617876	0.135407934	0.996324238	-4.513921437
NBAS	0.312696392	7.682678731	1.54107252	0.135540301	0.996324238	-4.514021729
SLC35G3	0.291289843	3.393305507	1.540980518	0.135562642	0.996324238	-4.514038646
CELF4	-0.28908988	5.729263683	-1.540708806	0.135628639	0.996324238	-4.514088603
RCHY1	-0.724008201	7.776478665	-1.540470923	0.135686441	0.996324238	-4.514132336
NEK6	-0.541602235	8.477847361	-1.540018775	0.135796362	0.996324238	-4.514215446
PRSS33	0.420123695	5.916035248	1.539991334	0.135803036	0.996324238	-4.51422049
RPRD2	0.663077755	9.648406324	1.539771769	0.135856442	0.996324238	-4.514260842
LSM5	-0.764293529	9.185315536	-1.539606284	0.135896705	0.996324238	-4.514291253
OR1E1	0.172990246	4.110564511	1.539341536	0.13596114	0.996324238	-4.5143399
CALY	-0.278966489	4.072497905	-1.539137587	0.136010795	0.996324238	-4.514377371
F2RL1	-1.550015108	8.202586152	-1.538795837	0.136094033	0.996324238	-4.514440154
SEC24D	-1.140492969	8.195599848	-1.538747637	0.136105776	0.996324238	-4.514449008
RPTOR	0.437469141	7.304859605	1.538658823	0.136127416	0.996324238	-4.514465322
PDZRN3-AS1	0.244164134	4.48814175	1.538629942	0.136134454	0.996324238	-4.514470627
MGAT4B	0.433245671	10.72626096	1.538510918	0.136163461	0.996324238	-4.514492488
PRRG1	-0.764519309	7.753766495	-1.538354376	0.136201618	0.996324238	-4.51452124
MIR4296	-0.292247928	3.944542056	-1.537850057	0.136324607	0.996324238	-4.514613851
NFATC3	-0.348520467	8.593403244	-1.537819991	0.136331943	0.996324238	-4.514619372
UBAC1	-0.364453498	8.273302998	-1.537612347	0.13638261	0.996324238	-4.514657497
C9orf163	0.40551633	7.132451026	1.537591083	0.136387799	0.996324238	-4.514661401
SLC8B1	-0.329752071	7.396930214	-1.536167073	0.136735697	0.996324238	-4.51492276
ARPP21	0.72146268	4.977044922	1.53603898	0.136767027	0.996324238	-4.514946262
ORC6	0.630207942	7.032788281	1.535892608	0.136802834	0.996324238	-4.514973116
ZNF511	-0.426434193	8.016155927	-1.535728865	0.136842901	0.996324238	-4.515003155
CMBL	-0.830514308	11.71815539	-1.535461938	0.136908236	0.996324238	-4.515052118
CENPC	-0.475925534	6.773705458	-1.535432899	0.136915345	0.996324238	-4.515057444
NMRAL1	0.65398719	8.581002462	1.535315117	0.136944184	0.996324238	-4.515079047
SYNE4	0.694838235	7.567189134	1.534801584	0.137069978	0.996324238	-4.515173223
F12	-0.568919123	12.12239289	-1.534511051	0.137141189	0.996324238	-4.515226494
GRAMD2B	-0.710688244	8.284450386	-1.534303969	0.137191964	0.996324238	-4.515264459
SIGLEC16	-0.338332406	4.885630631	-1.533977253	0.137272103	0.996324238	-4.515324351
CERS3	0.293074431	5.695276849	1.533659601	0.137350056	0.996324238	-4.515382573
SAMD12	-0.994309543	6.193190516	-1.53330433	0.137437283	0.996324238	-4.515447679
BARD1	0.583683685	6.96271938	1.533292983	0.13744007	0.996324238	-4.515449759
ZNF446	0.340783661	7.243187388	1.532922083	0.137531185	0.996324238	-4.515517718
NENF	0.410519153	9.55973262	1.532873454	0.137543135	0.996324238	-4.515526628
PLK1	0.3818029	5.617303314	1.532859805	0.137546489	0.996324238	-4.515529128
MST1L	-0.809066042	6.80523208	-1.532032733	0.137749862	0.996324238	-4.515680627
SERPIND1	-0.745682469	12.24394407	-1.531932308	0.137774573	0.996324238	-4.515699019
FGB	-0.298451883	13.7870458	-1.53177309	0.137813757	0.996324238	-4.515728176
ANKRD34C	-0.242687473	3.785409231	-1.531656568	0.13784244	0.996324238	-4.515749513
STAG1	0.283979634	8.229364596	1.531414288	0.137902095	0.996324238	-4.515793874
CMTM6	-0.56859173	11.3396428	-1.530673171	0.138084705	0.996324238	-4.515929543
STRN	-0.39810319	7.690557093	-1.530494271	0.138128815	0.996324238	-4.515962286
SYNE3	-0.238961967	4.638334388	-1.529697323	0.138325454	0.996324238	-4.516108113
DAPK2	0.526301914	6.936137828	1.529487577	0.138377244	0.996324238	-4.516146484
SERPINB3	0.247390924	4.078031638	1.529352719	0.138410552	0.996324238	-4.516171153
MAMDC2	-1.419776643	4.939420823	-1.529266579	0.13843183	0.996324238	-4.51618691
DSE	-1.294138414	7.847253463	-1.529096672	0.138473809	0.996324238	-4.516217987
LPIN1	0.634961552	8.51193151	1.528981812	0.138502193	0.996324238	-4.516238994
SMAD6	-0.79260238	7.547633591	-1.528871805	0.138529382	0.996324238	-4.516259113
LOC101928273	0.241406429	3.834260064	1.528774427	0.138553454	0.996324238	-4.516276921
RNF180	-0.939304208	5.632027935	-1.528770592	0.138554402	0.996324238	-4.516277622
SLC30A7	0.376553571	9.335124479	1.528687512	0.138574942	0.996324238	-4.516292815
CLCA3P	0.167594242	2.64325318	1.528255381	0.138681818	0.996324238	-4.51637183
NDNF	-0.304826842	5.505280208	-1.528111855	0.13871733	0.996324238	-4.51639807
ADRB1	-1.579698333	5.000962199	-1.528004974	0.13874378	0.996324238	-4.516417609
CCIN	0.245175126	5.758211021	1.527930739	0.138762154	0.996324238	-4.51643118
KLF3	-0.931183791	9.29020466	-1.527853215	0.138781343	0.996324238	-4.516445352
CDC16	0.564882985	9.862438208	1.527423577	0.138887732	0.996324238	-4.516523881
ICAM1	0.757886086	9.10935513	1.527374321	0.138899933	0.996324238	-4.516532883
PRSS37	0.305982766	4.496114435	1.527354846	0.138904757	0.996324238	-4.516536442
ZNRD1ASP	0.583322587	5.102451806	1.527340011	0.138908432	0.996324238	-4.516539153
CC2D2B	0.370880165	6.305337638	1.527277972	0.138923802	0.996324238	-4.516550491
TFAP2A	0.327072479	4.642852747	1.526572209	0.139098747	0.996324238	-4.516679449
ALX4	-0.244061429	5.330783408	-1.52644647	0.139129934	0.996324238	-4.51670242
LYPD4	0.288891374	4.931177823	1.526435159	0.13913274	0.996324238	-4.516704486
LINC01220	-0.210994379	3.238984432	-1.525755198	0.139301492	0.996324238	-4.516828683
CYB561A3	0.347295543	8.015781235	1.525457662	0.139375387	0.996324238	-4.516883017
DPCD	0.410408591	7.688101539	1.525017159	0.139484847	0.996324238	-4.516963445
TEDDM1	-0.230152757	3.766087605	-1.52498916	0.139491807	0.996324238	-4.516968557
PCLAF	1.01362229	8.03536731	1.524653059	0.139575375	0.996324238	-4.517029911
YIPF5	-0.535169743	9.817236071	-1.524546528	0.139601872	0.996324238	-4.517049357
ALKBH3	-0.379859677	7.154619537	-1.524316656	0.139659059	0.996324238	-4.517091312
FER1L5	0.272659575	3.889513648	1.524058415	0.139723328	0.996324238	-4.51713844
OTOR	0.387876101	5.083116792	1.523836497	0.139778575	0.996324238	-4.517178935
SP2-AS1	0.633584081	5.243719733	1.523742676	0.139801938	0.996324238	-4.517196053
THG1L	0.320397262	6.78332084	1.523519474	0.139857531	0.996324238	-4.517236777
LINC01186	0.436290146	4.990286795	1.523301997	0.139911715	0.996324238	-4.517276451
CKAP2	0.832625386	6.338892242	1.523010567	0.139984351	0.996324238	-4.517329611
SPAG7	-0.320150517	9.317665719	-1.522908498	0.140009798	0.996324238	-4.517348228
LINC00328	1.35886811	4.751192197	1.522858054	0.140022376	0.996324238	-4.517357428
LINC01465	0.235769263	3.883045255	1.522851111	0.140024107	0.996324238	-4.517358695
ACOX1	-0.792262985	10.70632692	-1.522835941	0.14002789	0.996324238	-4.517361462
LINC01191	-0.32154415	5.415078883	-1.522661717	0.14007134	0.996324238	-4.517393236
CNKSR3	-0.883821323	8.911360956	-1.522528259	0.14010463	0.996324238	-4.517417574
C1orf210	-0.826645062	5.316683105	-1.521773248	0.140293085	0.996324238	-4.517555234
LBP	0.73733922	12.33417435	1.521676455	0.14031726	0.996324238	-4.517572878
CKMT2	-0.538490278	4.723933374	-1.521222581	0.140430664	0.996324238	-4.517655606
CDHR1	-0.285357758	5.21993539	-1.520944985	0.140500061	0.996324238	-4.517706195
VPS33A	0.542233661	7.391435769	1.520651379	0.140573491	0.996324238	-4.517759694
IL37	-0.277180536	6.714011872	-1.520420596	0.140631231	0.996324238	-4.517801742
MYRIP	1.061783796	9.048612686	1.520201772	0.140685996	0.996324238	-4.517841606
PADI4	-0.217063661	3.975263113	-1.520155765	0.140697512	0.996324238	-4.517849987
SERPINF1	-0.356679222	12.33251545	-1.519762497	0.140795987	0.996324238	-4.51792162
STUM	0.368707875	6.192354778	1.519753531	0.140798232	0.996324238	-4.517923253
TRPM8	-1.844789817	8.548572224	-1.519511017	0.140858987	0.996324238	-4.517967419
C16orf87	-0.574948552	7.08740709	-1.519240873	0.140926688	0.996324238	-4.518016612
CDT1	0.625172998	6.464132481	1.519085097	0.140965739	0.996324238	-4.518044976
MINPP1	-0.843720418	8.054808561	-1.519038047	0.140977535	0.996324238	-4.518053542
HNRNPLL	0.450815495	8.051774006	1.518344187	0.141151597	0.996324238	-4.518179854
SPATA8	0.380347858	6.161859313	1.518181957	0.141192319	0.996324238	-4.51820938
ADH1A	-0.901836678	11.99593572	-1.517941607	0.141252668	0.996324238	-4.518253121
CTCFL	-0.21482279	3.680792813	-1.517928169	0.141256043	0.996324238	-4.518255567
ATP2C1	0.256901697	8.025354104	1.517632526	0.141330306	0.996324238	-4.518309364
IFNA10	0.225995532	3.972875376	1.517564894	0.141347299	0.996324238	-4.51832167
SLC16A1	-1.002651962	9.043293841	-1.517442659	0.141378016	0.996324238	-4.51834391
LATS1	-0.479664649	8.091595347	-1.516999311	0.141489471	0.996324238	-4.518424563
SYNPR-AS1	0.32870816	4.706137033	1.516944268	0.141503313	0.996324238	-4.518434576
OR10D3	0.323454171	5.318858951	1.516726643	0.141558054	0.996324238	-4.518474159
TCTA	0.326902754	8.485695128	1.516524773	0.141608846	0.996324238	-4.518510873
AKT2	-0.511700795	7.857652217	-1.516521895	0.14160957	0.996324238	-4.518511396
LINC01585	-0.207373284	4.885431638	-1.516495071	0.141616321	0.996324238	-4.518516275
TRMO	-0.266719889	7.463700903	-1.516434851	0.141631476	0.996324238	-4.518527226
BEND4	0.319901301	5.198218671	1.516252373	0.141677408	0.996324238	-4.518560409
SLC7A3	0.329090148	5.019180327	1.516065546	0.141724448	0.996324238	-4.51859438
SRRM5	0.350905171	5.133978689	1.515461062	0.141876732	0.996324238	-4.518704275
UST-AS1	-0.171615344	2.909475228	-1.515010511	0.141990324	0.996324238	-4.518786165
TAX1BP1	0.365026544	10.49754713	1.514640364	0.142083699	0.996324238	-4.518853428
GTSE1	0.435698992	7.791688954	1.514470342	0.142126607	0.996324238	-4.518884321
KLHL36	0.436564893	8.935156776	1.513571841	0.142353532	0.996324238	-4.519047537
IPO5	0.515215685	8.986705772	1.51345157	0.14238393	0.996324238	-4.51906938
GPRASP1	-0.86132643	6.281761692	-1.513426845	0.14239018	0.996324238	-4.51907387
BNIP2	-0.711632905	7.87765286	-1.513395617	0.142398073	0.996324238	-4.519079541
SLC25A25-AS1	-0.616840357	7.514293231	-1.513302792	0.14242154	0.996324238	-4.519096398
SCGB1D1	-0.233623474	3.423258539	-1.513209599	0.142445103	0.996324238	-4.519113321
ADGRA1	-0.325667787	4.849091409	-1.513132696	0.142464549	0.996324238	-4.519127286
KRT73	0.260597559	6.159502564	1.512867528	0.142531619	0.996324238	-4.519175432
CCDC43	0.401265527	7.042482765	1.512678742	0.142579384	0.996324238	-4.519209706
BTBD7	0.409104506	7.908540427	1.512671416	0.142581238	0.996324238	-4.519211036
NME5	-0.734592738	5.493777021	-1.512559188	0.14260964	0.996324238	-4.51923141
LINC01700	0.28055549	6.314288499	1.512539466	0.142614632	0.996324238	-4.51923499
XYLB	-0.73771714	7.033066821	-1.512425312	0.142643527	0.996324238	-4.519255712
ARHGEF33	0.208650913	3.372838438	1.512243716	0.142689502	0.996324238	-4.519288674
ZNF121	0.497414047	9.170092978	1.512203687	0.142699638	0.996324238	-4.51929594
NUTF2	0.555686592	8.66018223	1.511942936	0.142765679	0.996324238	-4.519343264
SRSF10	-0.352290836	9.408910214	-1.511816532	0.142797702	0.996324238	-4.519366203
NRCAM	1.195887501	5.923669783	1.511631664	0.142844547	0.996324238	-4.51939975
HGF	-2.090007137	7.849829241	-1.511586955	0.142855878	0.996324238	-4.519407862
VPS8	0.405822454	7.703529068	1.511280441	0.142933581	0.996324238	-4.519463476
OASL	-0.882411044	7.69052269	-1.511201893	0.142953499	0.996324238	-4.519477726
STRIP2	0.41332752	4.027962418	1.511087236	0.142982577	0.996324238	-4.519498527
GLUD1	-0.855668704	10.91176808	-1.510989882	0.14300727	0.996324238	-4.519516187
PPP1R13L	0.39537826	7.364094709	1.510926448	0.143023362	0.996324238	-4.519527694
CARD8-AS1	0.48434815	6.762521036	1.510695902	0.143081859	0.996324238	-4.519569512
SPDYA	0.234399563	3.413136597	1.510314472	0.143178683	0.996324238	-4.519638689
TPM1	0.68856131	10.82031888	1.510205352	0.143206392	0.996324238	-4.519658477
ITGAL	-1.061139684	7.418891404	-1.510161015	0.143217652	0.996324238	-4.519666517
TMEM161B	-0.638512606	8.587851597	-1.510004492	0.143257409	0.996324238	-4.519694899
PXDC1	-0.515424693	10.53201737	-1.509658759	0.143345256	0.996324238	-4.519757582
CHST7	-0.931677754	6.896160737	-1.509512525	0.143382426	0.996324238	-4.519784092
MAPKAPK5-AS1	0.377910579	7.75908424	1.50947779	0.143391256	0.996324238	-4.519790389
TMEM200C	-1.217255239	6.337983584	-1.509309124	0.143434139	0.996324238	-4.519820963
MED1	0.32037078	9.179750369	1.509246257	0.143450126	0.996324238	-4.519832358
PMCHL2	0.228630984	4.150136126	1.509204704	0.143460693	0.996324238	-4.51983989
SLC22A16	0.246249205	4.520722274	1.509056507	0.143498387	0.996324238	-4.51986675
PCOTH	0.278655673	5.534111817	1.508645178	0.143603049	0.996324238	-4.519941292
CLDN20	0.252701171	4.016836351	1.508547046	0.143628028	0.996324238	-4.519959074
ACTR3-AS1	-0.23183528	3.165273533	-1.50815621	0.143727548	0.996324238	-4.520029887
ARRDC3	-0.884021806	8.727036461	-1.506938344	0.144038015	0.996324238	-4.52025046
TARDBP	-0.439174322	9.674315373	-1.506909731	0.144045316	0.996324238	-4.520255641
AKAP7	-0.749546369	9.342111696	-1.506723362	0.144092876	0.996324238	-4.520289384
TOLLIP	-0.415353422	8.356171484	-1.50657885	0.144129764	0.996324238	-4.520315546
CCNB1	1.355361005	5.943681644	1.506452925	0.144161913	0.996324238	-4.520338342
UBR3	-0.550696173	9.668669932	-1.506360057	0.144185627	0.996324238	-4.520355153
ASB11	-0.184222307	3.463895418	-1.506053394	0.144263955	0.996324238	-4.52041066
LOC101593348	0.359671663	5.401482846	1.50588242	0.144307639	0.996324238	-4.520441603
EFNB2	0.772812361	8.327603544	1.505425938	0.144424327	0.996324238	-4.520524207
POU4F2	0.233899331	3.336772488	1.505404553	0.144429795	0.996324238	-4.520528076
G3BP2	-0.709170347	9.566429419	-1.505225429	0.144475605	0.996324238	-4.520560485
TRIAP1	-0.300464454	9.550602492	-1.50509865	0.144508036	0.996324238	-4.520583421
ROBO4	0.6652031	8.274307442	1.505094863	0.144509005	0.996324238	-4.520584106
LIN7C	-0.447242207	9.780373432	-1.505047002	0.144521249	0.996324238	-4.520592765
PSTPIP2	1.059609966	7.522129921	1.50459857	0.144636016	0.996324238	-4.52067388
SLC26A1	-0.369807073	6.173151633	-1.504483846	0.144665389	0.996324238	-4.52069463
RRS1	0.780267515	8.429928876	1.50429641	0.144713389	0.996324238	-4.520728528
DCUN1D1	-0.309611944	8.724523286	-1.504261096	0.144722433	0.996324238	-4.520734914
APOA2	0.177121622	14.39869335	1.504106489	0.144762038	0.996324238	-4.520762872
KCND3	-1.029946145	8.523912003	-1.503975434	0.144795616	0.996324238	-4.52078657
VPS37C	0.441456353	8.863911514	1.503919092	0.144810054	0.996324238	-4.520796757
SMARCE1	0.272843396	9.636336314	1.503423748	0.144937036	0.996324238	-4.520886311
DDX41	0.299678367	9.081412935	1.503379256	0.144948446	0.996324238	-4.520894353
NIM1K	0.350430801	5.05248338	1.503212492	0.144991219	0.996324238	-4.520924498
WDFY4	0.461034604	7.114387559	1.502704618	0.145121547	0.996324238	-4.521016286
PDE8B	-0.755723161	6.244879186	-1.502460732	0.145184165	0.996324238	-4.521060356
TBCEL	-0.631017761	7.794746893	-1.502312721	0.145222178	0.996324238	-4.521087099
CAPZB	0.421068733	10.75726912	1.501823285	0.145347935	0.996324238	-4.521175519
DGKH	0.605553733	7.159391025	1.501735707	0.145370447	0.996324238	-4.521191338
LOC102723409	0.269993026	3.618686257	1.501693701	0.145381245	0.996324238	-4.521198926
KARS1	0.417831221	11.353249	1.501576414	0.1454114	0.996324238	-4.52122011
CAMSAP1	0.423460598	7.030632952	1.501571786	0.14541259	0.996324238	-4.521220946
MIR9-3HG	-0.225899885	4.932315407	-1.501549728	0.145418262	0.996324238	-4.52122493
CEP83	0.556124558	5.947546631	1.501521688	0.145425472	0.996324238	-4.521229995
TLX2	-0.219959388	6.037804723	-1.501243225	0.145497091	0.996324238	-4.521280285
RDH10	-1.088802638	8.976685947	-1.501225227	0.145501721	0.996324238	-4.521283535
STK25	-0.316899014	8.056803623	-1.5012038	0.145507233	0.996324238	-4.521287404
SLC25A46	-0.488925757	8.964868716	-1.501072387	0.145541044	0.996324238	-4.521311135
ZNF662	-0.870661076	5.78244076	-1.500823429	0.145605114	0.996324238	-4.521356087
ABCA11P	-0.610796363	5.942307192	-1.500613948	0.145659043	0.996324238	-4.521393907
BNIPL	0.265871569	4.162963647	1.500592613	0.145664536	0.996324238	-4.521397759
RIMS1	0.221530691	5.239360832	1.500314843	0.145736073	0.996324238	-4.521447902
EEF1D	0.561565646	12.32953929	1.500253047	0.145751991	0.996324238	-4.521459057
SAA3P	0.306696957	5.664534072	1.499790515	0.145871185	0.996324238	-4.521542537
POMK	0.354202665	5.337428133	1.499492047	0.145948141	0.996324238	-4.521596396
TRPC6	0.227698797	3.902977569	1.499203994	0.146022443	0.996324238	-4.521648369
RAP2A	0.607468011	9.540263943	1.499179066	0.146028874	0.996324238	-4.521652867
KLF14	0.364633119	6.017008776	1.499064277	0.146058493	0.996324238	-4.521673575
THOC6	0.338097855	6.472283178	1.498989929	0.14607768	0.996324238	-4.521686988
PRR16	0.325179777	5.207442539	1.498705982	0.146150975	0.996324238	-4.521738208
ZNF32	-0.414460076	8.108369071	-1.498343085	0.146244693	0.996324238	-4.52180366
MGAT4EP	0.252993701	2.947272451	1.498254998	0.146267449	0.996324238	-4.521819545
SLC25A6	0.564716091	10.32321112	1.498001164	0.146333039	0.996324238	-4.521865318
NGFR	-0.778908886	6.709073587	-1.49784995	0.146372124	0.996324238	-4.521892583
C1orf194	0.499523387	5.998474948	1.497754158	0.146396888	0.996324238	-4.521909855
MAPK1	0.324458652	9.873996584	1.497575944	0.146442968	0.996324238	-4.521941984
FABP1	-0.737337149	13.02319435	-1.497446666	0.146476403	0.996324238	-4.52196529
HNF4A-AS1	-0.790666607	4.309671053	-1.497318851	0.146509465	0.996324238	-4.52198833
TMEM128	-0.765347575	7.224018771	-1.497248029	0.146527787	0.996324238	-4.522001096
LOC101927609	-0.528571859	6.677246532	-1.497244585	0.146528678	0.996324238	-4.522001717
TXNDC15	-0.662055169	9.828736674	-1.496679505	0.146674937	0.996324238	-4.522103559
MARK1	0.364129667	5.628120263	1.496677159	0.146675544	0.996324238	-4.522103982
ZFP69	0.527809754	4.4466714	1.496455951	0.146732831	0.996324238	-4.522143843
MESD	-0.375675613	9.447251576	-1.496312583	0.14676997	0.996324238	-4.522169675
ITPRIPL1	0.289342062	5.178249211	1.496212929	0.146795789	0.996324238	-4.522187629
NLK	-0.291931564	7.855348605	-1.496137743	0.146815271	0.996324238	-4.522201175
MARCHF6	-0.289113916	10.4449729	-1.496089205	0.146827849	0.996324238	-4.522209919
MCM9	-0.675912368	6.589532246	-1.496069721	0.146832899	0.996324238	-4.522213429
SERPINB9P1	0.622091264	6.025494834	1.495475828	0.146986877	0.996324238	-4.522320406
CYP2J2	-0.615014642	9.885472372	-1.49536453	0.147015747	0.996324238	-4.52234045
UBAP2	0.630447052	8.682976097	1.495236818	0.147048881	0.996324238	-4.52236345
ABL2	0.595896279	7.638665681	1.495169868	0.147066254	0.996324238	-4.522375506
BAG6	0.341261276	10.6042397	1.495119895	0.147079222	0.996324238	-4.522384505
SLC16A4	-1.501880784	6.269490058	-1.495030869	0.147102326	0.996324238	-4.522400535
PHGDH	-0.932944039	8.286529794	-1.495027314	0.147103249	0.996324238	-4.522401176
ODR4	0.545181769	9.223996584	1.494984576	0.147114342	0.996324238	-4.522408871
GNRHR	0.251562057	4.293809166	1.494970645	0.147117958	0.996324238	-4.52241138
UTP25	0.741025748	7.61341166	1.494729708	0.147180507	0.996324238	-4.52245476
NPB	0.593206859	7.566976746	1.494667414	0.147196683	0.996324238	-4.522465975
KIF4A	1.044468038	5.57412132	1.494039302	0.147359864	0.996324238	-4.52257904
OCA2	0.378969087	6.679359987	1.493911713	0.147393029	0.996324238	-4.522602003
DARS2	0.552897924	6.751542171	1.493250268	0.147565058	0.996324238	-4.522721025
SMAD9	-1.227137642	6.407671866	-1.49322488	0.147571665	0.996324238	-4.522725593
SMC6	0.581922796	8.674764387	1.493069418	0.147612122	0.996324238	-4.522753562
GZMM	-0.335502483	5.382504745	-1.492479364	0.147765762	0.996324238	-4.522859697
FAM66C	-0.244782254	3.237752329	-1.492239986	0.147828128	0.996324238	-4.522902747
CLDN10	-1.626430497	7.099416384	-1.492209459	0.147836083	0.996324238	-4.522908237
ENTPD2	0.327611582	5.928905595	1.492106174	0.147863	0.996324238	-4.52292681
ZNRD2-AS1	0.345266378	5.273268781	1.492105877	0.147863078	0.996324238	-4.522926863
ALDH7A1	-0.648615119	10.03527353	-1.491984451	0.147894728	0.996324238	-4.522948697
VEGFB	-0.847354206	6.906111783	-1.490983835	0.148155749	0.996324238	-4.523128573
CCN4	0.290683732	6.00023226	1.49045744	0.148293215	0.996324238	-4.523223167
USP38	-0.613083786	8.812404612	-1.490336984	0.148324686	0.996324238	-4.52324481
IDO1	0.524640372	6.725367026	1.489862833	0.148448618	0.996324238	-4.52332999
OSTM1-AS1	0.221749441	3.285412149	1.489783559	0.148469346	0.996324238	-4.52334423
MAGI2-AS2	0.255629454	3.548027796	1.489724474	0.148484797	0.996324238	-4.523354843
LOC101928100	0.304578181	5.443627725	1.489650524	0.148504137	0.996324238	-4.523368125
NMRK1	-0.581986015	9.458664833	-1.48943436	0.148560683	0.996324238	-4.523406949
DNASE1L1	0.36765055	7.623914957	1.489336148	0.148586379	0.996324238	-4.523424586
CELSR2	0.567658545	6.79601785	1.488703282	0.14875205	0.996324238	-4.523538222
BRPF1	0.377726107	6.87400106	1.488622298	0.148773261	0.996324238	-4.523552761
UFL1	-0.486847171	9.400625351	-1.488499433	0.148805445	0.996324238	-4.523574817
PI4K2A	0.290337886	8.06795552	1.488219416	0.148878817	0.996324238	-4.52362508
RBM43	-0.645184823	6.811412062	-1.488210976	0.148881029	0.996324238	-4.523626595
EDN3	-0.229225989	4.858711813	-1.488198887	0.148884197	0.996324238	-4.523628765
MYH1	0.185468491	3.171933157	1.488194254	0.148885411	0.996324238	-4.523629597
C1D	-1.407130088	8.556421307	-1.48805762	0.148921225	0.996324238	-4.52365412
LOC101928107	-0.255328287	3.855504104	-1.487919497	0.148957435	0.996324238	-4.523678909
SMLR1	-0.84877979	9.694231049	-1.487903358	0.148961667	0.996324238	-4.523681805
GMCL1	-0.483685491	7.882201458	-1.487806836	0.148986976	0.996324238	-4.523699127
ARL8B	0.351452357	10.34626699	1.487764833	0.148997991	0.996324238	-4.523706665
CTAGE11P	0.241449962	4.245277893	1.487733877	0.149006109	0.996324238	-4.52371222
TRAM2-AS1	-0.544295388	7.413410793	-1.487360704	0.149104003	0.996324238	-4.523779179
REXO5	0.578490593	5.971772454	1.487174508	0.149152867	0.996324238	-4.523812584
SKIL	-0.43210769	9.629348864	-1.486596715	0.149304581	0.996324238	-4.523916227
ARL15	0.343599602	8.706372453	1.486558011	0.149314748	0.996324238	-4.523923168
BID	0.494187973	8.443197052	1.486458884	0.149340791	0.996324238	-4.523940946
MARCHF10-DT	0.370164998	5.450130349	1.486421872	0.149350515	0.996324238	-4.523947584
LRP1	-0.61942847	9.100751866	-1.486314662	0.149378686	0.996324238	-4.52396681
SACM1L	-0.338733673	9.338629607	-1.486188285	0.1494119	0.996324238	-4.523989472
ILF3-DT	-0.535809741	5.401176515	-1.486180406	0.149413971	0.996324238	-4.523990885
RHBDD1	-0.348229361	7.465092046	-1.486141792	0.14942412	0.996324238	-4.523997809
CNBP	-0.405622671	11.27312031	-1.485680817	0.149545328	0.996324238	-4.524080459
RBM27	-0.406800712	8.817837399	-1.485584874	0.149570566	0.996324238	-4.524097659
RPRD1A	0.300882357	8.968744547	1.485549914	0.149579763	0.996324238	-4.524103926
KDELR2	-0.343971252	10.86946003	-1.485542952	0.149581594	0.996324238	-4.524105174
WARS2	0.6124354	7.137392485	1.485486141	0.14959654	0.996324238	-4.524115358
HCFC1R1	0.450273378	8.097562933	1.484976487	0.149730678	0.996324238	-4.524206706
ABHD5	-0.60702932	6.834559495	-1.484935674	0.149741424	0.996324238	-4.52421402
UBE2NL	0.490359471	8.858050795	1.484638285	0.149819744	0.996324238	-4.524267312
YIF1B	0.508346299	8.011911464	1.484311678	0.149905797	0.996324238	-4.524325831
EZH2	0.877268815	6.386917492	1.483827042	0.150033561	0.996324238	-4.524412647
CASP8	0.331749863	8.510009792	1.483793971	0.150042283	0.996324238	-4.524418571
CDK19	-0.460314674	7.887228278	-1.483355821	0.150157872	0.996324238	-4.524497041
FBXO25	0.522627089	9.363651361	1.48330928	0.150170155	0.996324238	-4.524505376
UHRF2	0.356658135	9.05689257	1.482742429	0.150319814	0.996324238	-4.524606869
NKAPL	0.381075827	5.185868398	1.482699682	0.150331105	0.996324238	-4.524614522
JAKMIP1	0.312384252	4.598182583	1.482632427	0.150348871	0.996324238	-4.524626562
DDI1	-0.23708584	3.583845882	-1.482444092	0.150398629	0.996324238	-4.524660275
DHFR	-0.533652935	9.206016221	-1.482126066	0.150482682	0.996324238	-4.524717198
GBP3	-0.863258421	9.025693061	-1.482123065	0.150483476	0.996324238	-4.524717735
PIP4K2B	0.339872549	8.278719937	1.481913392	0.150538913	0.996324238	-4.524755258
LINC00884	0.321970339	5.60902247	1.481866494	0.150551314	0.996324238	-4.524763651
HOXC8	0.29318491	6.250167086	1.481655677	0.150607074	0.996324238	-4.524801375
MBL2	-1.137585334	10.81826157	-1.481561406	0.150632013	0.996324238	-4.524818242
ZFYVE16	-0.456924209	8.446033042	-1.481422686	0.150668718	0.996324238	-4.524843062
C11orf71	-0.560328442	7.901040458	-1.481319545	0.150696013	0.996324238	-4.524861515
AK3	-0.525317651	11.87969368	-1.481194164	0.150729199	0.996324238	-4.524883945
AUNIP	0.540322583	5.889195426	1.481064148	0.150763619	0.996324238	-4.524907203
MAN2A1	-0.567004522	10.43895953	-1.480892067	0.150809183	0.996324238	-4.524937984
GPR88	1.658862314	6.633290912	1.480880805	0.150812166	0.996324238	-4.524939999
CARS2	0.449212015	8.687692666	1.480825042	0.150826934	0.996324238	-4.524949972
MAST2	0.635766309	7.523309194	1.480773845	0.150840493	0.996324238	-4.52495913
IL4R	-0.548369702	9.35487308	-1.480762197	0.150843578	0.996324238	-4.524961213
SOCS6	-0.63949278	8.522576332	-1.48060146	0.150886158	0.996324238	-4.524989961
ITGB1	0.381894453	12.52074034	1.480568153	0.150894982	0.996324238	-4.524995917
SLC25A13	-0.5202456	10.33469304	-1.480307012	0.150964181	0.996324238	-4.525042617
GTPBP6	0.347781328	8.259017071	1.480286444	0.150969633	0.996324238	-4.525046295
NSMCE4A	-0.665740826	8.302547995	-1.479986941	0.151049032	0.996324238	-4.525099847
ARIH2	0.35010548	7.789573585	1.479894025	0.151073671	0.996324238	-4.525116459
C20orf203	0.399209234	7.423325549	1.479807567	0.1510966	0.996324238	-4.525131915
LOC339666	0.2653949	5.393856145	1.479591247	0.151153983	0.996324238	-4.525170586
KCNE1	-0.377431681	4.109621961	-1.479530971	0.151169975	0.996324238	-4.525181361
RTTN	-0.422684622	7.204481126	-1.479162094	0.151267875	0.996324238	-4.525247292
UBE2O	0.354489309	7.155423059	1.478960199	0.15132148	0.996324238	-4.525283373
ACTA2	1.054769858	10.78150353	1.478928621	0.151329865	0.996324238	-4.525289016
TWF2	0.345533518	7.512835847	1.478507865	0.151441633	0.996324238	-4.525364197
C1orf87	0.290474806	3.81988587	1.478496675	0.151444607	0.996324238	-4.525366197
SCN2B	-0.293683812	5.384543239	-1.47823074	0.151515284	0.996324238	-4.525413706
LINC01281	0.218608886	5.148720817	1.477997865	0.151577197	0.996324238	-4.525455305
RHCG	0.399687261	5.547512052	1.477674872	0.151663103	0.996324238	-4.525512994
BRSK2	0.29123882	5.573849299	1.477203835	0.151788454	0.996324238	-4.525597108
CAP1	0.427468382	10.79709637	1.477179864	0.151794835	0.996324238	-4.525601388
HLA-DPB2	0.3855522	3.706133622	1.476893847	0.151870992	0.996324238	-4.525652453
PSG1	0.510500543	6.657332776	1.47685949	0.151880143	0.996324238	-4.525658587
DHDDS-AS1	-0.282450005	4.93449046	-1.476815853	0.151891765	0.996324238	-4.525666377
PPP5C	-0.347003884	7.16225079	-1.476305277	0.152027807	0.996324238	-4.525757513
BACH1	0.540574197	8.457553725	1.475605229	0.152214493	0.996324238	-4.525882434
CHST14	-0.280389633	7.716460995	-1.475548583	0.152229607	0.996324238	-4.525892541
SERPINA7	-0.72575575	10.73032403	-1.475279419	0.152301442	0.996324238	-4.525940559
DNAH17	-0.253837379	4.74340887	-1.475157335	0.152334033	0.996324238	-4.525962337
ARMCX5	-0.446592696	7.538273894	-1.47506863	0.152357716	0.996324238	-4.52597816
OR10H3	0.374224586	4.904234515	1.4750652	0.152358632	0.996324238	-4.525978772
SLC8A1-AS1	0.229836488	3.241038477	1.475010428	0.152373258	0.996324238	-4.525988541
HOOK1	-0.680430106	9.458680857	-1.47493152	0.15239433	0.996324238	-4.526002615
LOC101928663	0.259522413	3.932010464	1.474842944	0.152417987	0.996324238	-4.526018413
CCNB2	1.006521413	6.042534531	1.474733387	0.152447251	0.996324238	-4.526037952
BABAM2-AS1	-0.735373574	5.768069581	-1.474065431	0.152625771	0.996324238	-4.526157058
PAMR1	-0.624107305	7.909369388	-1.474011311	0.152640243	0.996324238	-4.526166706
RNF207	0.557160595	7.87369755	1.473910312	0.152667253	0.996324238	-4.526184712
PDYN	-0.270902748	4.335645852	-1.473884213	0.152674233	0.996324238	-4.526189365
ANKRD13D	0.456687259	6.833142797	1.473803252	0.152695888	0.996324238	-4.526203797
BUB3	0.422582838	9.8958488	1.473627257	0.15274297	0.996324238	-4.526235169
FDPS	0.812019065	9.538866897	1.473607536	0.152748247	0.996324238	-4.526238684
LOC101929464	-0.243935609	4.772459243	-1.473518032	0.152772196	0.996324238	-4.526254637
GNA14	-0.791979978	6.910883354	-1.473419457	0.152798576	0.996324238	-4.526272207
SPIDR	-1.15439661	8.602444299	-1.473262413	0.152840611	0.996324238	-4.526300196
ANKRD52	0.334573245	7.183406485	1.473130904	0.152875818	0.996324238	-4.526323632
LOC728485	0.324624332	5.838171484	1.472115448	0.153147894	0.996324238	-4.526504546
INKA2-AS1	-0.225349432	5.891139981	-1.472050736	0.153165245	0.996324238	-4.526516073
HPF1	0.370041718	8.014128176	1.471870781	0.153213506	0.996324238	-4.526548123
TMEM212	0.56532715	6.208931555	1.471750922	0.153245658	0.996324238	-4.526569469
CYP3A7-CYP3A51P	-0.860000998	12.03818263	-1.471663503	0.15326911	0.996324238	-4.526585037
ARG2	-0.442628743	5.553563632	-1.471416728	0.153335331	0.996324238	-4.52662898
AGAP6	-0.340884597	6.767267889	-1.47120774	0.153391429	0.996324238	-4.52666619
TMEM80	0.364147963	7.69360474	1.47107092	0.153428165	0.996324238	-4.526690548
CSN1S2AP	0.191671198	3.357151309	1.470962958	0.153457157	0.996324238	-4.526709768
IGF2BP2	1.191123215	7.987057407	1.470912621	0.153470676	0.996324238	-4.526718729
ABCC10	0.760521123	7.234797571	1.470797454	0.15350161	0.996324238	-4.52673923
SLC52A1	-0.32646191	4.843450042	-1.470715409	0.153523651	0.996324238	-4.526753834
FBXL14	-0.375067676	7.684935062	-1.470683832	0.153532135	0.996324238	-4.526759454
DCTN1	0.318711658	9.094980541	1.470234135	0.153652992	0.996324238	-4.526839489
LYRM4-AS1	0.40511103	5.78027007	1.470106585	0.153687285	0.996324238	-4.526862187
PCAT6	0.521233782	5.55618792	1.470002041	0.153715398	0.996324238	-4.52688079
ELF5	0.244552006	4.413521731	1.469762635	0.153779791	0.996324238	-4.526923386
SLC25A27	-1.208124991	7.107957603	-1.469739844	0.153785922	0.996324238	-4.526927441
NOTCH3	0.965166642	7.707187222	1.469667221	0.153805461	0.996324238	-4.526940361
DVL3	0.381348139	8.964149479	1.469593733	0.153825234	0.996324238	-4.526953435
GALNTL5	0.188348258	2.857222252	1.469525671	0.153843549	0.996324238	-4.526965543
GLOD4	-0.699941029	8.496474075	-1.469511591	0.153847338	0.996324238	-4.526968048
TMC1	-0.340374546	4.342527492	-1.469465609	0.153859713	0.996324238	-4.526976228
SYT6	0.20458514	4.316399992	1.469199676	0.153931297	0.996324238	-4.527023532
RIMS3	0.37937637	5.375775878	1.468875423	0.154018615	0.996324238	-4.527081201
MFSD4A-AS1	0.281850141	4.810305024	1.468874649	0.154018824	0.996324238	-4.527081339
CKM	0.218576505	4.801021969	1.46867989	0.15407129	0.996324238	-4.527115973
HECA	-0.499084231	9.07063672	-1.468548391	0.154106722	0.996324238	-4.527139356
MAFG	0.474550553	7.772425115	1.468529062	0.154111931	0.996324238	-4.527142793
KSR2	0.291081852	4.044910553	1.468377647	0.154152739	0.996324238	-4.527169715
C6orf120	-0.69291428	8.520914441	-1.468072923	0.154234893	0.996324238	-4.52722389
COL11A1	0.986598868	4.518631478	1.467759631	0.154319393	0.996324238	-4.52727958
UBLCP1	0.457931413	8.789641173	1.467615406	0.154358305	0.996324238	-4.527305214
AMOTL2	-0.581981741	9.07025006	-1.467412136	0.154413162	0.996324238	-4.527341339
LOC101928622	0.474719963	3.119547042	1.467401684	0.154415983	0.996324238	-4.527343197
SAV1	-0.572961283	8.072741745	-1.467228947	0.154462612	0.996324238	-4.527373893
LINC00309	0.289524468	3.585514561	1.467031529	0.154515918	0.996324238	-4.527408972
SLC6A9	-0.315974718	4.458117652	-1.466962143	0.154534657	0.996324238	-4.527421301
LINC01366	0.232387867	4.602053509	1.466677198	0.15461163	0.996324238	-4.527471925
HAGLR	0.368822504	5.729292498	1.46647676	0.154665793	0.996324238	-4.527507531
ID2B	-0.330981125	3.44143818	-1.465951475	0.154807811	0.996324238	-4.527600827
AKAP14	-0.192279357	3.139316037	-1.465727583	0.154868375	0.996324238	-4.527640586
ELANE	-0.238982713	4.378686951	-1.465380848	0.154962206	0.996324238	-4.52770215
NAA30	-0.791425976	8.146301482	-1.465202043	0.155010611	0.996324238	-4.527733893
GAB1	-0.331514535	7.210357109	-1.465195305	0.155012436	0.996324238	-4.527735089
EML4	0.304604907	10.29178024	1.465116004	0.155033908	0.996324238	-4.527749167
CDK9	-0.52118946	7.833358694	-1.464980068	0.15507072	0.996324238	-4.527773297
RASGRF2	0.376399402	6.761008441	1.464518358	0.155195807	0.996324238	-4.527855243
CTNNB1	-0.592614339	9.325027748	-1.464208864	0.1552797	0.996324238	-4.527910164
PNMT	-0.303226971	6.768486343	-1.464004114	0.155335221	0.996324238	-4.527946492
KCNJ8	-0.769073866	9.011170458	-1.463982398	0.15534111	0.996324238	-4.527950345
KIF12	-0.467873679	7.133077815	-1.46367457	0.155424615	0.996324238	-4.528004955
CENPBD1P1	0.723064693	7.065464617	1.463620209	0.155439366	0.996324238	-4.528014598
LILRB5	-0.793563125	6.358067429	-1.463466121	0.155481182	0.996324238	-4.528041931
ZBTB33	0.517680121	10.10115787	1.463261632	0.15553669	0.996324238	-4.5280782
CDC20B	0.255357536	5.167336049	1.463113455	0.155576922	0.996324238	-4.528104479
GMPS	0.420190746	8.456224585	1.462914375	0.155630988	0.996324238	-4.528139783
PBX3	-0.455927566	8.92334238	-1.462707844	0.155687094	0.996324238	-4.528176404
KPNA4	0.335527161	9.613785813	1.462460035	0.155754435	0.996324238	-4.52822034
SPN	0.478109266	7.121385322	1.46235866	0.15578199	0.996324238	-4.528238312
MYCT1	-0.64781365	7.067302712	-1.462245607	0.155812724	0.996324238	-4.528258354
CCDC150	-1.185297333	6.10081585	-1.462189612	0.155827948	0.996324238	-4.52826828
HOTS	-0.727809429	6.343359239	-1.462075872	0.155858875	0.996324238	-4.528288441
NOCT	0.341528174	5.786945159	1.461905653	0.15590517	0.996324238	-4.528318612
NDUFB9	0.515715764	11.91148932	1.461737857	0.155950817	0.996324238	-4.528348351
ESYT2	-0.373544434	9.256877102	-1.461549728	0.156002007	0.996324238	-4.52838169
PLAG1	0.952332844	5.052567808	1.461086199	0.156128192	0.996324238	-4.528463822
ZNF32-AS3	0.297995517	4.520030181	1.460984884	0.156155784	0.996324238	-4.528481772
GPBAR1	0.252085803	6.264418568	1.460913997	0.156175092	0.996324238	-4.52849433
LOC101928661	0.240326908	6.013761852	1.460688519	0.156236517	0.996324238	-4.528534272
PHF6	0.436004815	8.550085502	1.46053489	0.156278381	0.996324238	-4.528561484
MBNL1	0.525230832	10.82058786	1.460316233	0.15633798	0.996324238	-4.528600211
APC	-0.799793167	7.107543387	-1.460162941	0.156379773	0.996324238	-4.528627358
ME3	0.493337943	7.446261857	1.459922911	0.156445232	0.996324238	-4.528669862
MORC2	0.662067084	8.79364079	1.459767571	0.156487608	0.996324238	-4.528697367
MED22	0.309789981	6.780445662	1.459655453	0.156518198	0.996324238	-4.528717217
RUNDC1	-0.386247879	6.455013456	-1.459591172	0.156535739	0.996324238	-4.528728598
STARD3NL	-0.713579072	8.245614718	-1.459568537	0.156541916	0.996324238	-4.528732605
ONECUT2	0.79361095	9.404850069	1.459279389	0.156620839	0.996324238	-4.528783792
BTN1A1	0.280433131	4.583413573	1.45906052	0.156680601	0.996324238	-4.528822532
LINC01722	-0.21847734	3.632911129	-1.459021858	0.156691159	0.996324238	-4.528829375
MPP2	0.340839492	6.757753369	1.458974265	0.156704157	0.996324238	-4.528837798
TMEM263	-0.523713771	9.469637503	-1.45896453	0.156706816	0.996324238	-4.528839521
KXD1	0.295588223	8.64045409	1.458956758	0.156708939	0.996324238	-4.528840897
PPCS	-0.298341951	9.03939685	-1.458905139	0.156723038	0.996324238	-4.528850033
SGSH	0.373364708	9.015146618	1.458871461	0.156732237	0.996324238	-4.528855993
LCA5L	0.364794766	5.304592452	1.458792272	0.15675387	0.996324238	-4.528870007
NR1H4	-0.388434975	10.25754932	-1.458716132	0.156774672	0.996324238	-4.528883481
TROAP	0.385907185	6.193216009	1.458382425	0.156865869	0.996324238	-4.528942531
PCYOX1	-0.525549677	10.27553012	-1.458317895	0.156883509	0.996324238	-4.528953948
ACTN4	0.566844516	10.3645875	1.458222624	0.156909556	0.996324238	-4.528970804
MYH8	-0.225075592	3.449470723	-1.458165948	0.156925052	0.996324238	-4.528980831
ROM1	-0.229118371	5.817406715	-1.458076779	0.156949435	0.996324238	-4.528996606
SEZ6L2	0.597266162	7.091069683	1.458038881	0.156959799	0.996324238	-4.52900331
DYRK1B	-0.364071122	6.384220941	-1.457984985	0.156974539	0.996324238	-4.529012845
STMN1	0.659776099	6.721167331	1.457967776	0.156979246	0.996324238	-4.529015889
HEBP1	-0.694611644	9.787113099	-1.457467556	0.157116108	0.996324238	-4.529104367
TMEM37	-0.834016853	8.831939251	-1.457420545	0.157128975	0.996324238	-4.529112681
ID2	-0.867259792	11.68522211	-1.457347959	0.157148844	0.996324238	-4.529125517
EHMT1	-0.468547486	8.323456577	-1.457294428	0.157163499	0.996324238	-4.529134984
GLUL	0.799754555	12.64685613	1.457265242	0.157171489	0.996324238	-4.529140145
HMGCS1	0.957015768	9.293463212	1.456738574	0.157315731	0.996324238	-4.529233268
PDGFRA	-2.233425818	9.664206673	-1.456608682	0.157351322	0.996324238	-4.529256231
RAB1B	0.281344732	9.210484976	1.456304453	0.157434707	0.996324238	-4.52931001
MS4A2	0.323551908	4.161701714	1.4562362	0.157453419	0.996324238	-4.529322073
TENT5D	-0.240249531	3.247931079	-1.456124374	0.157484081	0.996324238	-4.529341838
GPX1	0.640388771	11.02970058	1.455926877	0.157538245	0.996324238	-4.529376742
NEURL3	0.478374749	7.690340452	1.455776604	0.157579467	0.996324238	-4.529403297
PLIN2	-0.950033565	11.15463012	-1.455569603	0.157636265	0.996324238	-4.529439874
FAM83E	0.306324865	5.464194492	1.455211597	0.157734536	0.996324238	-4.529503125
SLC31A2	-0.521003034	7.828613016	-1.454871787	0.157827858	0.996324238	-4.529563151
ADAMTS7	0.300440824	6.467874876	1.45481425	0.157843663	0.996324238	-4.529573314
ASL	-0.925293922	10.92826379	-1.454809701	0.157844913	0.996324238	-4.529574117
RIMBP2	-0.232475764	4.656434788	-1.454404145	0.157956358	0.996324238	-4.529645742
ADGRF5	0.493967727	7.853506618	1.453905265	0.158093534	0.996324238	-4.529733828
FETUB	-1.612437961	8.787847865	-1.453364371	0.158242371	0.996324238	-4.529829309
NES	0.652756679	8.079102367	1.453280816	0.158265373	0.996324238	-4.529844056
KPNB1	0.571627817	10.93316965	1.453057942	0.158326741	0.996324238	-4.529883389
TIMM8A	-0.623478419	6.693987027	-1.452932588	0.158361265	0.996324238	-4.52990551
CT62	0.221810906	3.810157443	1.452635537	0.158443101	0.996324238	-4.529957925
SNX14	-0.649547836	8.841808072	-1.452498697	0.158480811	0.996324238	-4.529982068
SLC35A4	0.243911472	8.813292735	1.452117267	0.158585963	0.996324238	-4.530049355
FAM95B1	-0.299464296	5.865920744	-1.452063788	0.15860071	0.996324238	-4.530058788
ESCO1	0.3421886	8.751045673	1.451960029	0.158629326	0.996324238	-4.530077089
HUS1B	-0.302325955	4.173304939	-1.451329533	0.158803301	0.996324238	-4.530188278
BPIFB6	0.223985601	4.36943723	1.451270709	0.15881954	0.996324238	-4.530198649
ZCCHC7	0.435517629	8.298758106	1.4509167	0.158917298	0.996324238	-4.530261062
CCDC26	0.196396666	3.445558364	1.4508497	0.158935805	0.996324238	-4.530272873
CAPZA1	0.281388777	10.43496644	1.450326966	0.159080257	0.996324238	-4.53036501
TUBAL3	0.230030857	3.339624901	1.450155778	0.159127586	0.996324238	-4.530395178
P3H1	0.319082531	8.216235554	1.45002148	0.159164724	0.996324238	-4.530418843
COL15A1	1.956524872	7.353744072	1.449676056	0.159260277	0.996324238	-4.530479705
GOLGB1	-0.338714741	8.897499686	-1.449588944	0.159284381	0.996324238	-4.530495052
GLCE	-0.91717849	7.448802775	-1.449265714	0.159373847	0.996324238	-4.530551991
NEFL	0.171364599	3.429447938	1.449160328	0.159403025	0.996324238	-4.530570554
FKBP10	-0.341972822	6.221998173	-1.449123238	0.159413295	0.996324238	-4.530577087
PHOSPHO2	-0.894158357	6.31446831	-1.449078841	0.159425589	0.996324238	-4.530584906
PRRC2C	0.393388347	10.96767544	1.448772254	0.159510508	0.996324238	-4.5306389
SGPP1	-0.486407651	8.941813442	-1.448679279	0.159536267	0.996324238	-4.530655273
CELF2-AS1	0.366303835	4.80026435	1.448614257	0.159554284	0.996324238	-4.530666723
ZNF502	-0.431312055	6.760076441	-1.448310919	0.159638357	0.996324238	-4.530720132
ZNF398	0.39154416	7.126434933	1.447887987	0.159755635	0.996324238	-4.530794586
PANTR1	0.262958709	5.255721327	1.447829882	0.159771753	0.996324238	-4.530804814
PDE12	0.344991319	8.831588769	1.447669305	0.159816302	0.996324238	-4.530833077
CACNG7	-0.210586495	3.847368623	-1.447657879	0.159819473	0.996324238	-4.530835088
GPR12	0.311100245	5.087331652	1.447525614	0.159856176	0.996324238	-4.530858367
DDX5	-0.419263154	8.322553436	-1.447249508	0.159932815	0.996324238	-4.530906956
DIAPH2-AS1	0.356459496	3.927515841	1.447036672	0.159991913	0.996324238	-4.530944406
RNF39	0.260210399	6.241840505	1.446802594	0.160056929	0.996324238	-4.530985589
BBOX1	-1.847615748	7.649424225	-1.446786645	0.160061359	0.996324238	-4.530988395
LHX6	0.4406524	6.481089554	1.446550289	0.160127031	0.996324238	-4.531029974
LEMD1-AS1	0.209298767	4.167533725	1.446278948	0.16020245	0.996324238	-4.531077702
ZNF436-AS1	0.362342655	6.066598828	1.44583577	0.160325692	0.996324238	-4.531155641
VPS35L	0.418995916	7.784720699	1.445618006	0.160386277	0.996324238	-4.531193931
STX11	-0.870088254	5.538329972	-1.445545514	0.160406449	0.996324238	-4.531206677
GK5	-0.556073936	6.132462615	-1.444994259	0.160559914	0.996324238	-4.531303585
ALDH6A1	-0.771530411	11.64838464	-1.444912127	0.160582789	0.996324238	-4.531318021
SDF2	-0.363230081	7.413798949	-1.444410149	0.160722653	0.996324238	-4.53140624
ZBTB49	-0.362313377	6.119761266	-1.443923774	0.160858263	0.996324238	-4.531491695
GET4	-0.507449715	7.86107844	-1.443607716	0.160946435	0.996324238	-4.531547215
HMGB2	0.536675017	9.344731341	1.443591385	0.160950992	0.996324238	-4.531550083
SERPINB12	-0.220542284	5.251151791	-1.443448858	0.160990766	0.996324238	-4.531575117
PPP3CA	0.517194206	8.831529693	1.443404739	0.16100308	0.996324238	-4.531582866
COL9A1	-0.296707165	5.035379697	-1.44333986	0.16102119	0.996324238	-4.531594261
FAAP20	0.397810524	8.082533006	1.443258669	0.161043854	0.996324238	-4.531608519
PIK3R3	0.598955796	7.446936222	1.44315658	0.161072356	0.996324238	-4.531626448
ZDHHC5	0.276759854	9.587175152	1.442488418	0.161258999	0.996324238	-4.531743764
MTX3	-0.460391975	8.002301802	-1.44247245	0.161263462	0.996324238	-4.531746568
DLX4	-0.21945662	4.517593952	-1.442245683	0.161326847	0.996324238	-4.531786375
ALDOA	0.603240449	10.34389991	1.442229545	0.161331359	0.996324238	-4.531789207
DPH5	0.397955259	8.878131477	1.4418036	0.161450475	0.996324238	-4.531863965
RFC4	0.697586613	7.212394875	1.441796597	0.161452434	0.996324238	-4.531865194
DNMT3L	-0.858580895	6.119567209	-1.441705999	0.161477779	0.996324238	-4.531881093
SLC25A42	-0.494504387	8.076206814	-1.441487991	0.16153878	0.996324238	-4.531919347
SERPINA10	-0.526456068	11.15971309	-1.441282155	0.161596393	0.996324238	-4.531955462
STX4	0.273168305	8.679571207	1.441117151	0.161642589	0.996324238	-4.531984411
C11orf97	-0.318040489	4.69721003	-1.440906844	0.161701483	0.996324238	-4.532021303
PTGER4	-1.528649931	7.873964985	-1.440832721	0.161722244	0.996324238	-4.532034305
THAP11	-0.389662313	7.870735906	-1.440828341	0.161723471	0.996324238	-4.532035073
DUSP9	0.61945675	6.098189186	1.440628213	0.161779537	0.996324238	-4.532070175
KLHL8	0.398189062	8.645501544	1.440624112	0.161780686	0.996324238	-4.532070895
MAP4	0.374528037	9.52884214	1.440608064	0.161785183	0.996324238	-4.532073709
CNTNAP5	0.231401496	4.918617614	1.440470595	0.161823704	0.996324238	-4.532097819
TP63	0.40029232	5.879408867	1.439938777	0.161972801	0.996324238	-4.532191074
GALR2	-0.214782629	3.735969951	-1.439483501	0.162100527	0.996324238	-4.532270888
MEX3D	-0.768653408	6.624142866	-1.439289588	0.162154952	0.996324238	-4.532304877
LINC01267	-0.219975813	5.055363159	-1.438941541	0.162252676	0.996324238	-4.532365874
MYCL	-0.639609814	7.788539775	-1.438879916	0.162269983	0.996324238	-4.532376674
LYRM7	-0.575048458	8.441079955	-1.438737931	0.162309866	0.996324238	-4.532401554
C10orf53	0.294407833	5.958641179	1.43872691	0.162312962	0.996324238	-4.532403485
POLR3C	0.466111413	7.442009152	1.438387204	0.162408417	0.996324238	-4.532463004
LINC02458	0.251509659	4.234247484	1.438135135	0.162479276	0.996324238	-4.532507161
LOC780529	-0.19131923	4.37846053	-1.438045598	0.162504451	0.996324238	-4.532522845
ANKRD65	0.397275772	6.532182202	1.437506246	0.162656169	0.996324238	-4.532617307
MAP3K1	0.478674971	9.046272583	1.437361047	0.162697033	0.996324238	-4.532642732
ST3GAL4	0.434925868	6.7508312	1.437298105	0.162714749	0.996324238	-4.532653753
SEC24B	-0.611014719	9.864635109	-1.437053776	0.162783535	0.996324238	-4.532696532
CYP2E1	-0.885044816	13.7445597	-1.436818312	0.162849847	0.996324238	-4.532737754
WIZ	0.30801733	7.609957789	1.436734827	0.162873364	0.996324238	-4.532752368
ZIC4	0.354114644	3.973245374	1.436709219	0.162880578	0.996324238	-4.53275685
UBXN11	0.446172832	7.311361615	1.436561834	0.162922102	0.996324238	-4.532782648
TIMM17B	0.254545488	8.125906482	1.436378607	0.162973736	0.996324238	-4.532814718
LOC100289473	0.474458391	6.002051206	1.436325727	0.16298864	0.996324238	-4.532823972
ZNF517	-0.250209496	4.642151914	-1.436304256	0.162994692	0.996324238	-4.53282773
RPS10	0.346844579	12.83436057	1.436182296	0.163029072	0.996324238	-4.532849073
DLL4	0.396593924	7.250287399	1.435978913	0.163086417	0.996324238	-4.532884663
RRP9	0.322415805	6.43844258	1.435891041	0.163111198	0.996324238	-4.532900039
TPK1	-0.779743436	6.634182437	-1.435855733	0.163121156	0.996324238	-4.532906217
OARD1	-0.44164461	8.454633069	-1.435744988	0.163152394	0.996324238	-4.532925593
WFDC6	-0.211268572	5.037407133	-1.43462274	0.163469211	0.996324238	-4.533121887
PRG4	-1.115299808	7.55869567	-1.43439529	0.163533481	0.996324238	-4.533161657
ZNF362	0.471036075	8.928659892	1.434167149	0.163597967	0.996324238	-4.533201543
PPP6R1	0.372438843	8.152663039	1.433797052	0.16370262	0.996324238	-4.533266238
LNP1	-0.477052023	7.072071524	-1.43364984	0.163744263	0.996324238	-4.533291968
ZNF341	-0.263164838	6.309172995	-1.433637784	0.163747674	0.996324238	-4.533294075
IDH3G	0.428132599	8.811754323	1.43297148	0.163936264	0.996324238	-4.533410509
CALCR	0.251265067	5.46959384	1.432933032	0.163947151	0.996324238	-4.533417227
DCD	0.314212275	5.196873466	1.432666183	0.164022732	0.996324238	-4.533463845
CMAS	-0.917837264	7.527308778	-1.432111493	0.164179929	0.996324238	-4.53356073
IGF2BP3	1.894351965	5.276466809	1.431085626	0.164470973	0.996324238	-4.533739842
SH3PXD2A	0.548777633	8.198766364	1.431019556	0.164489731	0.996324238	-4.533751374
B3GALT5-AS1	-0.254186056	4.589190054	-1.430749759	0.164566349	0.996324238	-4.533798462
PSMA2	-1.066407869	10.5858767	-1.430385732	0.164669772	0.996324238	-4.533861987
ZFYVE19	-0.368239303	7.325183261	-1.430309368	0.164691474	0.996324238	-4.533875311
NKX3-2	0.267852713	4.415764245	1.43008643	0.164754845	0.996324238	-4.533914207
FH	0.37546716	10.95536772	1.429668005	0.164873836	0.996324238	-4.533987199
PHF19	0.342495324	7.115060452	1.429249413	0.164992943	0.996324238	-4.534060204
DRAXIN	-0.281960923	5.625248943	-1.429230535	0.164998316	0.996324238	-4.534063496
P2RY4	0.195073993	5.175916104	1.429026426	0.16505642	0.996324238	-4.534099088
IL2	0.407066454	3.252201788	1.428960744	0.165075121	0.996324238	-4.534110541
STYXL1	0.361338386	8.478065454	1.428849537	0.165106788	0.996324238	-4.534129931
TMTC1	0.661766417	6.470513587	1.42854789	0.165192709	0.996324238	-4.53418252
EEF2KMT	0.34429197	6.85560621	1.428537007	0.165195809	0.996324238	-4.534184417
NOVA1	0.727139761	5.243875363	1.428522341	0.165199988	0.996324238	-4.534186974
NPY1R	-1.327016442	6.529867269	-1.428248061	0.165278147	0.996324238	-4.534234784
ATP5IF1	0.399578989	9.491112081	1.427736509	0.165423999	0.996324238	-4.534323935
KIAA1191	-0.316093539	10.17147735	-1.427552962	0.165476356	0.996324238	-4.534355918
BARX1	-0.289812818	5.149172339	-1.427259903	0.165559979	0.996324238	-4.534406976
FAR2	0.88629151	5.976406784	1.427259199	0.16556018	0.996324238	-4.534407099
CAPN5	-0.552010195	8.620620673	-1.427251888	0.165562267	0.996324238	-4.534408372
PNP	-0.831954297	8.233093733	-1.427180587	0.165582617	0.996324238	-4.534420794
LINC01607	0.209774724	5.5200615	1.427024985	0.165627036	0.996324238	-4.534447899
SSTR2	0.338585489	5.560083211	1.426739375	0.165708592	0.996324238	-4.534497646
KIR2DL5A	0.418434502	5.781799599	1.426649573	0.165734242	0.996324238	-4.534513287
ACADL	-1.073051276	8.357585895	-1.426610394	0.165745434	0.996324238	-4.53452011
NLRP6	-0.352710397	4.374869427	-1.426579345	0.165754303	0.996324238	-4.534525517
PRDM13	0.17645387	3.761573327	1.426453331	0.165790305	0.996324238	-4.534547462
ADSS1	-1.139376437	7.503721319	-1.426451124	0.165790935	0.996324238	-4.534547846
CYP11A1	0.748971609	6.276624258	1.426212647	0.165859084	0.996324238	-4.534589372
MYMX	0.296941734	5.727007096	1.426005207	0.165918382	0.996324238	-4.53462549
SCARA3	0.34874554	6.668618907	1.425858866	0.165960224	0.996324238	-4.534650967
NAT9	0.477813844	7.846209224	1.425759415	0.165988665	0.996324238	-4.53466828
IQCB1	0.327855905	7.062601962	1.425525125	0.16605568	0.996324238	-4.534709062
GLYCTK	-0.608881073	9.68357021	-1.425429462	0.16608305	0.996324238	-4.534725713
RFK	-0.599216255	8.948083804	-1.425381928	0.166096651	0.996324238	-4.534733986
KCMF1	0.376815631	10.27759768	1.425214937	0.166144439	0.996324238	-4.534763049
IRF2BPL	-0.490274453	10.37515482	-1.424882438	0.166239624	0.996324238	-4.53482091
ARHGEF26	-1.212706354	8.700603696	-1.424858892	0.166246366	0.996324238	-4.534825006
PROS1	-0.477186556	11.23546937	-1.424488232	0.16635253	0.996324238	-4.534889495
PANK1	-1.176587652	9.425023886	-1.424267659	0.166415731	0.996324238	-4.534927865
GLIDR	-0.336696369	6.817684954	-1.424061688	0.166474766	0.996324238	-4.534963692
USPL1	-0.361708541	7.895336186	-1.423853427	0.166534475	0.996324238	-4.534999912
PLA2G15	-0.376354818	6.805989521	-1.423841427	0.166537916	0.996324238	-4.535001999
PCDHB19P	-0.224892219	3.300210838	-1.423729023	0.16657015	0.996324238	-4.535021547
LINC01949	0.310409508	5.540837094	1.423695946	0.166579636	0.996324238	-4.535027299
KIF20B	0.383717101	6.995689345	1.423686069	0.166582468	0.996324238	-4.535029016
POT1	-0.536759553	8.020763357	-1.42302071	0.166773385	0.996324238	-4.5351447
PRSS3P2	-0.301724805	6.519188165	-1.422908842	0.166805501	0.996324238	-4.535164146
LINC01664	0.390696979	6.666456636	1.422195549	0.167010396	0.996324238	-4.535288113
TMEM184B	0.291532534	8.322155676	1.422032918	0.16705714	0.996324238	-4.535316371
PIKFYVE	-0.293323847	7.916365177	-1.421899727	0.16709543	0.996324238	-4.535339512
MRPL44	-1.091520221	7.14221591	-1.421660586	0.167164197	0.996324238	-4.535381057
CBY3	0.234492128	3.438171661	1.42094736	0.167369423	0.996324238	-4.535504934
SPSB1	0.86641666	8.355856956	1.420876942	0.167389696	0.996324238	-4.535517162
RHBDF2	0.477346653	7.126944372	1.420639237	0.167458145	0.996324238	-4.535558436
LOC643711	0.196418017	3.509793456	1.420611918	0.167466014	0.996324238	-4.535563179
NACA4P	0.318713259	11.49038823	1.420201701	0.167584196	0.996324238	-4.535634395
LINC02361	-0.212814307	4.972867061	-1.41972587	0.167721365	0.996324238	-4.535716982
SLC45A2	-0.416844486	5.432780098	-1.41967589	0.167735778	0.996324238	-4.535725656
ZNF329	-0.691216027	7.070546853	-1.419380981	0.167820842	0.996324238	-4.535776831
EIF4E3	-0.893229379	7.374045129	-1.419065141	0.167911982	0.996324238	-4.535831629
MACO1	-0.418700919	8.61929724	-1.418782051	0.167993705	0.996324238	-4.535880737
CDH19	-1.533452122	6.740437609	-1.41816795	0.168171094	0.996324238	-4.535987243
ZMPSTE24	0.407465005	9.791418759	1.417370092	0.168401785	0.996324238	-4.536125567
ADGRF2	0.286537188	3.831391602	1.417138232	0.168468872	0.996324238	-4.536165755
LOC101927272	0.388205519	4.3465383	1.416847173	0.168553118	0.996324238	-4.536216195
UGP2	-0.940901298	11.46884271	-1.416822348	0.168560305	0.996324238	-4.536220497
NR1I2	-1.07879787	9.106098038	-1.416674083	0.168603233	0.996324238	-4.536246188
COPB1	0.475881871	11.79878063	1.416621997	0.168618316	0.996324238	-4.536255213
CASKIN1	0.356691113	6.662407598	1.416610592	0.168621619	0.996324238	-4.536257189
CPNE7	0.436599419	6.281645391	1.416434486	0.168672625	0.996324238	-4.536287701
KIAA2012	0.335698304	5.57236233	1.416154467	0.168753752	0.996324238	-4.536336212
ETFBKMT	-0.65641976	6.417566477	-1.416008912	0.168795935	0.996324238	-4.536361425
FAM219A	0.311918724	7.625202378	1.415719487	0.168879836	0.996324238	-4.536411553
ALB	-0.183404534	14.5822356	-1.415179718	0.169036399	0.996324238	-4.536505022
TULP3	0.615799321	7.714440562	1.41494344	0.169104969	0.996324238	-4.536545928
GLRB	0.565258777	5.46651934	1.414929759	0.16910894	0.996324238	-4.536548297
SALL3	0.175746332	4.216769696	1.414310801	0.169288675	0.996324238	-4.536655432
DPP6	0.2747692	6.308002997	1.414098989	0.169350216	0.996324238	-4.536692086
SERPINB11	-0.214275609	3.638914343	-1.413876529	0.169414871	0.996324238	-4.536730579
FAM114A2	0.367092409	7.765303593	1.413861	0.169419385	0.996324238	-4.536733266
JMJD1C-AS1	0.279922138	4.644221181	1.413484912	0.169528736	0.996324238	-4.536798331
ANLN	0.774004798	4.716081113	1.413250763	0.169596845	0.996324238	-4.536838834
AMBP	-0.320499137	13.54117068	-1.413201844	0.169611077	0.996324238	-4.536847295
PARP6	-0.677740568	8.665919458	-1.413069372	0.169649623	0.996324238	-4.536870207
SLC38A6	0.656424452	7.420767854	1.412946789	0.169685297	0.996324238	-4.536891407
FAM43A	0.957176002	7.76806837	1.412761438	0.169739249	0.996324238	-4.53692346
TREML2	0.284125793	6.145336655	1.412445959	0.169831111	0.996324238	-4.53697801
SLC16A11	0.798197211	7.209466355	1.41217745	0.169909328	0.996324238	-4.537024431
TUBA1C	0.729562712	11.90673538	1.411931294	0.169981057	0.996324238	-4.537066981
ING3	-0.457763169	8.284990992	-1.411616334	0.170072872	0.996324238	-4.537121417
MAGEA1	1.374866609	5.315317622	1.411400323	0.170135864	0.996324238	-4.537158747
TRABD2B	-0.273344864	6.034541013	-1.411247625	0.170180405	0.996324238	-4.537185132
IQCF6	-0.27085865	4.431502139	-1.41108865	0.170226786	0.996324238	-4.5372126
MS4A14	0.561442825	5.921874522	1.410979639	0.170258596	0.996324238	-4.537231434
TLR5	0.406504543	6.847298622	1.410886562	0.17028576	0.996324238	-4.537247514
PYCARD-AS1	0.5299411	6.538230077	1.410704189	0.170338994	0.996324238	-4.537279018
TNR	-0.299365935	5.490760799	-1.410669553	0.170349106	0.996324238	-4.537285001
ZNF331	-1.210026558	8.718015043	-1.410527643	0.170390541	0.996324238	-4.537309513
SHPRH	-0.558788453	7.319153124	-1.410508479	0.170396137	0.996324238	-4.537312824
C1orf109	0.419332598	6.172530279	1.410482097	0.170403841	0.996324238	-4.53731738
CNBD2	0.348507557	5.592957421	1.41006529	0.170525593	0.996324238	-4.537389363
PRDM5	0.213440501	4.525106606	1.409602298	0.170660917	0.996324238	-4.537469304
SCN7A	-1.614234144	5.351178049	-1.409584039	0.170666256	0.996324238	-4.537472457
PDLIM2	-0.545105219	8.239940361	-1.409507999	0.17068849	0.996324238	-4.537485584
UBQLN4	0.588070263	7.976301823	1.409468613	0.170700007	0.996324238	-4.537492383
KATNA1	-0.546076469	6.783889893	-1.409255385	0.170762369	0.996324238	-4.537529191
KIRREL3-AS3	0.357956668	4.867287295	1.408902188	0.170865708	0.996324238	-4.53759015
NPW	-1.675221246	5.789603013	-1.408839422	0.170884078	0.996324238	-4.537600982
LANCL1	-0.827020174	9.199737351	-1.408809147	0.170892939	0.996324238	-4.537606207
NOXO1	-0.300211695	5.366875144	-1.408714402	0.170920671	0.996324238	-4.537622557
FZD2	0.319046391	6.345875139	1.408089741	0.171103604	0.996324238	-4.537730332
CTXN3	0.205979706	3.851254206	1.407977349	0.171136534	0.996324238	-4.537749719
COX10	0.298119321	7.869925657	1.407972141	0.17113806	0.996324238	-4.537750618
TRPM2	0.34752914	6.369604288	1.407910385	0.171156157	0.996324238	-4.53776127
LOC100506990	-0.538089764	8.974935989	-1.407847316	0.17117464	0.996324238	-4.537772149
TSPAN6	-0.915421415	10.27198367	-1.407484764	0.17128092	0.996324238	-4.537834677
DTX4	0.456807967	8.462145079	1.407252394	0.171349065	0.996324238	-4.537874748
EEF1AKMT3	-0.494814673	6.630234795	-1.407166044	0.171374394	0.996324238	-4.537889637
KIFBP	-0.727656877	7.965970331	-1.407144053	0.171380845	0.996324238	-4.537893428
LINC02549	-0.257668342	4.036630644	-1.406877199	0.171459141	0.996324238	-4.537939436
CYFIP2	-0.775057828	9.149347568	-1.406724901	0.171503839	0.996324238	-4.537965691
MYH16	0.199321438	3.699256194	1.406230316	0.171649057	0.996324238	-4.538050938
RGP1	0.287358572	6.524645344	1.406136292	0.171676675	0.996324238	-4.538067142
LOC102546294	-0.246494189	3.85404223	-1.405953372	0.171730415	0.996324238	-4.538098663
PPOX	0.43929747	7.405645109	1.405908415	0.171743625	0.996324238	-4.53810641
LINC00301	0.269094794	4.346449123	1.405665194	0.171815106	0.996324238	-4.538148317
BMP7	0.351833879	7.228138509	1.405562292	0.171845355	0.996324238	-4.538166045
RBP5	-0.60878948	9.394961101	-1.405468994	0.171872785	0.996324238	-4.538182118
SETD6	-0.434729258	6.999323165	-1.405332929	0.171912794	0.996324238	-4.538205557
LINC01019	-0.240288211	4.716270813	-1.405314316	0.171918268	0.996324238	-4.538208763
COMTD1	0.423645332	7.619214245	1.405157322	0.171964441	0.996324238	-4.538235805
LOC105376100	0.189668223	4.013126877	1.405094985	0.171982778	0.996324238	-4.538246542
SLC25A3P1	-0.214841819	3.588680158	-1.404975582	0.172017906	0.996324238	-4.538267107
NAT2	-1.370504886	9.393220174	-1.404055129	0.172288886	0.996324238	-4.538425596
FEM1C	-0.566814682	8.093879326	-1.403759806	0.172375901	0.996324238	-4.53847643
CCDC93	0.519702393	7.418238582	1.403715369	0.172388997	0.996324238	-4.538484078
RAD18	0.475892249	6.11537948	1.403700935	0.172393251	0.996324238	-4.538486562
C1orf53	0.684518461	7.687755076	1.403400057	0.172481945	0.996324238	-4.538538343
PRPF18	-0.949516426	7.786650775	-1.403370772	0.17249058	0.996324238	-4.538543383
MMP1	0.971403402	3.637520412	1.403253763	0.172525083	0.996324238	-4.538563517
ACE	0.275071385	5.822410471	1.403081842	0.172575789	0.996324238	-4.538593098
FRAS1	-1.340640462	6.270380809	-1.403044696	0.172586746	0.996324238	-4.53859949
RNF212B	0.269926407	4.111389998	1.40301844	0.172594491	0.996324238	-4.538604007
ZCCHC18	0.28122	4.961442483	1.402553595	0.172731662	0.996324238	-4.538683974
SLC6A2	0.498103836	6.329065594	1.402542894	0.172734821	0.996324238	-4.538685815
LINC01580	-0.221076536	4.126571951	-1.402385168	0.172781385	0.996324238	-4.538712944
CEP41	0.485716885	6.37124129	1.402304324	0.172805255	0.996324238	-4.538726848
LOC101928909	-0.281182132	3.467983817	-1.402217827	0.172830798	0.996324238	-4.538741724
FAM131C	-0.249366395	5.446793852	-1.401351402	0.173086817	0.996324238	-4.538890697
FERMT1	0.782760026	6.36423724	1.401281473	0.173107494	0.996324238	-4.538902718
L3MBTL1	0.358590344	6.639319344	1.401029731	0.173181944	0.996324238	-4.538945988
ZNF793	-0.387817636	5.309311732	-1.400692931	0.173281589	0.996324238	-4.539003869
EPPK1	-0.555462484	6.398562985	-1.400607939	0.173306742	0.996324238	-4.539018474
DUSP5	-1.049930737	8.109860503	-1.400503319	0.173337708	0.996324238	-4.539036451
GDI1	0.413268937	9.611910878	1.399716624	0.173570695	0.996324238	-4.539171596
AK1	0.466713476	8.635369385	1.399701902	0.173575057	0.996324238	-4.539174124
PSORS1C2	0.385593302	5.832498265	1.399642831	0.173592562	0.996324238	-4.53918427
CCDC110	0.413666407	3.621461427	1.399538802	0.173623393	0.996324238	-4.539202136
LOC284898	0.217650325	5.117313875	1.399535989	0.173624227	0.996324238	-4.539202619
PGLYRP4	0.398895941	6.54118956	1.39944207	0.173652065	0.996324238	-4.539218748
FSCN3	0.327634335	6.174114612	1.399235741	0.173713235	0.996324238	-4.539254179
DDB2	-0.452338595	7.985099673	-1.399221216	0.173717542	0.996324238	-4.539256673
LIMK2	0.959308189	7.297650061	1.399104957	0.173752017	0.996324238	-4.539276635
FGFR2	-1.304488618	9.298853019	-1.398550714	0.173916446	0.996324238	-4.539371784
HAGLROS	0.25282843	4.040663219	1.398532382	0.173921887	0.996324238	-4.53937493
ZNF518A	0.528384644	7.595131255	1.398447877	0.173946969	0.996324238	-4.539389435
HS2ST1	-0.56825493	7.831405364	-1.398226458	0.174012701	0.996324238	-4.539427437
ABCF2	0.41794125	7.862795998	1.398192069	0.174022912	0.996324238	-4.539433339
GATB	0.375531921	7.588521811	1.397994384	0.174081618	0.996324238	-4.539467263
SLFN5	0.637876617	9.193513234	1.397846118	0.174125658	0.996324238	-4.539492704
FAM170B-AS1	0.428791087	6.134551959	1.397536693	0.174217597	0.996324238	-4.539545792
SOCS2-AS1	-0.529608538	4.718884518	-1.397509754	0.174225603	0.996324238	-4.539550414
UPK1A	-0.268053502	4.821644638	-1.39742566	0.174250598	0.996324238	-4.53956484
RIT2	0.172624011	2.98968197	1.397371867	0.174266587	0.996324238	-4.539574068
VCAN	1.569903191	8.481352868	1.39722944	0.174308929	0.996324238	-4.5395985
TUBA3FP	0.246883175	6.103505585	1.397040785	0.174365026	0.996324238	-4.539630858
APOA4	-0.431038527	6.814098655	-1.397021236	0.17437084	0.996324238	-4.539634211
COL18A1	-0.623324453	11.08087749	-1.396904032	0.174405698	0.996324238	-4.539654312
GLO1	-0.555917422	10.6346058	-1.396600624	0.174495964	0.996324238	-4.539706342
VPS52	0.393597509	9.390192804	1.396495087	0.17452737	0.996324238	-4.539724438
ABHD16A	-0.526856258	8.337606826	-1.396419177	0.174549963	0.996324238	-4.539737454
SRGAP1	0.569114697	7.878364883	1.396404208	0.174554418	0.996324238	-4.53974002
ZNF663P	-0.243577289	3.32312781	-1.396359864	0.174567617	0.996324238	-4.539747623
ATG16L1	-0.320809682	7.115616158	-1.396310443	0.174582329	0.996324238	-4.539756096
LAMP5	0.289419386	5.669466523	1.396008261	0.174672301	0.996324238	-4.5398079
TNIP1	0.436834147	9.796462458	1.39588443	0.174709182	0.996324238	-4.539829126
H2AC6	0.95554579	9.699537253	1.395716527	0.174759198	0.996324238	-4.539857905
CHST4	-1.015382372	7.917513219	-1.395590584	0.174796722	0.996324238	-4.53987949
PLA2G6	0.575485618	8.198475176	1.395520713	0.174817542	0.996324238	-4.539891464
SBF2	0.368669816	8.888541406	1.395361987	0.174864848	0.996324238	-4.539918665
FLYWCH1	0.387536567	7.660429303	1.395183833	0.174917955	0.996324238	-4.539949192
MTM1	-0.866422806	6.591885445	-1.395066472	0.174952947	0.996324238	-4.5399693
GXYLT1	-0.468970216	7.963021783	-1.394900471	0.175002452	0.996324238	-4.539997741
RUNDC3A-AS1	0.356547719	3.505576825	1.394523451	0.175114926	0.996324238	-4.540062325
ZNF85	0.333292555	7.008138916	1.394517126	0.175116813	0.996324238	-4.540063408
VDAC3	0.485082403	11.28567627	1.394516585	0.175116975	0.996324238	-4.540063501
SLC25A39	0.46852319	8.789262723	1.394340668	0.175169475	0.996324238	-4.540093631
DTX3L	0.288344077	10.24133197	1.394324971	0.17517416	0.996324238	-4.54009632
ATP6V0E2-AS1	0.244287508	4.692931327	1.394317353	0.175176434	0.996324238	-4.540097624
THAP1	-0.948084296	6.450103794	-1.39415433	0.175225099	0.996324238	-4.540125543
MLEC	0.78392501	9.845082986	1.394123395	0.175234335	0.996324238	-4.540130841
CES5A	0.431699176	5.477431775	1.394044121	0.175258004	0.996324238	-4.540144416
CD160	-0.506205715	6.35206336	-1.39396128	0.175282741	0.996324238	-4.540158602
ZNF572	0.311349204	4.095939551	1.393741151	0.175348487	0.996324238	-4.540196293
ADIRF-AS1	0.358120583	5.827164276	1.393547912	0.175406218	0.996324238	-4.540229377
DNMT3A	0.480667762	7.271421951	1.393462189	0.175431833	0.996324238	-4.540244052
SENP3	-0.4156773	7.56074141	-1.393452127	0.17543484	0.996324238	-4.540245774
ZNF571-AS1	0.289031085	4.195634954	1.39331068	0.175477112	0.996324238	-4.540269987
SPATA31C2	0.226778413	3.231978316	1.39325442	0.175493929	0.996324238	-4.540279618
ZNF41	-0.564194464	4.927392383	-1.393181992	0.175515579	0.996324238	-4.540292015
MAGEA11	-0.308760581	3.581932098	-1.392779986	0.175635787	0.996324238	-4.540360816
LOC100507156	0.227058087	5.839098753	1.392764677	0.175640366	0.996324238	-4.540363436
LINC00895	0.200324774	3.204886784	1.392735625	0.175649056	0.996324238	-4.540368407
LOC102724880	-0.508649114	7.010650646	-1.39270736	0.175657511	0.996324238	-4.540373244
CEACAM4	0.309360251	6.509921844	1.392588895	0.17569295	0.996324238	-4.540393515
CD244	-0.357516995	6.148067524	-1.392300873	0.175779136	0.996324238	-4.540442795
VSTM2A	0.183025587	3.535134297	1.392291741	0.17578187	0.996324238	-4.540444357
ZSCAN9	0.388670998	5.988553125	1.39222689	0.17580128	0.996324238	-4.540455452
TMEM45B	-0.86655001	8.45625732	-1.392154024	0.175823092	0.996324238	-4.540467917
DIXDC1	-1.062784801	7.714595953	-1.392145361	0.175825685	0.996324238	-4.540469399
GAN	0.384916924	6.816649709	1.391709931	0.175956072	0.996324238	-4.54054388
POLR2C	-0.481353566	8.792000164	-1.391471111	0.176027618	0.996324238	-4.540584722
ANKRD18B	0.379430459	5.233065383	1.390785912	0.176233017	0.996324238	-4.540701876
FLJ38576	0.217022828	3.37639024	1.390662493	0.176270034	0.996324238	-4.540722973
HNRNPH3	-0.312650792	9.334334935	-1.390522968	0.176311889	0.996324238	-4.540746822
ASB9	-0.760353291	6.836882341	-1.390382462	0.176354046	0.996324238	-4.540770837
RAP2C-AS1	-0.231859604	4.476485578	-1.389908362	0.176496353	0.996324238	-4.540851855
CNBD1	0.262465088	3.363739309	1.389756992	0.176541808	0.996324238	-4.540877718
GATD1	0.507410456	7.569277479	1.389569161	0.176598224	0.996324238	-4.540909808
SPHK2	-0.479644564	7.524660292	-1.389502157	0.176618353	0.996324238	-4.540921254
VTI1B	-0.436435181	9.315968922	-1.38938363	0.176653964	0.996324238	-4.540941502
CLTA	0.477633158	10.70745404	1.389379295	0.176655266	0.996324238	-4.540942242
GPR101	0.244695245	5.464674114	1.389255235	0.176692546	0.996324238	-4.540963433
LTA	0.27371708	5.584094045	1.388994741	0.176770844	0.996324238	-4.541007924
FABP6	0.29228632	4.506098383	1.38872712	0.176851312	0.996324238	-4.541053626
PABPC4L	0.457826391	4.785283933	1.38838585	0.176953967	0.996324238	-4.541111896
PFDN4	0.582299533	8.838999171	1.388221139	0.17700353	0.996324238	-4.541140016
CCT7	0.440474086	9.77245974	1.387264913	0.17729148	0.996324238	-4.541303215
ACADM	-0.796014632	11.11184333	-1.387056042	0.177354426	0.996324238	-4.541338852
PIR	0.988997919	7.932460035	1.386926457	0.177393488	0.996324238	-4.54136096
NPM2	0.49851789	6.902775552	1.386892722	0.177403658	0.996324238	-4.541366715
LOC100506476	-0.292736577	5.453747957	-1.386577457	0.177498723	0.996324238	-4.541420492
DNAJC8	0.309022533	9.357906961	1.386523616	0.177514962	0.996324238	-4.541429675
TCF19	0.662771631	6.039180395	1.386406801	0.177550199	0.996324238	-4.541449599
CLN8	-0.606708898	7.662953559	-1.38638804	0.177555859	0.996324238	-4.541452798
AKR7A3	-0.698527796	10.33454708	-1.386123179	0.177635776	0.996324238	-4.541497966
FOXD2	-0.24987352	4.259124429	-1.385989516	0.177676117	0.996324238	-4.541520758
CSDC2	0.272503965	6.096685881	1.385886251	0.177707289	0.996324238	-4.541538365
MUC19	0.22760705	4.099167931	1.385880179	0.177709122	0.996324238	-4.541539401
NAB1	-0.374560556	9.491461868	-1.385700362	0.177763413	0.996324238	-4.541570058
H2BC9	1.042279049	7.165882453	1.385311231	0.177880944	0.996324238	-4.541636392
RAD51AP1	0.840892774	5.634597811	1.385201688	0.177914041	0.996324238	-4.541655063
SPTLC3	-0.836360254	6.375798239	-1.385183917	0.177919411	0.996324238	-4.541658092
OR10C1	0.256341145	4.218325951	1.385142994	0.177931777	0.996324238	-4.541665067
BOLA1	0.532083058	6.937096809	1.385081873	0.177950247	0.996324238	-4.541675484
SLC25A17	-0.479269004	7.680642885	-1.384994983	0.177976508	0.996324238	-4.541690292
CCDC51	0.324160741	7.228031328	1.384993663	0.177976907	0.996324238	-4.541690517
ANKRD30BP2	0.21470459	3.135644239	1.384838101	0.178023929	0.996324238	-4.541717027
FEZ2	-0.493096434	9.360760376	-1.384767451	0.178045288	0.996324238	-4.541729065
ZNF689	-0.297101309	7.348703075	-1.384719757	0.178059708	0.996324238	-4.541737192
SLC4A10	-0.176409136	2.90032984	-1.384368844	0.178165833	0.996324238	-4.541796981
INTS11	0.210130998	8.361203041	1.38419068	0.178219733	0.996324238	-4.541827332
MT1M	-1.993538733	8.70138045	-1.384166512	0.178227046	0.996324238	-4.541831449
CCSER2	-0.456701296	7.80625475	-1.384029633	0.178268466	0.996324238	-4.541854765
MOGAT2	-1.294488512	9.145556861	-1.383966042	0.178287712	0.996324238	-4.541865596
MED25	0.365266853	7.467922591	1.383915275	0.178303077	0.996324238	-4.541874243
LOC101929964	0.349468002	4.260061786	1.383432487	0.178449255	0.996324238	-4.541956462
PIMREG	0.253873272	5.726872716	1.383432122	0.178449365	0.996324238	-4.541956524
PDE4B	-0.990202933	7.798382691	-1.383431664	0.178449504	0.996324238	-4.541956602
NRG3	-0.300622385	3.514599195	-1.383178346	0.178526241	0.996324238	-4.541999733
GUCA1C	0.307212129	4.380243542	1.383146441	0.178535908	0.996324238	-4.542005165
LIPI	0.178479159	3.229997036	1.383075653	0.178557357	0.996324238	-4.542017217
CSTL1	-0.215024548	4.049494019	-1.38302041	0.178574097	0.996324238	-4.542026622
TACC3	0.575696595	6.956557973	1.382984435	0.178584999	0.996324238	-4.542032746
CHTF8	-0.386562336	8.867253296	-1.382874505	0.178618317	0.996324238	-4.54205146
MOS	-0.226258819	4.714097271	-1.382792171	0.178643274	0.996324238	-4.542065475
ZNF540	-0.287627968	5.28912112	-1.382536029	0.178720933	0.996324238	-4.542109072
ATP6V1B1	0.236533654	5.041327279	1.382465033	0.178742462	0.996324238	-4.542121155
CYB5A	-0.39013208	12.40580526	-1.382186264	0.17882702	0.996324238	-4.542168596
EEF1AKMT2	-0.455949925	7.307081084	-1.382140092	0.178841028	0.996324238	-4.542176452
GTF2H4	-0.737833105	6.736186268	-1.382132863	0.178843221	0.996324238	-4.542177682
CLDN11	-1.633720839	7.417737277	-1.382006639	0.178881521	0.996324238	-4.54219916
FIRRE	0.28499092	4.083099963	1.381842301	0.178931395	0.996324238	-4.54222712
E2F6	0.428718396	7.685609521	1.381690378	0.178977512	0.996324238	-4.542252967
MAVS	0.38609049	8.925371725	1.381668342	0.178984201	0.996324238	-4.542256715
U2AF2	0.309922418	9.274772699	1.381451845	0.179049937	0.996324238	-4.542293543
DRG1	0.37992362	9.224798216	1.381244241	0.179112991	0.996324238	-4.542328854
ZNF326	-0.404268924	7.745450037	-1.381233355	0.179116298	0.996324238	-4.542330705
CRYL1	-0.631292767	10.09313062	-1.381028237	0.179178614	0.996324238	-4.54236559
KRCC1	-0.447921659	9.451693303	-1.380978918	0.1791936	0.996324238	-4.542373976
H2AX	0.75542762	8.05104078	1.380946785	0.179203365	0.996324238	-4.542379441
CKLF	0.528865643	7.353423469	1.380856272	0.179230872	0.996324238	-4.542394832
LOC401176	-0.258610606	3.693171042	-1.380323162	0.179392953	0.996324238	-4.542485471
FAAH2	-0.543312008	7.249664423	-1.380265773	0.179410407	0.996324238	-4.542495227
AGRN	0.490160995	8.649903925	1.380014101	0.179486969	0.996324238	-4.542538005
PRIM1	0.698667709	6.698351939	1.379922005	0.179514992	0.996324238	-4.542553658
DHDH	-0.202325356	5.088210094	-1.37969028	0.179585516	0.996324238	-4.542593039
COL13A1	-0.235720399	6.209401562	-1.379632618	0.179603069	0.996324238	-4.542602838
RABAC1	-0.552672345	9.359595336	-1.379630575	0.179603691	0.996324238	-4.542603185
KCNS1	0.489990488	6.684684719	1.37956947	0.179622293	0.996324238	-4.542613569
ALOX12-AS1	0.321340331	6.358244917	1.379424175	0.179666531	0.996324238	-4.542638257
ANXA2P1	0.359150192	5.130184975	1.379373151	0.179682069	0.996324238	-4.542646927
LPL	0.787650959	5.518461248	1.378823721	0.179849444	0.996324238	-4.542740265
PLEKHG6	-0.328392617	6.125973229	-1.378763138	0.179867907	0.996324238	-4.542750556
PAFAH1B1	-0.400755647	8.860876965	-1.378435282	0.179967849	0.996324238	-4.542806238
FNDC3B	0.52195841	10.52507327	1.378179268	0.180045922	0.996324238	-4.542849712
RABIF	0.358219659	7.695017044	1.378170412	0.180048623	0.996324238	-4.542851215
MPPED2	0.829335466	4.317169852	1.378018678	0.180094909	0.996324238	-4.542876978
DTX3	-0.437857922	7.204723213	-1.377884531	0.180135837	0.996324238	-4.542899754
BCAS2	-0.519005605	8.934850086	-1.377509862	0.180250187	0.996324238	-4.542963355
C1QTNF2	-0.361500098	4.460939946	-1.377441949	0.180270921	0.996324238	-4.542974883
NUF2	1.215018682	4.724996239	1.377397465	0.180284502	0.996324238	-4.542982433
TBC1D15	-0.325581021	8.989883492	-1.377103294	0.180374338	0.996324238	-4.543032358
ZSWIM5	0.605664636	5.738554324	1.377065255	0.180385957	0.996324238	-4.543038813
CXADR	-0.470714121	10.81365871	-1.37687412	0.180444349	0.996324238	-4.543071246
LINC00668	0.444407651	6.126473792	1.376366317	0.180599554	0.996324238	-4.543157398
SDHA	-0.328931067	10.57517588	-1.376328947	0.18061098	0.996324238	-4.543163737
ABCA8	-1.132891243	9.854853031	-1.376184191	0.180655246	0.996324238	-4.543188291
PRKN	0.324681871	4.633806244	1.376103679	0.180679869	0.996324238	-4.543201947
LOC101928728	0.415115557	5.813303939	1.375992172	0.180713976	0.996324238	-4.543220859
LINC02842	-0.184309609	3.383203441	-1.375958095	0.180724401	0.996324238	-4.543226638
LOC101927647	-0.345379403	3.564552359	-1.37557913	0.180840359	0.996324238	-4.543290903
LZTS3	0.462823067	7.438307424	1.375353539	0.180909416	0.996324238	-4.543329152
EFNA3	0.462857252	6.700873591	1.37529138	0.180928447	0.996324238	-4.54333969
CATSPERD	0.204988942	3.100096145	1.375066983	0.180997164	0.996324238	-4.543377731
PBX2	0.436322507	7.07029106	1.374891526	0.181050908	0.996324238	-4.543407472
PC	-0.457806682	10.03592918	-1.374819917	0.181072846	0.996324238	-4.543419609
RASAL2	0.590310568	8.648097794	1.3745078	0.181168491	0.996324238	-4.543472506
FICD	0.379321257	7.36148254	1.374371945	0.181210134	0.996324238	-4.543495527
NAPG	-0.649227519	7.767908305	-1.374283542	0.181237237	0.996324238	-4.543510507
FIGNL1	0.80776705	7.269775479	1.374248776	0.181247896	0.996324238	-4.543516398
RGS16	0.749213331	7.365555237	1.374147997	0.181278798	0.996324238	-4.543533473
ZNF185	0.297059495	5.999560248	1.374116593	0.181288428	0.996324238	-4.543538794
CDCA5	0.5993976	6.240731558	1.37400438	0.181322842	0.996324238	-4.543557805
PTBP2	0.57465591	8.030532213	1.373729096	0.181407289	0.996324238	-4.543604439
WDR87	0.290964003	5.704107359	1.373539507	0.181465466	0.996324238	-4.543636552
SLC35A5	-0.579890381	8.175086914	-1.373518335	0.181471964	0.996324238	-4.543640138
OR51E2	0.210909449	4.913600099	1.373196647	0.181570713	0.996324238	-4.543694619
SLC22A1	-2.120782817	10.71445857	-1.373053518	0.181614663	0.996324238	-4.543718855
CD4	-0.665312967	9.44753459	-1.372952932	0.181645555	0.996324238	-4.543735887
LINC00598	-0.441582491	4.955918774	-1.372329755	0.181837034	0.996324238	-4.543841386
TLR4	-0.503264551	6.80350365	-1.371928834	0.181960307	0.996324238	-4.543909239
C11orf65	-0.320347801	3.245166624	-1.371800832	0.181999678	0.996324238	-4.5439309
SLC22A8	0.422620467	6.974682101	1.371660747	0.182042773	0.996324238	-4.543954604
CENPX	0.664093748	9.862991752	1.371532085	0.182082361	0.996324238	-4.543976372
SUCLG2-AS1	-0.380684764	5.619480372	-1.371418642	0.182117272	0.996324238	-4.543995565
TRMU	0.307252949	7.186989555	1.37108307	0.182220572	0.996324238	-4.544052332
WIPF2	0.333583879	9.010701087	1.371004661	0.182244715	0.996324238	-4.544065594
FAAH	-0.67626806	7.957094104	-1.370643785	0.182355867	0.996324238	-4.544126628
AACS	0.516474953	6.965898505	1.370604574	0.182367948	0.996324238	-4.544133258
PLA2G4E-AS1	0.192739834	3.027871756	1.370558115	0.182382262	0.996324238	-4.544141115
LINC02140	0.316963834	4.827743139	1.370550928	0.182384476	0.996324238	-4.54414233
MRTO4	0.544308094	7.595851968	1.370337239	0.182450327	0.996324238	-4.544178463
LANCL2	0.348542567	8.045574662	1.370315832	0.182456925	0.996324238	-4.544182082
SDC1	-0.590223006	11.34999059	-1.369935317	0.182574235	0.996324238	-4.544246412
PLCD3	0.334193748	7.244110946	1.369725726	0.182638875	0.996324238	-4.54428184
SIT1	0.401988344	6.896465799	1.369713427	0.182642669	0.996324238	-4.544283919
ZNF35	0.324054671	6.207819391	1.36953039	0.182699135	0.996324238	-4.544314855
PTTG2	-0.215526908	3.161883902	-1.369494255	0.182710284	0.996324238	-4.544320962
EFNA5	0.275286159	6.162114953	1.36943223	0.182729423	0.996324238	-4.544331444
ABHD18	-0.492797852	8.08055568	-1.369420096	0.182733167	0.996324238	-4.544333495
VLDLR	-1.045090634	5.542349829	-1.36938629	0.182743599	0.996324238	-4.544339208
GLYR1	-0.252744263	8.817692133	-1.36933601	0.182759116	0.996324238	-4.544347705
MAPK12	0.628914003	8.381634109	1.369239724	0.182788833	0.996324238	-4.544363975
RAB9B	0.218457487	6.131970001	1.369046979	0.182848332	0.996324238	-4.544396544
TMEM74B	0.658995358	6.622840971	1.368750461	0.182939895	0.996324238	-4.54444664
IQCJ-SCHIP1-AS1	0.360702632	5.555045038	1.368732517	0.182945437	0.996324238	-4.544449671
LINC00970	-0.18202213	5.831299174	-1.368598186	0.182986931	0.996324238	-4.544472363
HMG20A	-0.49747178	8.213576967	-1.368533444	0.183006931	0.996324238	-4.544483299
RAB25	-1.039614972	6.082002702	-1.368521279	0.18301069	0.996324238	-4.544485354
WAC-AS1	-0.457182378	8.008517105	-1.368083447	0.183145997	0.996324238	-4.544559301
LOC652276	0.263821684	6.602788739	1.368031032	0.1831622	0.996324238	-4.544568152
SCUBE3	0.294765949	6.27493088	1.367980905	0.183177697	0.996324238	-4.544576617
WHRN	0.436264312	7.669972824	1.36779358	0.183235619	0.996324238	-4.544608247
LINC01812	-0.19473057	4.826538065	-1.367726942	0.183256228	0.996324238	-4.544619499
ZNF280C	0.53496608	4.625538429	1.367613808	0.18329122	0.996324238	-4.5446386
POLR2G	0.475813795	9.36232337	1.367240512	0.183406717	0.996324238	-4.544701617
CLDN15	0.62434837	8.417727086	1.367144962	0.183436288	0.996324238	-4.544717745
NOP16	0.524295901	8.882342876	1.366727908	0.183565407	0.996324238	-4.54478813
SMCP	0.367981275	5.490083794	1.36640711	0.183664774	0.996324238	-4.544842259
C11orf42	-0.283883919	5.064777789	-1.366298298	0.183698488	0.996324238	-4.544860617
ENO1-AS1	0.240284558	3.992403826	1.366238883	0.183716899	0.996324238	-4.544870641
ATG9A	-0.359714785	8.706042247	-1.365720496	0.183877594	0.996324238	-4.544958082
IRF2BP2	0.492417689	12.17771966	1.365482551	0.183951391	0.996324238	-4.54499821
VTA1	-0.339540399	8.200100462	-1.365370313	0.183986209	0.996324238	-4.545017136
ANKRD28	-0.398783389	9.380253076	-1.364744947	0.184180303	0.996324238	-4.545122569
RAB3B	0.732476741	5.973906186	1.364617906	0.184219752	0.996324238	-4.545143983
SOHLH1	0.235118925	6.545735358	1.364567496	0.184235407	0.996324238	-4.54515248
IFIT5	0.537430739	8.97015972	1.364453193	0.184270909	0.996324238	-4.545171745
TIMM8B	0.37298166	10.49440247	1.364272575	0.184327018	0.996324238	-4.545202185
HIBADH	-0.648856858	9.645553908	-1.364241698	0.184336611	0.996324238	-4.545207388
PSMC4	0.418758551	9.122762253	1.364190169	0.184352622	0.996324238	-4.545216072
SYNGR4	-0.277081219	5.33708712	-1.363764283	0.184484992	0.996324238	-4.545287831
SSBP4	0.2926134	8.219597161	1.363061623	0.18470355	0.996324238	-4.545406189
CTBS	-0.504175021	9.017045056	-1.363004881	0.184721208	0.996324238	-4.545415745
IREB2	-0.878121488	8.168034915	-1.36269845	0.184816592	0.996324238	-4.545467345
ERICH6	0.228166142	4.126368071	1.362610487	0.18484398	0.996324238	-4.545482155
GYPC	0.496422309	8.324115932	1.362583256	0.184852459	0.996324238	-4.54548674
FBXL22	0.206743764	3.787842455	1.362469453	0.184887898	0.996324238	-4.5455059
H2AC18	0.375643218	5.121366583	1.362444737	0.184895596	0.996324238	-4.545510061
SLCO1B3	-2.319140641	9.548648598	-1.362435262	0.184898547	0.996324238	-4.545511656
MPHOSPH6	0.329745128	8.328771165	1.362407719	0.184907125	0.996324238	-4.545516293
NECTIN3-AS1	0.293539153	4.680362521	1.362400844	0.184909266	0.996324238	-4.545517451
SLC52A2	0.415233736	7.832717947	1.362355901	0.184923265	0.996324238	-4.545525016
AHI1	-0.591419597	7.618881839	-1.362352609	0.18492429	0.996324238	-4.545525571
TPM2	0.794286227	7.702981349	1.362245833	0.184957551	0.996324238	-4.545543545
AMIGO1	0.375538432	6.135479212	1.362162375	0.184983551	0.996324238	-4.545557594
SASS6	0.462036356	5.620863033	1.362052938	0.18501765	0.996324238	-4.545576015
LINC01503	0.39253704	6.521075766	1.361217652	0.18527807	0.996324238	-4.545716575
KCNQ2	-0.302410405	5.696425384	-1.361168691	0.185293344	0.996324238	-4.545724812
CSF2RA	-0.364918497	5.175070538	-1.361003886	0.185344763	0.996324238	-4.545752537
SLC15A4	-0.566344238	8.774936946	-1.360410397	0.185530024	0.996324238	-4.545852357
ADD3-AS1	0.255419143	5.402843139	1.360193762	0.185597684	0.996324238	-4.545888785
RND3	-1.056791965	10.61285253	-1.359870292	0.185698747	0.996324238	-4.54594317
SLC6A11	-0.308561908	5.568457472	-1.359852304	0.185704369	0.996324238	-4.545946194
OTUD3	-0.273065432	6.628017121	-1.359541247	0.185801596	0.996324238	-4.545998483
LRRC32	0.586328972	8.668585555	1.359282246	0.185882583	0.996324238	-4.546042014
MIR4313	0.33611808	5.55819179	1.358890682	0.186005074	0.996324238	-4.546107813
FFAR2	-0.299349994	4.49189694	-1.358663094	0.186076297	0.996324238	-4.546146051
OSR2	0.292874575	3.950551913	1.358505744	0.186125553	0.996324238	-4.546172485
FAM155B	0.291462639	5.334983448	1.358359252	0.186171418	0.996324238	-4.546197093
LINC00474	0.283436063	3.682345799	1.358143227	0.18623907	0.996324238	-4.546233378
RTF1	-0.314218721	8.338480011	-1.358116816	0.186247343	0.996324238	-4.546237814
LINC02218	-0.235630836	4.635937718	-1.358066516	0.186263098	0.996324238	-4.546246262
LOC101928009	0.200675488	4.803895648	1.35767379	0.186386149	0.996324238	-4.546312212
VN1R3	-0.182032782	3.040307484	-1.357427338	0.186463401	0.996324238	-4.546353592
LINC00216	0.251992894	3.757621147	1.357178987	0.186541274	0.996324238	-4.546395284
LOC101928554	0.306169246	3.95243152	1.35693291	0.186618459	0.996324238	-4.546436589
GCDH	-0.742693424	9.119541676	-1.356716924	0.186686225	0.996324238	-4.546472839
GOLGA3	0.304675832	8.8204942	1.3563699	0.186795147	0.996324238	-4.546531072
NEXMIF	-0.247563998	4.376414747	-1.356256645	0.186830705	0.996324238	-4.546550075
FHL5	-0.27698652	3.768073162	-1.356230886	0.186838793	0.996324238	-4.546554396
OPALIN	-0.181110094	5.446445733	-1.356212806	0.18684447	0.996324238	-4.54655743
PRKAR1A	-0.538538262	11.63754853	-1.356118283	0.186874153	0.996324238	-4.546573288
NAPSB	-0.686137114	7.442593956	-1.355898552	0.186943169	0.996324238	-4.54661015
HLA-F-AS1	-0.481919359	7.110123695	-1.355868408	0.186952639	0.996324238	-4.546615206
LINC00888	-0.538136841	7.163593941	-1.355702116	0.187004885	0.996324238	-4.546643099
PLA2G4C	0.860826804	8.266516215	1.355640825	0.187024145	0.996324238	-4.546653379
GNAS	0.449488216	12.59027033	1.355629214	0.187027794	0.996324238	-4.546655327
SYNDIG1	0.358280509	4.255224293	1.355535678	0.187057189	0.996324238	-4.546671015
BCHE	-2.05083661	9.302858208	-1.355248448	0.187147479	0.996324238	-4.546719183
FAM13A	-1.323535872	9.714216934	-1.35520958	0.1871597	0.996324238	-4.546725701
GSDME	0.640538825	7.859216569	1.355119836	0.187187919	0.996324238	-4.546740749
MYH3	-0.513722726	4.421524083	-1.355014967	0.187220899	0.996324238	-4.546758332
UBE3B	0.319181678	8.329401154	1.354666197	0.187330613	0.996324238	-4.546816803
PHEX-AS1	0.234558376	5.138835128	1.354575936	0.187359015	0.996324238	-4.546831934
HHIPL1	-0.203493218	5.619966338	-1.354563458	0.187362942	0.996324238	-4.546834025
ZNF334	-0.427448494	4.381320839	-1.354546819	0.187368178	0.996324238	-4.546836814
LOC101929528	0.186386188	3.87809045	1.354533932	0.187372233	0.996324238	-4.546838974
MED27	0.333452107	7.435568488	1.354317905	0.187440227	0.996324238	-4.546875183
PMM2	0.608156593	8.161677573	1.353929926	0.187562391	0.996324238	-4.546940201
THUMPD3	0.278583744	8.24979865	1.353888554	0.187575422	0.996324238	-4.546947134
VPREB3	0.326936851	5.967290471	1.353862405	0.187583658	0.996324238	-4.546951515
EPM2A	-0.596962316	6.624589101	-1.353822561	0.187596208	0.996324238	-4.546958191
CADM1	0.575228079	10.54501018	1.353714835	0.187630144	0.996324238	-4.546976241
FITM1	-0.455141903	6.195516594	-1.353244058	0.187778504	0.996324238	-4.547055107
EHD3	-0.411052722	7.347335867	-1.353104637	0.187822458	0.996324238	-4.547078459
EFCC1	0.347188849	5.749079879	1.3529019	0.187886389	0.996324238	-4.547112413
TMEM254	-0.468183835	7.442015999	-1.35288067	0.187893084	0.996324238	-4.547115968
MAGEF1	-0.318580159	7.716410242	-1.352848232	0.187903315	0.996324238	-4.5471214
EXOC7	0.398070559	8.717695222	1.352777898	0.187925499	0.996324238	-4.547133179
LOC101929662	-0.217703725	3.711026764	-1.352522229	0.188006158	0.996324238	-4.547175989
SEPHS2	0.485216765	12.13396767	1.352480759	0.188019243	0.996324238	-4.547182933
LINC01208	0.483488351	6.766548446	1.35246586	0.188023945	0.996324238	-4.547185427
KIR2DL2	0.313350842	5.501552414	1.352329174	0.188067081	0.996324238	-4.547208311
NCR3LG1	0.57531036	5.112781974	1.351995085	0.188172547	0.996324238	-4.547264238
GAS2L3	0.673098017	6.907077902	1.35160607	0.188295411	0.996324238	-4.547329346
LOC100506563	0.303192866	3.888574704	1.351520449	0.188322461	0.996324238	-4.547343674
KIF21B	0.508837709	6.90450499	1.351456215	0.188342757	0.996324238	-4.547354423
EFNA1	0.51519202	11.08827132	1.35124144	0.18841063	0.996324238	-4.54739036
MACC1	-0.342680701	4.802988282	-1.351173053	0.188432246	0.996324238	-4.547401802
IFT74	0.697750274	6.645914114	1.350961835	0.18849902	0.996324238	-4.547437139
ZNF577	0.490119184	5.705130685	1.350221087	0.188733344	0.996324238	-4.547561032
TMEM151B	0.217720638	5.568690206	1.350076267	0.188779182	0.996324238	-4.547585248
HPN	-0.564998074	10.90602085	-1.350033935	0.188792582	0.996324238	-4.547592326
HUWE1	0.180724062	13.04650613	1.349883074	0.188840344	0.996324238	-4.547617549
SPC24	0.510501085	5.817799449	1.349580386	0.188936202	0.996324238	-4.54766815
CSTF2	0.305230129	7.021436857	1.349259089	0.189037996	0.996324238	-4.547721854
PAOX	-0.409327018	7.516076405	-1.349252122	0.189040203	0.996324238	-4.547723018
ZFHX2	0.297463856	6.532333162	1.349144295	0.189074375	0.996324238	-4.547741039
NECAB3	0.507006875	8.023417117	1.34906615	0.189099143	0.996324238	-4.547754098
UNC13B	0.40285114	8.675188212	1.348244675	0.189359663	0.996324238	-4.547891345
AQP9	-0.565260169	11.47492437	-1.348240522	0.189360981	0.996324238	-4.547892038
LINC01838	0.43823377	6.269090923	1.348209675	0.189370769	0.996324238	-4.547897191
NCBP1	-0.609941836	6.644630959	-1.348203091	0.189372859	0.996324238	-4.547898291
KLKB1	-0.953099958	10.40095215	-1.347976968	0.189444623	0.996324238	-4.547936058
TMED10	-0.785805396	11.02643962	-1.347941359	0.189455927	0.996324238	-4.547942005
PGAP3	-0.379616243	8.635522914	-1.347833608	0.189490133	0.996324238	-4.54796
DYNLL1	0.628656233	11.13880868	1.347462966	0.189607832	0.996324238	-4.54802189
FMR1NB	-0.155949395	2.772064418	-1.347378058	0.189634803	0.996324238	-4.548036066
OTP	-0.213898806	4.197624878	-1.347324569	0.189651795	0.996324238	-4.548044996
FARS2	0.307102769	7.769596531	1.347284347	0.189664574	0.996324238	-4.548051711
TUG1	0.474142781	10.36123995	1.347262647	0.189671468	0.996324238	-4.548055333
SPAAR	0.308963146	6.980274521	1.347222261	0.1896843	0.996324238	-4.548062076
SDS	-1.884158877	11.18445102	-1.346727073	0.189841687	0.996324238	-4.548144731
ACER1	-0.187103901	4.881765419	-1.346716719	0.189844979	0.996324238	-4.548146459
USP13	0.394644973	8.78339255	1.346477746	0.189920971	0.996324238	-4.548186339
FAM209B	-0.226337651	5.154126486	-1.34640973	0.189942604	0.996324238	-4.548197689
CAVIN2	-0.952183618	7.486008805	-1.346370071	0.189955218	0.996324238	-4.548204306
WDR74	0.355145811	8.340019619	1.345964652	0.190084211	0.996324238	-4.548271947
RMDN2	-0.758118388	8.346981338	-1.34571842	0.190162588	0.996324238	-4.548313022
CUL5	-0.582540065	8.953455062	-1.345227085	0.190319058	0.996324238	-4.548394965
MEAK7	-0.38192666	6.043455639	-1.345208427	0.190325001	0.996324238	-4.548398076
ATP6V1C2	-0.248053821	5.29460519	-1.345199547	0.19032783	0.996324238	-4.548399557
DENND4B	0.521440777	8.661237058	1.345117737	0.190353894	0.996324238	-4.548413199
GOLPH3L	0.41813463	8.497581959	1.345116183	0.190354389	0.996324238	-4.548413458
MOSPD2	0.49970827	7.648704611	1.3449753	0.19039928	0.996324238	-4.548436948
JAGN1	-0.399747083	8.970522578	-1.344607331	0.190516567	0.996324238	-4.548498294
COMMD10	-0.460839495	8.63483317	-1.344403655	0.190581511	0.996324238	-4.548532244
LMBR1	-1.157430013	6.335902065	-1.344205536	0.1906447	0.996324238	-4.548565264
THBS1	-1.699002331	8.941865011	-1.344146483	0.190663538	0.996324238	-4.548575105
GCNT4	-0.208822721	4.933576478	-1.344116511	0.1906731	0.996324238	-4.5485801
SSR3	0.405069487	10.37288994	1.343776346	0.190781644	0.996324238	-4.548636783
PCGEM1	0.258302135	4.778750225	1.343671047	0.190815255	0.996324238	-4.548654328
CNPY1	-0.152436799	2.985623281	-1.343572731	0.19084664	0.996324238	-4.548670707
MTR	0.567565547	8.558065556	1.343128863	0.190988386	0.996324238	-4.548744646
TRIM23	-0.626422753	7.273291061	-1.343075174	0.191005536	0.996324238	-4.548753589
CCT5	0.513068817	9.698490295	1.342910968	0.191057999	0.996324238	-4.548780936
OXSR1	-0.241392724	8.349249738	-1.342639188	0.191144854	0.996324238	-4.548826194
PAQR4	0.307034946	6.281513795	1.342290189	0.191256433	0.996324238	-4.548884301
PREB	0.401313746	9.034284272	1.342193486	0.191287359	0.996324238	-4.5489004
DCAF12	0.279741882	8.122450834	1.342160507	0.191297907	0.996324238	-4.54890589
CCDC85C	0.345240711	7.653256624	1.341817178	0.191407741	0.996324238	-4.548963037
SNAPC2	0.32870756	6.61677406	1.341807711	0.19141077	0.996324238	-4.548964613
ECD	0.323951427	7.765221988	1.341799571	0.191413375	0.996324238	-4.548965968
ECPAS	0.508595113	9.373633979	1.34179442	0.191415023	0.996324238	-4.548966825
TMEM102	-0.195275042	5.046841264	-1.341746826	0.191430253	0.996324238	-4.548974746
CNNM3	-0.555018484	8.627453583	-1.341745128	0.191430797	0.996324238	-4.548975029
CDKN1C	-0.7006841	7.351107255	-1.341397262	0.191542143	0.996324238	-4.549032918
UNC13A	0.32494698	5.571093669	1.341026158	0.191660983	0.996324238	-4.549094662
SRRM2-AS1	0.349564234	6.093799901	1.340986102	0.191673814	0.996324238	-4.549101326
RNF141	-0.773346924	8.347276551	-1.340856209	0.191715425	0.996324238	-4.549122933
CYP2C18	-1.06778498	9.819392322	-1.340820238	0.19172695	0.996324238	-4.549128917
CD207	0.281413137	5.033688292	1.34072068	0.19175885	0.996324238	-4.549145477
MUC12	0.194119712	4.759245539	1.340486402	0.191833933	0.996324238	-4.549184443
TAS2R41	-0.153569928	4.904104764	-1.340397882	0.191862309	0.996324238	-4.549199164
NLRX1	0.304095892	8.336557946	1.340215009	0.19192094	0.996324238	-4.549229575
LOC100505985	-1.440155015	6.639999512	-1.340081727	0.19196368	0.996324238	-4.549251737
EBF2	0.301613266	5.383855606	1.340032609	0.191979433	0.996324238	-4.549259904
LINC02805	0.250797613	4.559299695	1.339995229	0.191991422	0.996324238	-4.549266119
YOD1	-0.448931099	7.119625667	-1.339701597	0.19208562	0.996324238	-4.549314935
IL10	-0.233413314	5.2398755	-1.33951612	0.19214514	0.996324238	-4.549345767
CYP2C9	-0.873537346	12.52300891	-1.339418573	0.192176449	0.996324238	-4.549361981
PCSK1	0.172648275	3.096689852	1.338757751	0.192388652	0.996324238	-4.549471796
ENDOG	-0.36202366	7.993652843	-1.338344255	0.192521526	0.996324238	-4.549540489
CERS6	-0.38841818	8.808057076	-1.338317531	0.192530116	0.996324238	-4.549544929
ERP29	-0.465474271	10.44900619	-1.338191358	0.192570677	0.996324238	-4.549565886
HINT3	-0.491704817	5.408941309	-1.338182811	0.192573424	0.996324238	-4.549567306
ZNF347	-0.599779429	4.957346026	-1.338098451	0.192600547	0.996324238	-4.549581317
COG6	-0.413907069	8.134263093	-1.338088076	0.192603883	0.996324238	-4.54958304
NIF3L1	-0.416930923	7.996777464	-1.338014103	0.192627669	0.996324238	-4.549595326
LAMA4-AS1	0.231273845	5.392298681	1.337761995	0.192708753	0.996324238	-4.549637193
PORCN	-0.2209691	6.806705412	-1.337429877	0.192815609	0.996324238	-4.549692337
PIANP	0.271850562	5.813261463	1.33741968	0.192818891	0.996324238	-4.54969403
CNTNAP1	0.243506043	6.027611968	1.337357026	0.192839055	0.996324238	-4.549704432
GPBP1L1	-0.269248409	9.492222408	-1.336766165	0.193029292	0.996324238	-4.549802509
NUDT21	-1.060652624	8.25346635	-1.336742213	0.193037007	0.996324238	-4.549806484
ETV6	0.458888266	8.4753479	1.336617801	0.193077083	0.996324238	-4.549827131
CHRDL1	-0.982694861	6.013272428	-1.336259817	0.193192435	0.996324238	-4.549886531
MVB12B	0.35464109	7.837212087	1.336173421	0.193220282	0.996324238	-4.549900865
LINC00923	-0.225973432	3.86055896	-1.335920752	0.193301741	0.996324238	-4.549942782
NLRP7	-0.316078878	4.16853518	-1.33580336	0.193339596	0.996324238	-4.549962254
JAKMIP2	-0.462829401	5.829816832	-1.335606408	0.19340312	0.996324238	-4.549994921
CHPT1	-0.662988286	10.45768532	-1.33537159	0.193478878	0.996324238	-4.550033864
SAMD14	0.366795004	6.958795521	1.335321706	0.193494974	0.996324238	-4.550042136
ARHGAP42	-0.503105664	6.668112471	-1.334941054	0.193617839	0.996324238	-4.550105251
FMO5	-0.811712736	10.63281443	-1.334769912	0.193673099	0.996324238	-4.550133624
ZNF274	-0.469449214	8.517897454	-1.334551041	0.193743788	0.996324238	-4.550169904
FBXW11	-0.731446878	8.318059909	-1.334472315	0.193769219	0.996324238	-4.550182953
FUBP1	0.54800458	8.317476754	1.333770354	0.19399609	0.996324238	-4.550299277
CSTF1	-0.409079805	7.455419423	-1.333470406	0.194093096	0.996324238	-4.550348969
TNNT1	0.20631021	4.184871849	1.333205908	0.194178667	0.996324238	-4.55039278
RIDA	-0.744267276	12.07213558	-1.332806996	0.194307781	0.996324238	-4.550458843
NRG1-IT1	0.197439671	4.006478776	1.332747264	0.19432712	0.996324238	-4.550468734
LINC00844	-1.341000557	9.323035704	-1.332707727	0.194339921	0.996324238	-4.550475281
CRABP1	0.201698815	4.912636241	1.332619624	0.19436845	0.996324238	-4.550489868
YPEL4	0.197277884	4.383236661	1.332579959	0.194381294	0.996324238	-4.550496436
UBR5	0.556745871	8.71019348	1.332451936	0.194422757	0.996324238	-4.550517631
SLC43A2	0.228391512	6.415959984	1.332321096	0.19446514	0.996324238	-4.550539292
SH3TC2	0.290913817	4.504929403	1.332176808	0.194511886	0.996324238	-4.550563177
TRIM58	0.191078439	3.984025601	1.332097883	0.19453746	0.996324238	-4.550576241
ADGRF3	0.212744048	5.451012515	1.331953083	0.194584386	0.996324238	-4.550600208
TFDP3	-0.25783822	4.678499574	-1.331001576	0.194892965	0.996324238	-4.550757648
SIGIRR	0.829756007	9.455961379	1.330706209	0.194988832	0.996324238	-4.550806504
NAV3	0.723550061	7.071045209	1.330557194	0.195037211	0.996324238	-4.550831149
FAM111A	0.483514556	8.78594395	1.330466243	0.195066744	0.996324238	-4.550846189
RBBP5	0.501713188	6.783771066	1.33041005	0.195084992	0.996324238	-4.550855482
IKBKG	0.485775571	8.999475592	1.330121778	0.195178627	0.996324238	-4.550903148
ASGR1	-0.541588419	10.47089736	-1.330105228	0.195184003	0.996324238	-4.550905884
NR2C2	0.304011333	8.160626809	1.33004493	0.195203594	0.996324238	-4.550915853
SLC22A6	-0.255091131	5.036851865	-1.329878352	0.195257722	0.996324238	-4.550943392
ULBP2	0.424732143	4.888116444	1.329806239	0.195281158	0.996324238	-4.550955313
KBTBD6	-0.549225071	6.698464617	-1.329482426	0.195386422	0.996324238	-4.551008837
TMEM121	-0.212654561	5.320948158	-1.329066568	0.195521672	0.996324238	-4.55107756
NEK9	0.316124327	8.910109764	1.329036079	0.19553159	0.996324238	-4.551082598
JUNB	-0.873165302	9.554844059	-1.329027971	0.195534228	0.996324238	-4.551083938
KDM4D	0.398180667	5.746909404	1.328990458	0.195546433	0.996324238	-4.551090136
PRPF19	0.501663108	8.849181409	1.32897522	0.19555139	0.996324238	-4.551092654
TMEM270	0.194698213	3.748159313	1.328959873	0.195556384	0.996324238	-4.551095189
LUARIS	0.184617084	4.039917322	1.328549038	0.19569009	0.996324238	-4.551163063
FAM117B	-0.711266659	6.171155647	-1.3284825	0.195711751	0.996324238	-4.551174054
ANKRD30BP3	0.28400251	5.112119905	1.328377288	0.195746007	0.996324238	-4.551191432
ANXA6	-0.508255724	9.716146374	-1.328230623	0.195793766	0.996324238	-4.551215656
DPM2	0.304633694	7.548429667	1.327838573	0.195921477	0.996324238	-4.551280399
CMTM7	0.428479212	8.236238089	1.32774442	0.195952157	0.996324238	-4.551295946
KLHL29	0.824993934	7.585823643	1.327661302	0.195979245	0.996324238	-4.551309669
LINC00620	-0.249229814	4.188836186	-1.327629479	0.195989616	0.996324238	-4.551314923
ARHGAP22	-0.264542909	5.637684586	-1.327497993	0.196032474	0.996324238	-4.551336631
ATP4A	0.2509796	5.392245276	1.327335369	0.196085492	0.996324238	-4.551363477
LOC728196	0.223341259	4.454953539	1.32725088	0.19611304	0.996324238	-4.551377424
ERBB2	-0.538378668	9.12132385	-1.327180646	0.196135944	0.996324238	-4.551389017
NMB	0.324379944	7.437291818	1.326937183	0.196215352	0.996324238	-4.551429199
CYP1A2	-1.512294369	11.44636535	-1.326927144	0.196218627	0.996324238	-4.551430856
TMEM229B	0.376393471	7.475745962	1.326728739	0.196283358	0.996324238	-4.551463598
ZNF79	0.298103512	6.562983534	1.326523874	0.196350215	0.996324238	-4.551497402
MRPL32	-0.297254268	10.37318801	-1.3264557	0.196372467	0.996324238	-4.551508651
TRG-AS1	0.491173986	6.580520327	1.326306442	0.196421192	0.996324238	-4.551533276
TASOR	0.373724767	8.487185357	1.326249372	0.196439825	0.996324238	-4.551542691
SERPINB7	0.186261268	4.9090772	1.326146614	0.196473378	0.996324238	-4.551559642
MMP17	-0.265461221	6.165272734	-1.326061589	0.196501144	0.996324238	-4.551573668
MAN2B1	0.367391433	8.738490556	1.325969988	0.196531061	0.996324238	-4.551588777
SRY	0.223656822	4.624381683	1.325951747	0.196537019	0.996324238	-4.551591786
NMU	-0.219665895	3.739727325	-1.325910902	0.19655036	0.996324238	-4.551598523
MKNK1-AS1	0.358986943	6.44024962	1.32587662	0.196561559	0.996324238	-4.551604178
PERM1	0.391980842	6.328546692	1.32574338	0.196605086	0.996324238	-4.551626153
LZTS1	0.316936325	5.606050641	1.324970451	0.196857741	0.996324238	-4.551753598
MTLN	-0.552203891	7.350856429	-1.324952116	0.196863737	0.996324238	-4.551756621
LOC101927604	0.264881199	4.688091467	1.324903805	0.196879538	0.996324238	-4.551764585
AGTPBP1	0.392989812	7.484814474	1.324361818	0.197056867	0.996324238	-4.551853914
DCAF15	-0.340453978	7.200714471	-1.324193484	0.197111969	0.996324238	-4.551881653
RAB13	0.456898254	10.8488669	1.324090629	0.197145642	0.996324238	-4.551898601
ABHD17A	0.397613926	9.285526901	1.323881924	0.197213984	0.996324238	-4.551932986
VAMP8	-0.770242547	9.901821062	-1.323855538	0.197222626	0.996324238	-4.551937333
BRCA1	0.29775394	6.302335473	1.323808534	0.197238021	0.996324238	-4.551945077
IGSF10	-0.36845737	6.314138085	-1.323097702	0.197470947	0.996324238	-4.552062155
MAP2K7	-0.42016714	7.837962725	-1.323090413	0.197473337	0.996324238	-4.552063356
TMEM95	0.435093103	6.971285358	1.323037557	0.197490665	0.996324238	-4.552072059
SLC14A2	0.237966732	6.072221277	1.323018192	0.197497014	0.996324238	-4.552075248
NCLN	-0.383338281	7.258334204	-1.322940646	0.19752244	0.996324238	-4.552088017
RAPGEF5	-0.583000248	9.881892268	-1.322784529	0.197573636	0.996324238	-4.552113722
SNX27	0.429012899	8.854758233	1.322675305	0.19760946	0.996324238	-4.552131704
LOC105370697	-0.182139035	3.175809442	-1.322565919	0.197645342	0.996324238	-4.552149712
LINC00555	0.182852807	3.948431022	1.322498098	0.197667592	0.996324238	-4.552160877
LOC102723831	0.248086505	5.100633347	1.32242274	0.197692317	0.996324238	-4.552173282
MAGEH1	-0.810403889	7.707516274	-1.322298033	0.197733239	0.996324238	-4.552193809
PRODH2	-0.572193488	9.942820049	-1.322144637	0.197783583	0.996324238	-4.552219056
RFX6	-0.225990432	3.123922587	-1.322047542	0.197815455	0.996324238	-4.552235036
ACTR3	0.451062815	11.31453891	1.321854625	0.197878793	0.996324238	-4.552266783
PRAF2	0.277463948	7.724365495	1.321824863	0.197888565	0.996324238	-4.552271681
LOC100505716	-0.212469289	4.398481947	-1.321737953	0.197917106	0.996324238	-4.552285982
SLC32A1	-0.237820166	4.195646742	-1.321681913	0.19793551	0.996324238	-4.552295202
KANK3	-0.295842636	6.590986929	-1.321381216	0.198034287	0.996324238	-4.552344674
ZNF318	-0.460849138	7.05270184	-1.321311702	0.198057127	0.996324238	-4.55235611
PAX3	0.257016706	5.395891178	1.320827144	0.198216395	0.996324238	-4.55243581
P4HB	0.278293704	12.48458286	1.320750901	0.198241464	0.996324238	-4.552448349
LINC01410	0.540896739	5.455301016	1.320688157	0.198262097	0.996324238	-4.552458667
IFNGR2	0.480119411	9.456569137	1.320615997	0.198285828	0.996324238	-4.552470533
AIG1	-0.70943365	10.52343737	-1.320577179	0.198298594	0.996324238	-4.552476916
C15orf41	0.45648108	6.895730835	1.320516025	0.198318708	0.996324238	-4.552486972
BEND2	-0.211500433	4.517232375	-1.320459384	0.198337339	0.996324238	-4.552496285
LRRN3	-0.549808667	6.041227449	-1.32036658	0.198367869	0.996324238	-4.552511544
C6orf226	0.390109115	7.350413093	1.320338519	0.198377101	0.996324238	-4.552516157
PDCD4-AS1	-0.257675712	5.288628405	-1.320241151	0.198409136	0.996324238	-4.552532165
C12orf76	-0.373461347	6.91650513	-1.32021674	0.198417168	0.996324238	-4.552536178
PIGK	-0.372069453	8.57017957	-1.320197923	0.19842336	0.996324238	-4.552539272
EPN2-AS1	-0.213415184	3.545198251	-1.320187328	0.198426847	0.996324238	-4.552541014
LINC01723	0.388335952	5.723371485	1.319887218	0.19852562	0.996324238	-4.552590346
NAGLU	-0.372910464	7.593659953	-1.319636735	0.198608089	0.996324238	-4.552631515
MIATNB	0.456804255	6.607909699	1.319558191	0.198633954	0.996324238	-4.552644423
EIF3J	-0.667854156	8.828262744	-1.319485382	0.198657933	0.996324238	-4.552656388
LOC101929297	0.188913125	3.934241635	1.319480602	0.198659508	0.996324238	-4.552657174
RANBP2	-0.444993373	9.619251637	-1.319469442	0.198663183	0.996324238	-4.552659007
PPIP5K1	0.276404481	6.731885811	1.319255724	0.198733584	0.996324238	-4.552694125
BANK1	0.662813934	5.384014031	1.319180526	0.198758359	0.996324238	-4.552706481
CEP19	-0.326641798	4.482304986	-1.31902394	0.198809958	0.996324238	-4.552732207
TIPRL	0.771013954	9.317483435	1.318790157	0.198887013	0.996324238	-4.552770612
ADSL	0.455649706	9.044355608	1.318685952	0.198921366	0.996324238	-4.552787728
FGFBP2	-0.331207423	4.338702715	-1.318569294	0.198959831	0.996324238	-4.552806889
CD320	0.304505351	7.414461272	1.318488539	0.198986461	0.996324238	-4.552820152
ATL1	0.489479924	5.714873551	1.318460919	0.198995569	0.996324238	-4.552824689
OSBPL3	0.861720409	6.723742306	1.318366781	0.199026617	0.996324238	-4.552840149
SPTBN4	0.30801338	6.433936585	1.318327645	0.199039525	0.996324238	-4.552846576
LINC02860	-0.192085375	3.647350356	-1.318285082	0.199053565	0.996324238	-4.552853566
DNAAF1	0.685580089	6.577011438	1.318154301	0.199096709	0.996324238	-4.552875041
RWDD3	-0.413356816	8.79664949	-1.318067001	0.199125513	0.996324238	-4.552889376
MYO1D	-1.227392738	7.1649839	-1.317889011	0.199184248	0.996324238	-4.552918599
SLC1A6	0.311370794	6.568695017	1.31786953	0.199190678	0.996324238	-4.552921798
GIPC2	-1.276014204	7.420692255	-1.317820238	0.199206947	0.996324238	-4.55292989
SH3GLB2	0.365935985	8.906143807	1.317510019	0.199309358	0.996324238	-4.552980815
LECT2	-0.868602624	12.06962446	-1.317440898	0.199332183	0.996324238	-4.55299216
POU5F1P4	-0.216464519	6.474916592	-1.317395609	0.199347139	0.996324238	-4.552999594
SEL1L	-0.3715801	10.19466009	-1.317333509	0.199367647	0.996324238	-4.553009786
RAB11B	-0.403304212	7.784014477	-1.317166059	0.199422957	0.996324238	-4.553037268
FAM214A	-0.719714259	9.285718237	-1.317137255	0.199432472	0.996324238	-4.553041995
RHBDD2	-0.360604875	9.073624048	-1.316861832	0.199523474	0.996324238	-4.55308719
MECOM	0.799506252	7.118070908	1.316837771	0.199531426	0.996324238	-4.553091138
LINC00355	0.615073116	3.570398957	1.316802506	0.19954308	0.996324238	-4.553096924
RSPO4	0.289239162	5.504987907	1.316526783	0.19963422	0.996324238	-4.55314216
EIF2B2	0.390212542	7.728588511	1.316458893	0.199656666	0.996324238	-4.553153297
SLC27A6	-0.21344101	3.119532176	-1.3164588	0.199656697	0.996324238	-4.553153312
MRGPRX3	-0.227670213	3.652001807	-1.316421199	0.19966913	0.996324238	-4.553159481
NAA60	0.406958403	9.861113683	1.316351101	0.199692309	0.996324238	-4.553170979
OR3A3	-0.232449944	5.69249784	-1.316347431	0.199693523	0.996324238	-4.553171581
DHRSX	-0.496630592	8.688478882	-1.316345392	0.199694197	0.996324238	-4.553171916
CYP3A43	-0.8476525	8.235700289	-1.31617472	0.199750642	0.996324238	-4.55319991
LIN52	0.289621989	7.432731087	1.316129567	0.199765577	0.996324238	-4.553207316
DPP10	-0.47074738	3.321192604	-1.315914901	0.199836593	0.996324238	-4.553242521
SNW1	0.23985619	9.578814869	1.315589064	0.199944425	0.996324238	-4.55329595
TMEM222	0.341116788	9.233081555	1.315494015	0.199975889	0.996324238	-4.553311534
SLC30A5	-0.594680451	8.273350037	-1.315079213	0.200113244	0.996324238	-4.553379533
FZD7	-1.128682192	6.033112186	-1.315002266	0.200138732	0.996324238	-4.553392146
ATR	0.562650315	8.987633216	1.314900435	0.200172466	0.996324238	-4.553408836
GRAMD1C	-1.267335244	8.234563957	-1.314482437	0.200310985	0.996324238	-4.553477335
ZNF778	0.243284302	5.067996026	1.31409854	0.200438269	0.996324238	-4.553540231
TMEM38A	-0.324448427	6.344824232	-1.313794043	0.200539272	0.996324238	-4.553590109
FMO2	-1.160658513	7.427100343	-1.313482874	0.200642528	0.996324238	-4.553641071
ZNF667	-0.687805765	5.427750962	-1.313402787	0.20066911	0.996324238	-4.553654185
UBAP2L	0.452799314	8.783839262	1.313264668	0.200714961	0.996324238	-4.553676801
SUMO1	-0.292382923	10.88819271	-1.313260792	0.200716248	0.996324238	-4.553677436
SYPL2	0.56364903	6.771344657	1.312902793	0.200835128	0.996324238	-4.553736048
CYB561D1	0.225906708	6.53088634	1.312591476	0.200938552	0.996324238	-4.553787007
HECW1	0.31455108	6.561938228	1.312579188	0.200942635	0.996324238	-4.553789019
SF3A3	0.285753674	8.235678603	1.31255848	0.200949516	0.996324238	-4.553792408
UGDH	0.573137566	10.07145508	1.312190143	0.20107194	0.996324238	-4.553852688
TREML4	-0.220421559	5.368090807	-1.311935688	0.201156547	0.996324238	-4.553894323
SETD9	-0.493835502	7.507711486	-1.311346559	0.20135254	0.996324238	-4.553990695
AGGF1	-0.344782017	8.021979529	-1.311296986	0.201369038	0.996324238	-4.553998803
ASCC3	-0.652906377	8.041125678	-1.311256792	0.201382417	0.996324238	-4.554005377
SIX3-AS1	0.312413828	4.693005879	1.31120788	0.201398697	0.996324238	-4.554013376
HNRNPM	-0.445735095	9.848597387	-1.311113552	0.201430097	0.996324238	-4.554028802
USP28	0.339017733	8.06852334	1.310731829	0.201557206	0.996324238	-4.55409122
OR51B5	-0.245622935	4.729518288	-1.310651575	0.201583938	0.996324238	-4.554104341
TLCD5	-0.214401145	5.807945058	-1.310588175	0.201605057	0.996324238	-4.554114706
FBXO28	-0.401064084	9.060966338	-1.31015738	0.201748607	0.996324238	-4.554185125
RELN	-1.038215102	9.33225458	-1.310150671	0.201750844	0.996324238	-4.554186221
WNK1	0.583521667	10.55394104	1.309880116	0.201841039	0.996324238	-4.554230438
NT5DC2	0.862221953	6.200813562	1.309669397	0.201911309	0.996324238	-4.55426487
PSMB7	0.399800336	10.57636357	1.309564013	0.201946459	0.996324238	-4.554282089
RETNLB	0.331766929	5.621361732	1.309497182	0.201968752	0.996324238	-4.554293008
FKBP15	0.213431888	8.824548902	1.309488091	0.201971785	0.996324238	-4.554294493
PIK3IP1	0.520704146	8.518295947	1.309451296	0.20198406	0.996324238	-4.554300505
DLG1-AS1	0.211547857	3.875782748	1.309196197	0.202069178	0.996324238	-4.554342179
MEDAG	0.460489626	6.605754599	1.309034599	0.202123112	0.996324238	-4.554368575
LOC101928985	0.413129489	6.610204881	1.309011035	0.202130978	0.996324238	-4.554372423
PLAAT5	-0.202774622	4.924136198	-1.308986162	0.202139281	0.996324238	-4.554376486
FAM227B	-0.230585946	3.171482806	-1.308807604	0.202198892	0.996324238	-4.554405648
DNAH8	-0.25698215	3.924574242	-1.308240858	0.20238819	0.996324238	-4.55449819
LINC00858	-0.246678149	3.731462496	-1.308026356	0.20245987	0.996324238	-4.554533208
PRUNE2	-0.562541779	5.967198904	-1.3080144	0.202463866	0.996324238	-4.554535159
LOC100507336	-0.241528705	4.599542833	-1.307940938	0.20248842	0.996324238	-4.554547151
TLR10	0.567595414	6.25582865	1.307934667	0.202490516	0.996324238	-4.554548174
CCDC13	0.365711318	7.649560784	1.307925174	0.20249369	0.996324238	-4.554549724
CCDC54	0.222520322	3.304817547	1.307801799	0.202534933	0.996324238	-4.554569862
EPDR1	0.820611577	8.448651863	1.307640323	0.202588922	0.996324238	-4.554596216
TCP10	0.229820923	4.51262723	1.307628905	0.20259274	0.996324238	-4.554598079
STEAP4	-0.991748863	8.766370954	-1.307454996	0.2026509	0.996324238	-4.55462646
CCDC173	-0.256610623	3.743695474	-1.307370036	0.202679317	0.996324238	-4.554640324
LINC00158	-0.210963932	3.080336368	-1.307299832	0.202702801	0.996324238	-4.554651779
FAM135A	-0.510098022	7.736095035	-1.307293106	0.202705051	0.996324238	-4.554652877
PALD1	0.521699888	6.784023068	1.307287487	0.202706931	0.996324238	-4.554653794
NUP188	0.275490849	7.810111694	1.307005148	0.2028014	0.996324238	-4.554699858
LOC100289361	0.383313473	6.348720721	1.306974843	0.202811542	0.996324238	-4.554704802
EME1	0.358589431	6.640703047	1.306903381	0.202835459	0.996324238	-4.55471646
PBDC1	-0.510283906	8.389598184	-1.306885461	0.202841457	0.996324238	-4.554719384
ARHGAP35	0.427986204	9.362112094	1.306559661	0.202950527	0.996324238	-4.554772526
HINT1	-0.602525347	12.1871276	-1.306500624	0.202970295	0.996324238	-4.554782155
NSFL1C	0.29754259	9.579036052	1.306327554	0.203028258	0.996324238	-4.55481038
CHD1L	0.608180646	9.692637507	1.306280382	0.203044058	0.996324238	-4.554818072
CRTC2	0.430002878	8.212855963	1.306242136	0.203056869	0.996324238	-4.554824309
POP5	0.360472055	8.860604919	1.306166238	0.203082295	0.996324238	-4.554836686
FRRS1L	0.247958866	5.210875331	1.306050487	0.203121076	0.996324238	-4.554855559
SAMD15	0.321408107	6.201744932	1.305992905	0.20314037	0.996324238	-4.554864948
PDCD11	0.297616947	7.856663725	1.305974516	0.203146532	0.996324238	-4.554867946
MLLT6	0.487485591	8.380746682	1.305709653	0.203235301	0.996324238	-4.554911127
BPIFB1	-0.218784144	4.670147278	-1.305695523	0.203240037	0.996324238	-4.55491343
EHD2	0.406386429	8.409717997	1.305579966	0.203278776	0.996324238	-4.554932267
KLF2	-0.814655698	8.683087622	-1.305362056	0.203351843	0.996324238	-4.554967785
LINC00851	0.311734759	5.717353475	1.305354524	0.203354369	0.996324238	-4.554969013
KRTAP17-1	0.237462903	5.319560282	1.305337864	0.203359956	0.996324238	-4.554971728
PCAT4	0.293444366	5.874112315	1.305239719	0.203392873	0.996324238	-4.554987724
AACSP1	0.181583328	3.320660843	1.305040227	0.203459792	0.996324238	-4.555020233
ORMDL1	-0.264100204	9.236978677	-1.304786526	0.203544921	0.996324238	-4.555061571
CD163	-1.032953115	9.30563965	-1.30468417	0.203579274	0.996324238	-4.555078248
LINC02436	-0.186655395	3.0813092	-1.304598397	0.203608064	0.996324238	-4.555092221
ALKAL2	-1.345908701	6.431183768	-1.304552646	0.203623423	0.996324238	-4.555099675
LOC100505874	0.915569482	6.952174672	1.304388645	0.203678483	0.996324238	-4.55512639
NSD1	0.328300341	6.930824125	1.304260121	0.203721642	0.996324238	-4.555147325
STN1	0.31921717	7.326845533	1.304235455	0.203729925	0.996324238	-4.555151342
DOC2A	0.249372111	5.300498523	1.304171804	0.203751302	0.996324238	-4.555161709
PDK2	-0.332488172	8.235647219	-1.304118548	0.20376919	0.996324238	-4.555170383
MRGPRF	-0.57347489	6.479375954	-1.303944452	0.203827672	0.996324238	-4.555198736
MCM8	0.623887197	6.168930971	1.303572507	0.20395266	0.996324238	-4.5552593
TFPI2	-1.249662797	6.938595041	-1.303565709	0.203954945	0.996324238	-4.555260406
ZFP36	-0.778819955	11.43352478	-1.303520582	0.203970114	0.996324238	-4.555267753
TSPOAP1-AS1	0.243369832	5.511149833	1.303138583	0.20409855	0.996324238	-4.555329939
ZNF875	-0.493305571	6.973763776	-1.302609054	0.204276693	0.996324238	-4.555416117
KIF1A	-0.28724243	5.975668114	-1.302522898	0.204305688	0.996324238	-4.555430136
LOC105372762	0.218778101	3.097820773	1.30251546	0.204308192	0.996324238	-4.555431346
TPM3	0.467988109	11.51949234	1.302330504	0.20437045	0.996324238	-4.555461439
MYO9B	0.329979796	7.671872017	1.302144935	0.204432929	0.996324238	-4.555491628
EPHA5-AS1	0.25102062	5.697400416	1.302118007	0.204441996	0.996324238	-4.555496009
TYW3	0.304529773	7.391405234	1.302076678	0.204455914	0.996324238	-4.555502732
NT5C1A	0.218014688	5.618429347	1.301986321	0.204486344	0.996324238	-4.55551743
ADCK1	0.466935558	7.294018197	1.301982636	0.204487585	0.996324238	-4.555518029
MAD2L1	0.858191802	6.095845569	1.301968035	0.204492503	0.996324238	-4.555520404
AVPR1A	-1.916586958	7.565269301	-1.301906935	0.204513082	0.996324238	-4.555530342
IL36A	0.300999588	4.835581621	1.301850435	0.204532114	0.996324238	-4.555539532
2-Mar	-0.471939052	10.48599738	-1.301770684	0.20455898	0.996324238	-4.555552503
TRAFD1	0.246127199	7.870028389	1.301766186	0.204560495	0.996324238	-4.555553235
CCNE1	0.487205682	6.071548097	1.301665541	0.204594403	0.996324238	-4.555569603
DLG5-AS1	0.365563075	6.907359258	1.30107313	0.204794081	0.996324238	-4.55566593
PKP4-AS1	-0.196468141	4.686483146	-1.301029402	0.204808826	0.996324238	-4.555673039
SLC4A8	0.454248611	6.348346707	1.30087007	0.204862559	0.996324238	-4.55569894
ITPRID1	0.290613481	4.625364832	1.300830226	0.204875998	0.996324238	-4.555705416
POLD1	0.290951181	6.568018687	1.300542584	0.204973034	0.996324238	-4.555752168
CDC45	0.507258751	6.207705258	1.300535669	0.204975368	0.996324238	-4.555753292
LOC100287704	0.233287482	5.256069279	1.300479806	0.204994217	0.996324238	-4.555762371
UAP1	-0.544233663	10.76104329	-1.300416724	0.205015505	0.996324238	-4.555772623
TRIM24	0.650068466	8.791340254	1.300282157	0.20506092	0.996324238	-4.55579449
C12orf65	0.426382942	7.375826703	1.300042461	0.205141836	0.996324238	-4.555833437
AMPD1	-0.55798102	5.431911018	-1.299891126	0.205192936	0.996324238	-4.555858024
NIPA2	0.283940398	9.331853762	1.299736285	0.205245229	0.996324238	-4.555883178
AANAT	-0.239705907	4.370056677	-1.299631307	0.205280689	0.996324238	-4.555900231
DVL2	0.325314251	7.641328158	1.299578022	0.20529869	0.996324238	-4.555908886
MKRN3	0.366245647	4.66912105	1.299170281	0.20543647	0.996324238	-4.555975107
SLPI	-1.295274999	10.02277478	-1.299052502	0.205476283	0.996324238	-4.555994233
APOBR	-0.210552113	6.216361395	-1.298947855	0.205511661	0.996324238	-4.556011224
PDPN	0.306605424	5.361840856	1.298873422	0.205536828	0.996324238	-4.55602331
HSD11B2	0.446897577	5.730015249	1.298867062	0.205538978	0.996324238	-4.556024342
LOC101927365	-0.491753316	4.841535799	-1.298590922	0.205632366	0.996324238	-4.556069173
LRRN2	-0.2608577	6.611577645	-1.298548689	0.205646652	0.996324238	-4.556076029
GOPC	-0.29988927	7.904508141	-1.298499249	0.205663376	0.996324238	-4.556084054
NDUFAF3	0.456191663	8.784906115	1.298447931	0.205680737	0.996324238	-4.556092384
CEP55	1.041855167	4.856420285	1.298404401	0.205695464	0.996324238	-4.55609945
LYSMD2	-0.595154574	9.269770381	-1.29818053	0.205771217	0.996324238	-4.556135786
ARHGEF18	0.365206448	9.245542584	1.298071727	0.205808041	0.996324238	-4.556153443
LZTFL1	-0.44216073	7.19565139	-1.297999041	0.205832644	0.996324238	-4.556165239
ZNF22	-0.236904992	9.352412529	-1.297983219	0.205838	0.996324238	-4.556167806
LINC00616	0.347023228	3.316662813	1.297667879	0.205944767	0.996324238	-4.556218974
MMP10	0.306148107	3.442391161	1.2972012	0.206102851	0.996324238	-4.55629468
RADX	0.447245727	6.051599904	1.297030524	0.20616069	0.996324238	-4.556322362
KLHDC10	0.526729643	9.963602439	1.29696092	0.206184281	0.996324238	-4.55633365
TIRAP	-0.364401264	6.951579601	-1.296899226	0.206205193	0.996324238	-4.556343656
NOL8	0.460810994	8.003971157	1.296891204	0.206207912	0.996324238	-4.556344956
ADH6	-0.777141018	11.30617028	-1.296888541	0.206208815	0.996324238	-4.556345388
EFCAB12	0.441092933	5.052591152	1.29674456	0.206257625	0.996324238	-4.556368737
NR6A1	0.464967763	7.09714564	1.296729642	0.206262683	0.996324238	-4.556371156
POGZ	0.572487925	9.369161225	1.296641604	0.206292534	0.996324238	-4.556385431
GPHA2	-0.209703657	5.556886469	-1.296362285	0.206387263	0.996324238	-4.556430718
SIX1	-0.233405661	5.446588668	-1.296089488	0.206479813	0.996324238	-4.55647494
EXOSC5	0.479394536	7.533280755	1.295711481	0.206608109	0.996324238	-4.556536206
PLA2G7	0.934609163	7.127543011	1.295606617	0.206643711	0.996324238	-4.556553199
ZADH2	-0.531277598	8.097115064	-1.295357259	0.206728388	0.996324238	-4.556593604
FRMD3	0.325334855	6.541726348	1.295067047	0.206826972	0.996324238	-4.556640621
CLC	-0.302242247	5.016606091	-1.294804982	0.206916026	0.996324238	-4.556683071
C21orf58	0.318209454	6.86477971	1.294549538	0.207002858	0.996324238	-4.556724442
MAPKAPK3	0.43805996	8.34946144	1.294467623	0.207030709	0.996324238	-4.556737707
DLGAP1	0.400729921	6.520866648	1.294456467	0.207034502	0.996324238	-4.556739514
LINC00556	0.163680274	3.419048029	1.294371018	0.207063558	0.996324238	-4.556753351
LY96	1.245795591	7.912438735	1.294348514	0.207071211	0.996324238	-4.556756995
LOC101928255	0.281187487	5.544487365	1.29429341	0.207089951	0.996324238	-4.556765917
GINS1	0.988512634	5.942061408	1.294292922	0.207090117	0.996324238	-4.556765997
ERLIN2	-0.380451085	9.145339202	-1.294133578	0.207144314	0.996324238	-4.556791796
CALCB	-0.192897566	3.403459842	-1.293986207	0.207194448	0.996324238	-4.556815655
BSN-DT	0.201108232	5.011496835	1.293959427	0.207203559	0.996324238	-4.556819991
ZNF236	0.402479672	8.008912981	1.293810505	0.207254233	0.996324238	-4.556844098
SLC26A3	1.174498664	3.67496159	1.293613026	0.207321443	0.996324238	-4.556876063
DDX11L2	0.434697937	6.758647319	1.293588114	0.207329923	0.996324238	-4.556880095
PTS	-0.539157962	9.901890409	-1.293547863	0.207343624	0.996324238	-4.55688661
PNPLA7	-0.603621489	6.504346277	-1.293350159	0.207410933	0.996324238	-4.556918606
APIP	0.324155913	8.727751037	1.293272302	0.207437445	0.996324238	-4.556931206
CETN3	-0.829028395	8.371391974	-1.293134341	0.207484428	0.996324238	-4.55695353
CISD3	-0.473881739	8.69912774	-1.293015502	0.207524907	0.996324238	-4.556972758
HS3ST2	0.370506398	6.353202792	1.292924149	0.207556027	0.996324238	-4.556987538
TRIM10	-0.328115716	6.814108106	-1.292646658	0.207650579	0.996324238	-4.557032429
EMC3-AS1	0.391629166	6.227259736	1.292562539	0.207679248	0.996324238	-4.557046036
CRYGA	0.229407125	4.260713379	1.29253237	0.207689531	0.996324238	-4.557050916
LOC101928047	0.2994617	4.799288802	1.292254946	0.207784107	0.996324238	-4.557095786
ACOT9	0.396618655	8.080940339	1.292206577	0.207800599	0.996324238	-4.557103608
CNTN4	-0.900870635	6.839210066	-1.292087825	0.207841095	0.996324238	-4.557122812
RAD51D	-0.268481025	6.117948045	-1.292028574	0.207861303	0.996324238	-4.557132393
PTBP3	0.494021957	10.16544035	1.291917795	0.207899089	0.996324238	-4.557150306
ALDH3A1	1.551203192	6.287529831	1.291860835	0.207918519	0.996324238	-4.557159516
LOC101927620	0.223635326	4.795612023	1.291605564	0.208005615	0.996324238	-4.557200786
C12orf66	-0.568989106	7.948611063	-1.291266842	0.208121227	0.996324238	-4.557255539
NOP2	0.519576697	8.246725143	1.291234316	0.208132332	0.996324238	-4.557260796
QPRT	0.556159555	9.927313216	1.291180981	0.208150541	0.996324238	-4.557269416
CASP7	-0.495298539	8.118684135	-1.291146868	0.208162188	0.996324238	-4.557274929
MCOLN1	0.360323138	8.178376886	1.290941634	0.208232273	0.996324238	-4.557308097
TTF1	0.605334403	8.257190223	1.290856417	0.208261379	0.996324238	-4.557321867
LOC101928718	0.345420799	5.717340899	1.290716387	0.208309213	0.996324238	-4.557344493
STC1	0.910809052	7.517818674	1.29071079	0.208311125	0.996324238	-4.557345398
PRADC1	0.355250576	8.09289451	1.290565597	0.208360732	0.996324238	-4.557368856
PGAM5	-0.203979369	5.955383981	-1.2904991	0.208383455	0.996324238	-4.557379599
TMEM242	-0.459681579	7.395380872	-1.290484479	0.208388451	0.996324238	-4.557381961
ZNF154	-0.322316173	4.722105449	-1.290473398	0.208392238	0.996324238	-4.557383752
APAF1	0.372083711	6.207989054	1.290440157	0.208403598	0.996324238	-4.557389122
MED12	0.341077846	7.563880616	1.290200819	0.208485403	0.996324238	-4.557427784
SLC17A1	-0.830946151	7.393656494	-1.289334168	0.20878183	0.996324238	-4.557567733
MYLPF	-0.202039813	6.357766648	-1.289200871	0.208827451	0.996324238	-4.557589252
REG3A	3.129718875	5.538828596	1.28893109	0.208919807	0.996324238	-4.557632799
COL5A2	0.729997629	9.00305446	1.288844625	0.208949414	0.996324238	-4.557646754
RAD17	-0.349918801	8.542735427	-1.288822979	0.208956827	0.996324238	-4.557650248
BORA	0.444573661	5.472191697	1.288633706	0.20902165	0.996324238	-4.557680793
ZC3H4	0.38178763	9.421553667	1.28848827	0.20907147	0.996324238	-4.557704262
NUFIP1	0.453545064	7.012743857	1.288347448	0.209119718	0.996324238	-4.557726984
METTL21A	-0.476043419	6.750770765	-1.288260385	0.209149551	0.996324238	-4.557741031
LINC02537	0.229555326	3.912018174	1.288240751	0.20915628	0.996324238	-4.557744199
ARL4A	0.579912869	8.200581653	1.288162346	0.20918315	0.996324238	-4.557756848
RUSC1-AS1	1.293780233	7.363984677	1.288145996	0.209188754	0.996324238	-4.557759485
P4HTM	-0.486507286	8.080236151	-1.288120466	0.209197504	0.996324238	-4.557763604
HLX	0.516431909	7.772668625	1.287968582	0.209249566	0.996324238	-4.557788106
RNF25	0.321759401	6.807975988	1.287762343	0.209320277	0.996324238	-4.557821372
TIMD4	-0.986416761	4.903455356	-1.287523586	0.209402159	0.996324238	-4.557859878
ZSWIM1	0.320523238	7.977215705	1.287246973	0.209497054	0.996324238	-4.557904483
LYG2	-0.179945728	4.533060086	-1.286954187	0.209597534	0.996324238	-4.557951687
BICRAL	-0.302196097	7.837813451	-1.286830544	0.209639978	0.996324238	-4.557971619
FGF14-AS2	-0.43141079	5.55673351	-1.286771579	0.209660222	0.996324238	-4.557981124
ZNF284	0.235477006	6.647310739	1.28659949	0.209719311	0.996324238	-4.558008862
SOBP	-0.823660562	7.06338493	-1.286530622	0.209742961	0.996324238	-4.558019962
RNF220	0.24059922	8.587400618	1.286391786	0.209790646	0.996324238	-4.558042337
KIF25-AS1	-0.248119131	6.259518879	-1.286007006	0.209922847	0.996324238	-4.55810434
UHMK1	0.317227987	10.98705787	1.285698047	0.210029043	0.996324238	-4.558154115
GNPTG	0.389643551	9.215074755	1.285507471	0.210094569	0.996324238	-4.558184813
LINC02757	-0.169288685	3.927567266	-1.285439434	0.210117966	0.996324238	-4.558195772
FAM20C	-0.438863413	9.068039666	-1.285266341	0.2101775	0.996324238	-4.558223649
BPY2	0.396801813	4.691798479	1.284977207	0.210276973	0.996324238	-4.558270209
C17orf58	0.507097698	8.662431031	1.28496018	0.210282832	0.996324238	-4.558272951
RUNDC3A	-0.25353158	7.21966968	-1.284924938	0.21029496	0.996324238	-4.558278626
LINC00993	0.28873277	4.492084726	1.284857327	0.210318227	0.996324238	-4.558289512
LINC02790	0.217980503	5.650155804	1.284586018	0.210411615	0.996324238	-4.558333191
UBE4B	0.374559355	8.76567592	1.284374221	0.21048454	0.996324238	-4.558367284
DHODH	-0.679339085	7.995028659	-1.284093097	0.210581365	0.996324238	-4.558412531
SAMD9L	0.553888262	7.091277353	1.28405373	0.210594927	0.996324238	-4.558418866
GP6	0.275854705	4.213148448	1.283848512	0.210665634	0.996324238	-4.55845189
ANAPC5	0.268420666	10.29226703	1.283651676	0.21073347	0.996324238	-4.558483561
FAM122C	0.23597297	5.696746221	1.283600516	0.210751104	0.996324238	-4.558491792
FBXL19	0.329389919	7.132545368	1.283545701	0.210769999	0.996324238	-4.558500611
SLC25A29	0.549360252	8.299153664	1.283518863	0.21077925	0.996324238	-4.558504928
TGM3	0.653404901	6.403367777	1.283489396	0.210789409	0.996324238	-4.558509669
DAPK3	-0.1971164	3.492198018	-1.283470774	0.210795829	0.996324238	-4.558512665
KRTAP4-5	0.299958553	5.930545331	1.283424512	0.210811778	0.996324238	-4.558520107
ADAM22	0.214898039	5.892447693	1.283381965	0.210826448	0.996324238	-4.558526952
KIF14	0.814385679	6.161348329	1.283270023	0.210865047	0.996324238	-4.558544958
SLC51A	-0.953364113	9.682694451	-1.283244337	0.210873904	0.996324238	-4.55854909
RAB11FIP4	0.373151346	6.568918567	1.282886493	0.210997335	0.996324238	-4.558606644
ACOD1	0.25289967	4.689481747	1.282500605	0.2111305	0.996324238	-4.558668694
EIF3L	0.375238889	11.69961905	1.282446732	0.211149096	0.996324238	-4.558677355
IRF2	-0.518126346	8.409973423	-1.282415889	0.211159743	0.996324238	-4.558682314
IQCF2	-0.205328685	5.30275794	-1.282327127	0.211190386	0.996324238	-4.558696584
CFD	-0.611298591	7.086653762	-1.282315238	0.211194491	0.996324238	-4.558698495
AUP1	0.368944828	9.622627995	1.282314923	0.211194599	0.996324238	-4.558698546
CRYBB2	-0.203956416	6.545821416	-1.282006609	0.211301066	0.996324238	-4.558748106
ST7L	0.261683276	6.408533174	1.281576427	0.211449684	0.996324238	-4.558817241
ZNF671	-0.309229845	6.921962009	-1.281202454	0.211578949	0.996324238	-4.558877328
AKR1E2	0.366193159	6.718611815	1.281159698	0.211593731	0.996324238	-4.558884197
RNF157	0.372369342	6.750942861	1.280856161	0.211698699	0.996324238	-4.558932955
OPRM1	0.352807598	5.075237589	1.280597068	0.211788329	0.996324238	-4.558974567
NDRG3	0.401446696	8.446688894	1.280503393	0.211820742	0.996324238	-4.558989611
CNIH2	0.372546355	7.047746663	1.280451937	0.211838548	0.996324238	-4.558997874
GTF2H3	0.47544885	8.371660536	1.280241764	0.21191129	0.996324238	-4.559031621
DMRT1	0.200763555	3.239232726	1.280053466	0.211976476	0.996324238	-4.559061852
SCFD1	0.261550903	9.086450808	1.27983383	0.212052532	0.996324238	-4.559097111
IL5RA	0.208160024	5.856649127	1.279704503	0.212097324	0.996324238	-4.55911787
EVI5L	0.385864181	7.2667196	1.279405774	0.212200817	0.996324238	-4.559165814
BRMS1L	-0.39966044	7.560911245	-1.279399471	0.212203002	0.996324238	-4.559166825
VWA1	0.520659965	8.689698607	1.279229593	0.212261873	0.996324238	-4.559194085
LGALS3BP	-0.936130005	10.20926824	-1.279179361	0.212279283	0.996324238	-4.559202146
BMP10	-0.245797934	5.541106376	-1.279045329	0.212325743	0.996324238	-4.559223651
APOBEC4	0.246736362	4.692256436	1.279037273	0.212328536	0.996324238	-4.559224944
SUCLA2	-0.87330412	8.225227561	-1.278906259	0.212373958	0.996324238	-4.559245963
RMND1	-0.582411012	7.72799603	-1.278836335	0.212398204	0.996324238	-4.559257181
KCNQ4	0.309957752	5.140341715	1.278667055	0.212456909	0.996324238	-4.559284336
STRA6	0.291963942	5.993844703	1.278558994	0.21249439	0.996324238	-4.559301669
LOC102723809	-0.253997014	3.865711341	-1.278551227	0.212497085	0.996324238	-4.559302915
ANKRD46	-0.535750054	8.900126655	-1.278330106	0.212573798	0.996324238	-4.559338379
LINC00494	0.373389662	5.199833658	1.278094333	0.212655618	0.996324238	-4.559376188
C17orf80	0.394827378	7.385999506	1.278092239	0.212656344	0.996324238	-4.559376524
CYP4F12	-0.67612834	9.141800498	-1.277964846	0.212700563	0.996324238	-4.559396951
DISP2	0.575289279	4.927933133	1.277946448	0.21270695	0.996324238	-4.559399901
ACSM5	-0.751030475	10.99995632	-1.277893212	0.212725431	0.996324238	-4.559408436
ZC3H7A	-0.331743488	8.269628941	-1.277791994	0.212760572	0.996324238	-4.559424664
C5orf47	0.195756438	4.223275749	1.277486742	0.212866579	0.996324238	-4.559473598
APBB1	0.223544792	6.258181812	1.277049903	0.213018353	0.996324238	-4.559543611
B3GNT2	-0.513398618	8.471548897	-1.276963525	0.213048373	0.996324238	-4.559557452
C19orf84	0.432037565	7.057135991	1.276836018	0.213092694	0.996324238	-4.559577883
NAGPA	0.314985423	7.839656451	1.27673721	0.213127044	0.996324238	-4.559593715
TERF2	-0.499718719	8.109364454	-1.276604326	0.213173247	0.996324238	-4.559615004
ADCY4	0.351942033	7.339563023	1.276543338	0.213194455	0.996324238	-4.559624775
RAP2C	-0.421049448	9.553101364	-1.276474667	0.213218337	0.996324238	-4.559635776
SPATA24	0.531487465	10.07838731	1.276290724	0.213282316	0.996324238	-4.55966524
ALS2	-0.3439414	8.348128226	-1.276061635	0.213362018	0.996324238	-4.559701932
LRRC10B	0.428000474	6.951197382	1.27596571	0.213395398	0.996324238	-4.559717294
LYN	0.507637642	8.530115862	1.275865236	0.213430365	0.996324238	-4.559733384
ISL1	0.299912038	3.561251305	1.275771325	0.213463052	0.996324238	-4.559748422
IGIP	-0.366468842	8.599290141	-1.275271492	0.213637091	0.996324238	-4.559828445
SLC16A10	-0.845348541	7.42913134	-1.27495263	0.213748174	0.996324238	-4.559879483
ZNF14	-0.438945155	6.149444925	-1.274864251	0.21377897	0.996324238	-4.559893627
COL7A1	0.55511145	6.699362952	1.274793616	0.213803586	0.996324238	-4.559904931
TWNK	0.417895926	6.931855944	1.274778951	0.213808697	0.996324238	-4.559907278
OR2H2	0.292262878	4.825586403	1.274764684	0.213813669	0.996324238	-4.559909561
SAMD4A	-0.445278356	9.189841893	-1.27459198	0.213873867	0.996324238	-4.559937197
LMNB2	0.391398077	6.774383083	1.274542255	0.213891201	0.996324238	-4.559945153
GP9	-0.240162072	6.522789798	-1.274456058	0.213921253	0.996324238	-4.559958944
CD2BP2	0.260981848	8.053771859	1.274177376	0.214018434	0.996324238	-4.560003529
BTRC	-0.305699019	7.393673722	-1.274164191	0.214023033	0.996324238	-4.560005638
LINS1	0.326418924	7.253424937	1.274041986	0.214065659	0.996324238	-4.560025186
REPIN1	0.389491835	10.09550172	1.273924068	0.214106796	0.996324238	-4.560044047
C7orf57	0.136521454	2.650790186	1.273711642	0.214180918	0.996324238	-4.560078021
TSC22D2	0.732768977	10.26714172	1.273493532	0.214257045	0.996324238	-4.5601129
AMFR	-0.326907676	8.142759396	-1.273362498	0.214302789	0.996324238	-4.560133852
PAPOLA	0.31703139	10.43297251	1.273207389	0.214356948	0.996324238	-4.560158651
UNC5D	0.183579345	3.907274289	1.273180037	0.214366499	0.996324238	-4.560163024
FAS	-0.463727786	8.034613458	-1.273170606	0.214369792	0.996324238	-4.560164531
DANCR	0.572647348	8.8173518	1.273130224	0.214383895	0.996324238	-4.560170987
RFX2	0.326592484	6.098893537	1.272784706	0.214504586	0.996324238	-4.560226218
PMFBP1	0.392655067	5.349825268	1.27275101	0.21451636	0.996324238	-4.560231604
SMAP2	0.364727644	9.38800151	1.272742824	0.21451922	0.996324238	-4.560232912
ALDH2	-0.483247675	12.6985672	-1.272645583	0.214553198	0.996324238	-4.560248454
C12orf60	0.341843464	4.888500562	1.272619061	0.214562466	0.996324238	-4.560252693
PCOLCE-AS1	0.355251577	7.145245171	1.272134537	0.214731836	0.996324238	-4.560330116
C7	-2.087749605	10.35443265	-1.272055775	0.214759378	0.996324238	-4.5603427
SPATA46	0.314560007	5.555737522	1.271697207	0.214884796	0.996324238	-4.560399979
RPS6KB1	-0.259789161	9.164568242	-1.271685899	0.214888753	0.996324238	-4.560401785
NUDT17	0.325402854	6.752662845	1.271682818	0.21488983	0.996324238	-4.560402277
KCNJ14	-0.252233538	5.437768546	-1.271654706	0.214899666	0.996324238	-4.560406768
BEX1	-0.607228214	6.617999645	-1.271527446	0.214944195	0.996324238	-4.560427093
CELA3B	-0.201296109	6.189672972	-1.271443114	0.214973706	0.996324238	-4.560440561
SUZ12	0.337624797	9.569627778	1.271156245	0.215074118	0.996324238	-4.560486371
ABCC8	-0.278794924	5.780611971	-1.270994381	0.215130791	0.996324238	-4.560512215
ZNF169	0.350107735	6.115258563	1.27092775	0.215154123	0.996324238	-4.560522853
GRAMD1A	0.450760865	7.567108188	1.270786886	0.215203457	0.996324238	-4.560545341
EMID1	0.370710149	7.041898031	1.270637541	0.21525577	0.996324238	-4.560569181
KLHDC2	-0.469644064	10.21745896	-1.270319437	0.215367229	0.996324238	-4.560619953
SCRT1	0.217517588	5.874327792	1.270319392	0.215367245	0.996324238	-4.560619961
TEX29	-0.319463689	4.824374626	-1.27010538	0.215442256	0.996324238	-4.560654113
IL6ST	-0.42834216	11.99360526	-1.270085025	0.215449392	0.996324238	-4.560657361
INTS4	0.293354096	7.177698752	1.269950214	0.215496654	0.996324238	-4.560678872
ASIC5	0.164608323	3.710822534	1.269895237	0.215515931	0.996324238	-4.560687644
OFCC1	0.251701997	6.277259657	1.26973778	0.215571147	0.996324238	-4.560712765
LOC101928797	-0.209981606	4.069237745	-1.269593937	0.215621598	0.996324238	-4.560735712
SULF2	-0.666368661	8.90189371	-1.269280372	0.215731608	0.996324238	-4.560785727
KLHL9	0.25120734	9.016201565	1.269030958	0.215819143	0.996324238	-4.560825504
EDF1	0.349382047	10.48722062	1.268840437	0.215886027	0.996324238	-4.560855883
HOXA13	0.52620823	5.418109243	1.268600016	0.215970451	0.996324238	-4.560894215
TRAK1	0.471304116	8.54460391	1.2685138	0.216000732	0.996324238	-4.56090796
MGAT2	-0.322530252	9.441665377	-1.268386902	0.216045307	0.996324238	-4.560928188
LOC100507065	0.182636882	4.251987553	1.268378377	0.216048302	0.996324238	-4.560929547
PSPH	0.844258341	6.12882007	1.268256365	0.216091168	0.996324238	-4.560948996
SP6	0.256127758	6.38891886	1.268137792	0.216132832	0.996324238	-4.560967894
TAS2R38	0.205811309	4.685629703	1.268040857	0.216166897	0.996324238	-4.560983343
FAP	0.846950808	6.028776306	1.267852857	0.216232977	0.996324238	-4.561013303
LOC389895	0.195817053	3.543930526	1.267834767	0.216239336	0.996324238	-4.561016185
SYN3	-0.222664527	4.864924158	-1.267775351	0.216260224	0.996324238	-4.561025653
LOC153684	0.433564634	7.528155288	1.267669656	0.216297385	0.996324238	-4.561042495
DPY19L4	-0.523644818	8.797452745	-1.267322251	0.216419561	0.996324238	-4.561097842
F13A1	1.019594864	6.808008972	1.266943986	0.216552651	0.996324238	-4.561158092
CT75	-0.183844931	3.867229653	-1.266871457	0.216578177	0.996324238	-4.561169643
RPL3	0.24243476	12.6605828	1.266826037	0.216594163	0.996324238	-4.561176876
TYMSOS	0.351339717	5.254594371	1.266713992	0.216633603	0.996324238	-4.561194718
RPL34	0.19450402	12.88584518	1.266640159	0.216659595	0.996324238	-4.561206475
SIRPA	-0.377427496	9.081028916	-1.266484178	0.216714514	0.996324238	-4.561231311
TSPAN5	0.569725643	5.873907776	1.266460055	0.216723009	0.996324238	-4.561235152
MYRFL	0.279053146	4.2113771	1.266325058	0.21677055	0.996324238	-4.561256645
ZKSCAN4	0.293132005	6.490229884	1.266145932	0.216833644	0.996324238	-4.56128516
ADAMTS5	-0.811824478	7.94515771	-1.265843201	0.216940308	0.996324238	-4.561333345
TPST1	-0.634699757	7.103016171	-1.265800151	0.21695548	0.996324238	-4.561340197
STX18-AS1	0.267127735	3.850145531	1.265760639	0.216969405	0.996324238	-4.561346485
F11	-0.770547631	9.561300015	-1.265524724	0.217052563	0.996324238	-4.561384027
MDGA1	0.451221192	7.222172496	1.265473606	0.217070585	0.996324238	-4.561392161
C12orf80	0.343903	6.211562144	1.265472129	0.217071106	0.996324238	-4.561392396
ZACN	-0.189171426	5.848844827	-1.265442539	0.217081538	0.996324238	-4.561397104
HCP5	0.806515888	6.843522737	1.265437877	0.217083182	0.996324238	-4.561397846
MPRIP	0.383528368	9.467715645	1.265371644	0.217106535	0.996324238	-4.561408385
EXOC4	0.281708694	8.382133977	1.264950618	0.217255032	0.996324238	-4.561475364
RNASEH2B	0.462593838	7.55061182	1.264740947	0.217329013	0.996324238	-4.561508714
ZNF532	0.499594332	7.295350081	1.264202755	0.217518996	0.996324238	-4.561594297
CDC14B	-0.565309442	8.951163873	-1.264134947	0.217542941	0.996324238	-4.561605077
NPLOC4	0.382996312	9.284052708	1.263902138	0.21762517	0.996324238	-4.561642088
ERVFRD-1	0.266269978	4.231436557	1.263889324	0.217629696	0.996324238	-4.561644125
TIMM44	0.492111312	7.631237075	1.26388229	0.217632181	0.996324238	-4.561645243
HEATR1	0.513222435	8.390069285	1.263761566	0.217674831	0.996324238	-4.561664433
TXNL4A	0.424073219	9.669960844	1.263542471	0.217752251	0.996324238	-4.561699256
TUSC1	-0.453669477	8.706287822	-1.263477539	0.2177752	0.996324238	-4.561709575
IL17D	0.744580234	4.44992793	1.263472892	0.217776842	0.996324238	-4.561710314
RNF144A-AS1	0.513930533	7.366023467	1.263280415	0.217844879	0.996324238	-4.5617409
MAFF	0.849501551	8.849096744	1.263183873	0.217879011	0.996324238	-4.561756241
C12orf4	0.376592766	6.735200198	1.262671792	0.218060122	0.996324238	-4.561837594
IPO4	0.330374412	6.6395914	1.262606639	0.218083174	0.996324238	-4.561847943
TIMM29	0.342279417	7.083128215	1.262601737	0.218084908	0.996324238	-4.561848721
RAB15	0.507605935	7.981597297	1.262557162	0.21810068	0.996324238	-4.561855801
RNF11	-0.547702318	9.922677802	-1.262456294	0.218136373	0.996324238	-4.561871822
HTR2A	0.271957886	4.52136535	1.26218145	0.218233653	0.996324238	-4.561915469
LOC339298	0.220359467	3.8597366	1.261907493	0.218330651	0.996324238	-4.561958968
SPNS1	0.328476741	8.16048171	1.261859393	0.218347685	0.996324238	-4.561966605
CCM2L	0.305457892	7.06648845	1.261760795	0.218382605	0.996324238	-4.561982258
LINC01558	-1.081838561	7.385173821	-1.261740812	0.218389683	0.996324238	-4.561985431
MYH15	-0.25192475	4.544679025	-1.261728874	0.218393911	0.996324238	-4.561987326
LAMTOR5-AS1	-0.523072234	6.15909074	-1.261659152	0.218418608	0.996324238	-4.561998394
NDUFAF4	-0.532781789	8.880398879	-1.261438907	0.218496636	0.996324238	-4.562033354
ECHDC1	-0.411160446	9.900731509	-1.261231037	0.2185703	0.996324238	-4.562066345
ERVV-1	0.201886642	3.630566225	1.26092721	0.218678002	0.996324238	-4.562114558
CFLAR-AS1	-0.241939846	3.64681728	-1.260921825	0.218679911	0.996324238	-4.562115412
SLC25A31	0.15598713	2.689197854	1.2607338	0.218746584	0.996324238	-4.562145245
LRRC55	0.292935624	4.246995697	1.260445222	0.218848943	0.996324238	-4.562191024
TNFSF9	-0.207024916	4.490818584	-1.260434098	0.218852889	0.996324238	-4.562192789
C1R	-0.512526053	12.32045051	-1.260070366	0.218981958	0.996324238	-4.562250478
RGPD4-AS1	-0.154646202	2.96916686	-1.259778317	0.219085633	0.996324238	-4.562296789
SIRT1	-0.390993466	8.386246162	-1.259695914	0.219114892	0.996324238	-4.562309854
USP6NL	-0.54143027	7.63179664	-1.259543159	0.219169139	0.996324238	-4.562334073
POLA1	0.37653289	6.716908361	1.259420129	0.219212837	0.996324238	-4.562353577
RSPO2	-0.187143408	3.747848401	-1.259263114	0.219268616	0.996324238	-4.562378466
CYP3A4	-1.332159513	12.38183301	-1.258840934	0.219418647	0.996324238	-4.562445375
EIF2AK2	0.388774966	8.929478899	1.258788394	0.219437324	0.996324238	-4.562453701
STXBP1	0.530801379	7.115824103	1.25870286	0.219467732	0.996324238	-4.562467255
RELB	0.312859432	7.012188649	1.258669023	0.219479762	0.996324238	-4.562472616
RTL3	-0.192838946	5.001201859	-1.258482526	0.219546077	0.996324238	-4.562502165
IGDCC3	0.46732856	7.533354638	1.258480491	0.219546801	0.996324238	-4.562502487
SENP8	-0.33595285	6.37080539	-1.258364022	0.219588223	0.996324238	-4.562520939
DAZAP2	-0.575398516	11.22369853	-1.257994569	0.219719657	0.996324238	-4.56257946
SULT1C4	-0.582043289	4.934125582	-1.257964886	0.21973022	0.996324238	-4.562584161
NCOA1	0.264984837	8.844208217	1.257807318	0.219786296	0.996324238	-4.562609116
PLIN3	0.433319433	8.504191979	1.257345008	0.219950887	0.996324238	-4.562682318
SLC52A3	0.360928429	7.022756193	1.257207926	0.219999708	0.996324238	-4.56270402
FKRP	-0.295287044	7.365349203	-1.257199183	0.220002823	0.996324238	-4.562705404
DDB1	0.251801091	9.642652307	1.257190703	0.220005843	0.996324238	-4.562706746
DLX2	0.330572199	6.048720297	1.257175833	0.22001114	0.996324238	-4.5627091
ACVR1C	-0.794332781	6.69898328	-1.256989536	0.220077505	0.996324238	-4.56273859
ZFP37	-0.300667692	4.19576843	-1.256771173	0.220155313	0.996324238	-4.562773151
OSER1-DT	0.367969566	7.08799794	1.256678968	0.220188174	0.996324238	-4.562787743
NGB	-0.227018792	6.496278974	-1.256677635	0.220188649	0.996324238	-4.562787954
PPP4R3B	-0.44592357	8.707879415	-1.256638029	0.220202766	0.996324238	-4.562794221
GLIS2	0.716441814	6.942973768	1.256159116	0.220373515	0.996324238	-4.562869997
KLHL34	0.215159793	5.039536024	1.256114772	0.22038933	0.996324238	-4.562877013
H2AC4	0.213323823	4.837410149	1.256004999	0.220428485	0.996324238	-4.562894378
FAM214B	0.403895119	7.597050673	1.255886683	0.220470692	0.996324238	-4.562913093
PDE11A	-1.262882957	6.166691263	-1.255874069	0.220475192	0.996324238	-4.562915088
CBLN1	0.294556959	5.166880858	1.255865131	0.220478381	0.996324238	-4.562916502
CLYBL	-0.513048396	8.733711802	-1.255793564	0.220503915	0.996324238	-4.562927822
CTNNBL1	-0.310402264	8.474641651	-1.255554177	0.220589341	0.996324238	-4.562965681
FBXO33	-0.513640757	7.817058754	-1.255507691	0.220605932	0.996324238	-4.562973033
COL28A1	-0.242265428	3.430770717	-1.25545922	0.220623233	0.996324238	-4.562980698
POU3F1	0.329801648	5.343307303	1.255425044	0.220635433	0.996324238	-4.562986102
TBX15	-1.179459684	6.760450158	-1.255363017	0.220657575	0.996324238	-4.56299591
TUSC7	0.27046539	4.033753288	1.255326433	0.220670635	0.996324238	-4.563001695
LOC100507384	-0.197659884	3.844348973	-1.255123521	0.220743085	0.996324238	-4.563033777
CFC1B	-0.16523496	5.261166703	-1.255075552	0.220760215	0.996324238	-4.563041361
ARHGEF2	0.463084504	8.462628194	1.254800732	0.220858374	0.996324238	-4.563084805
ZNF608	-0.430921078	7.041355631	-1.254738813	0.220880494	0.996324238	-4.563094592
HTR7	-0.166664259	5.501588977	-1.254585734	0.220935189	0.996324238	-4.563118786
SP2	-0.51505558	7.62203961	-1.254432219	0.22099005	0.996324238	-4.563143048
TAPBPL	-0.638625516	7.596187219	-1.254406216	0.220999343	0.996324238	-4.563147157
FAM181A	0.247824322	5.090396797	1.254378709	0.221009175	0.996324238	-4.563151504
INO80C	-0.348995568	8.064707303	-1.254290559	0.221040683	0.996324238	-4.563165433
UST	0.72492716	5.278820629	1.253746919	0.221235077	0.996324238	-4.563251323
LINC01094	0.393882637	3.822793123	1.253673597	0.221261306	0.996324238	-4.563262905
GCA	-0.605974745	7.41002958	-1.253625557	0.221278492	0.996324238	-4.563270493
CTSZ	-0.591654248	6.90358666	-1.253516392	0.221317548	0.996324238	-4.563287735
FAM53B	0.303071175	6.896081852	1.253494762	0.221325288	0.996324238	-4.563291152
OAZ1	0.313991346	12.57070565	1.2532799	0.221402177	0.996324238	-4.563325084
TPX2	0.869054182	6.911177004	1.25323789	0.221417213	0.996324238	-4.563331718
NDUFB1	0.310571824	12.22775194	1.253025092	0.221493388	0.996324238	-4.56336532
SUMF2	-0.376181296	8.431390179	-1.252252257	0.221770206	0.996324238	-4.563487314
SLC7A1	1.031305696	7.216099849	1.25219719	0.22178994	0.996324238	-4.563496005
CFI	-0.499246986	12.16774675	-1.252183885	0.221794709	0.996324238	-4.563498104
LOC100505942	-0.549439854	6.178181362	-1.252127222	0.221815017	0.996324238	-4.563507046
GABARAPL2	-0.666297554	10.07842194	-1.252117844	0.221818378	0.996324238	-4.563508526
TBCC	0.207650632	8.244625789	1.25172265	0.221960055	0.996324238	-4.563570881
ITGA9	-1.214070638	8.54840114	-1.251706682	0.221965781	0.996324238	-4.5635734
KLHL40	-0.241626698	5.05833573	-1.251701441	0.221967661	0.996324238	-4.563574227
NR2F2	-0.87069137	9.93758213	-1.25167004	0.221978921	0.996324238	-4.563579181
DOC2B	0.284927998	6.061099558	1.25153146	0.222028622	0.996324238	-4.563601042
MYL3	-0.215610027	6.074553892	-1.251480587	0.222046869	0.996324238	-4.563609067
PCLO	-0.546257584	4.914132277	-1.251163725	0.222160547	0.996324238	-4.563659043
TEK	-0.71704526	7.027838708	-1.25096757	0.222230943	0.996324238	-4.563689976
SUPT3H	0.346368731	6.140041272	1.25044073	0.222420097	0.996324238	-4.563773039
UBTD1	-0.195131084	6.409874318	-1.250426094	0.222425354	0.996324238	-4.563775347
TNIP2	0.390361939	8.490119782	1.250344661	0.222454602	0.996324238	-4.563788183
ZBTB2	-0.353478685	7.357778087	-1.250234082	0.222494324	0.996324238	-4.563805612
APBB2	0.523096155	8.497796747	1.250223053	0.222498287	0.996324238	-4.563807351
SCGB2A2	0.16006787	2.944551881	1.250085521	0.222547699	0.996324238	-4.563829027
HRC	-0.221472605	5.392432593	-1.249836725	0.222637107	0.996324238	-4.563868234
LINC00906	-0.166842384	4.087162173	-1.249827177	0.222640538	0.996324238	-4.563869739
LINC01016	0.424181614	7.846097928	1.249772512	0.222660187	0.996324238	-4.563878353
TPTEP1	0.372992719	5.155161239	1.249637674	0.222708658	0.996324238	-4.563899598
COA4	0.310487194	8.489647313	1.249448256	0.222776762	0.996324238	-4.563929441
NKIRAS2	0.298741894	8.117315653	1.249321685	0.222822279	0.996324238	-4.56394938
DNM1P41	0.261587214	6.12724098	1.249249283	0.222848319	0.996324238	-4.563960784
FDXACB1	-0.266036846	5.532627841	-1.249224692	0.222857164	0.996324238	-4.563964658
IQCF5	0.305940378	4.33288142	1.248889169	0.222977872	0.996324238	-4.564017503
TNS4	0.227213047	6.254751875	1.248698128	0.223046623	0.996324238	-4.564047586
PTPRF	0.411183334	10.93567376	1.248615108	0.223076505	0.996324238	-4.564060659
TRIM5	-0.531823382	7.245805674	-1.248470961	0.223128396	0.996324238	-4.564083355
DUSP18	0.315590505	7.285847136	1.248199062	0.223226301	0.996324238	-4.564126159
DNAAF5	0.364120748	8.457430291	1.247994245	0.223300072	0.996324238	-4.564158398
POLR3D	-0.225856463	6.114753054	-1.247953406	0.223314784	0.996324238	-4.564164826
MPND	-0.466395567	7.975694188	-1.247905315	0.223332109	0.996324238	-4.564172395
BRAP	0.384428425	7.284608649	1.247814917	0.223364678	0.996324238	-4.564186622
TGFBR3	-0.630240994	9.425838145	-1.247620801	0.223434628	0.996324238	-4.564217169
SDHD	-0.57841175	11.02093421	-1.247570221	0.223452857	0.996324238	-4.564225128
LINC02245	-0.210356138	3.847441596	-1.247562176	0.223455757	0.996324238	-4.564226394
HMGA1	0.57095427	8.428239806	1.247476363	0.223486687	0.996324238	-4.564239896
NAT10	0.268775234	8.196611033	1.247398956	0.22351459	0.996324238	-4.564252075
SERPINB10	0.221950369	4.32929618	1.247389101	0.223518143	0.996324238	-4.564253626
CCL11	0.421753465	4.862475051	1.24723043	0.223575348	0.996324238	-4.564278589
TVP23B	-0.497047342	8.589082768	-1.246553282	0.223819605	0.996324238	-4.564385094
ANXA10	-1.410440363	9.543263343	-1.24649535	0.223840511	0.996324238	-4.564394204
MYH11	0.629853378	9.092935493	1.246484383	0.223844469	0.996324238	-4.564395928
LOC101927531	0.202792268	4.704507332	1.246439036	0.223860835	0.996324238	-4.564403059
MEG9	0.414182395	4.193216889	1.246143865	0.223967385	0.996324238	-4.564449467
OR6B1	0.236918235	3.931030162	1.246091179	0.223986407	0.996324238	-4.56445775
RABEP1	-0.469340554	7.588574969	-1.246078737	0.2239909	0.996324238	-4.564459706
SNHG28	-0.219346253	6.034583903	-1.24588181	0.224062013	0.996324238	-4.564490662
GHSR	-0.170692997	5.570416273	-1.245639631	0.224149491	0.996324238	-4.564528725
TMEM131	-0.471399578	9.149872443	-1.245173609	0.224317897	0.996324238	-4.564601955
MED4	-0.36388917	8.423983614	-1.245137518	0.224330943	0.996324238	-4.564607625
UBALD1	-0.568223718	7.858222004	-1.24503526	0.22436791	0.996324238	-4.564623691
CLEC4F	-0.253198777	5.378495942	-1.245010714	0.224376784	0.996324238	-4.564627547
CDCA3	0.482683768	6.634530707	1.244973083	0.22439039	0.996324238	-4.564633459
SOCS3	-1.483073494	8.716917856	-1.244896608	0.224418042	0.996324238	-4.564645472
RAB7B	0.352765119	5.965515673	1.244825135	0.224443887	0.996324238	-4.564656699
SLC25A25	-0.769010603	9.613097742	-1.244731309	0.224477819	0.996324238	-4.564671437
FBXL3	-0.502221413	9.600169676	-1.243935005	0.224765954	0.996324238	-4.564796481
IL1RN	-0.965294862	9.854971965	-1.243708768	0.224847868	0.996324238	-4.564831996
WASF1	-0.333999286	6.976481527	-1.243662641	0.224864571	0.996324238	-4.564839236
SLC37A1	0.335498201	6.660974346	1.243620703	0.224879759	0.996324238	-4.564845819
CYLD	0.31723567	8.099328672	1.243513555	0.224918566	0.996324238	-4.564862636
SPAST	-0.460196418	6.789065266	-1.243165139	0.22504479	0.996324238	-4.564917314
FAM13B	-0.592266171	7.643355259	-1.242852383	0.225158141	0.996324238	-4.564966385
ATP6	0.122913219	14.73900684	1.242603191	0.225248486	0.996324238	-4.565005476
FN3K	-0.727479699	5.773903428	-1.2425239	0.225277238	0.996324238	-4.565017913
ALG10	-0.453655534	4.969064986	-1.24249556	0.225287516	0.996324238	-4.565022359
NSUN7	-0.391930624	3.859477021	-1.242440541	0.225307469	0.996324238	-4.565030988
SPRED2	-0.460533625	8.510664334	-1.24241875	0.225315372	0.996324238	-4.565034406
PGM3	-0.451595783	8.166314298	-1.242399233	0.225322451	0.996324238	-4.565037467
UBIAD1	0.254226767	8.318415461	1.24202639	0.22545771	0.996324238	-4.565095936
IL9	0.172604487	3.275761415	1.242003922	0.225465863	0.996324238	-4.565099459
PGM5-AS1	0.436271173	6.831654439	1.241800692	0.225539618	0.996324238	-4.565131323
OR2L2	-0.199999415	4.604576898	-1.241727023	0.225566358	0.996324238	-4.565142873
ZBTB9	0.251986033	6.7926064	1.241558362	0.225627587	0.996324238	-4.565169313
RNF19B	-0.584117613	7.134920634	-1.241549867	0.225630671	0.996324238	-4.565170644
FOXJ3	-0.194256265	9.196697075	-1.241539892	0.225634293	0.996324238	-4.565172208
REM2	0.273673955	4.795881141	1.241505424	0.225646808	0.996324238	-4.565177611
LINC00674	0.345236278	8.848737536	1.241471266	0.22565921	0.996324238	-4.565182965
MTERF3	0.555202731	9.076842046	1.241438454	0.225671125	0.996324238	-4.565188108
SST	-0.225081173	4.795996571	-1.241153798	0.225774507	0.996324238	-4.565232722
CFHR5	1.108792423	10.62140644	1.240990411	0.225833862	0.996324238	-4.565258326
DNAJC22	-0.710766869	8.926128215	-1.240972166	0.225840491	0.996324238	-4.565261185
ZDHHC12	0.248714323	7.482879116	1.240830663	0.225891907	0.996324238	-4.565283357
FNTB	0.739880603	5.245548333	1.240798401	0.225903631	0.996324238	-4.565288412
RASD2	0.266994847	4.972941225	1.240525962	0.226002653	0.996324238	-4.565331093
ADAMTS9	0.823634978	7.044311768	1.239782471	0.226273051	0.996324238	-4.565447536
SCRN3	-0.549221854	7.508701296	-1.239431242	0.226400874	0.996324238	-4.565502524
COA7	0.544069064	7.601883438	1.239391916	0.226415189	0.996324238	-4.56550868
OGFOD1	0.376277912	8.690621607	1.239387437	0.226416819	0.996324238	-4.565509382
SMCHD1	0.309658672	8.202290239	1.239267259	0.22646057	0.996324238	-4.565528193
SI	-0.160190988	2.759605118	-1.23926056	0.226463009	0.996324238	-4.565529242
HEATR6	0.380991035	7.383801687	1.239061369	0.22653554	0.996324238	-4.565560418
HSD17B7	0.753440197	9.381471405	1.238433261	0.226764366	0.996324238	-4.565658702
SEPSECS-AS1	0.591909906	4.155647543	1.23842697	0.226766659	0.996324238	-4.565659686
TOX2	-0.722383955	5.803355927	-1.238327763	0.226802817	0.996324238	-4.565675206
HAPLN3	0.351161345	7.084928924	1.238166445	0.226861622	0.996324238	-4.56570044
TIAM2	-0.504934694	6.408678025	-1.238164345	0.226862388	0.996324238	-4.565700768
TLR3	-0.970234223	6.909668462	-1.237994365	0.226924363	0.996324238	-4.565727355
LAP3	-0.66004022	10.75620556	-1.237978675	0.226930085	0.996324238	-4.565729809
ZNF429	0.180848292	5.966654473	1.237930343	0.226947709	0.996324238	-4.565737368
ARHGAP12	0.425509064	8.359808065	1.237919841	0.226951539	0.996324238	-4.56573901
CPS1-IT1	-1.372928072	7.390032549	-1.237708313	0.227028688	0.996324238	-4.565772089
SDHB	-0.719788858	9.612470595	-1.237551372	0.227085941	0.996324238	-4.565796629
OLFML1	-0.739965515	7.639631197	-1.237542185	0.227089293	0.996324238	-4.565798066
CTRL	0.240613308	5.453277233	1.237196896	0.227215295	0.996324238	-4.565852047
LRRC34	-0.282557296	3.872591378	-1.237146146	0.227233819	0.996324238	-4.56585998
PP2D1	-0.240918698	3.120211982	-1.236900832	0.227323377	0.996324238	-4.565898324
PPP6C	0.320733023	10.10656339	1.236551262	0.227451041	0.996324238	-4.565952952
CFAP45	0.309614134	6.554559736	1.236419185	0.22749929	0.996324238	-4.565973589
PLD5	-0.177709438	3.477417475	-1.236415276	0.227500719	0.996324238	-4.5659742
MAGEC1	0.582074728	4.239918124	1.236341642	0.227527621	0.996324238	-4.565985705
AMMECR1L	-0.30906858	8.406646466	-1.236280739	0.227549874	0.996324238	-4.56599522
GRB7	-0.364934015	7.851039959	-1.236130188	0.227604891	0.996324238	-4.566018739
C3orf79	-0.201953255	2.875303698	-1.236015669	0.227646747	0.996324238	-4.566036628
LINC00703	0.172364416	3.61238746	1.235859719	0.227703755	0.996324238	-4.566060986
DDHD2	-0.554563266	7.52322556	-1.235762594	0.227739265	0.996324238	-4.566076156
KIR2DL3	0.272038695	5.986959083	1.235527654	0.227825178	0.996324238	-4.566112845
GCFC2	-0.360238732	7.50868035	-1.235495445	0.227836958	0.996324238	-4.566117875
EVC2	-0.213267821	4.516072813	-1.235370242	0.227882755	0.996324238	-4.566137424
CLTCL1	0.757129769	7.016280126	1.235345926	0.22789165	0.996324238	-4.566141221
IL21R	-0.297013798	5.035914081	-1.235064125	0.227994755	0.996324238	-4.566185216
CATIP-AS1	0.32569678	5.887802615	1.234899594	0.22805497	0.996324238	-4.5662109
TGIF1	-0.365612725	9.213279928	-1.234744289	0.228111818	0.996324238	-4.56623514
SEC23A	-0.499954318	9.859205786	-1.234720703	0.228120453	0.996324238	-4.566238821
ZNF345	0.275509287	6.646939587	1.234528797	0.228190717	0.996324238	-4.566268771
LOC100506388	-0.501409637	5.155733297	-1.234286296	0.228279528	0.996324238	-4.566306611
EPHA7	-0.241784537	3.620250728	-1.234224286	0.228302242	0.996324238	-4.566316286
LOC101929268	0.22307539	4.414528981	1.233858477	0.228436272	0.996324238	-4.566373355
CTSG	0.334012809	6.1595172	1.233795858	0.228459222	0.996324238	-4.566383122
PHEX	-0.242313197	5.964165303	-1.23365837	0.228509616	0.996324238	-4.566404567
TMEM92-AS1	0.407004921	6.181923293	1.233549014	0.228549704	0.996324238	-4.566421622
FBXW4P1	0.299887021	6.514940141	1.23346058	0.228582127	0.996324238	-4.566435414
SUPV3L1	0.42299087	7.878957223	1.232867964	0.228799488	0.996324238	-4.566527813
ASB12	0.448321654	6.442252019	1.23268288	0.228867406	0.996324238	-4.566556664
LOC101928284	0.201207558	3.873105008	1.232389899	0.228974948	0.996324238	-4.566602326
H6PD	0.484843018	9.74929019	1.232000475	0.229117949	0.996324238	-4.566663007
TMF1	0.399323116	8.521390708	1.23194145	0.22913963	0.996324238	-4.566672203
RDH11	-0.385153689	10.48084727	-1.231902775	0.229153837	0.996324238	-4.566678228
OR5AK4P	0.229278152	5.249224246	1.231620274	0.229257629	0.996324238	-4.566722235
DLAT	0.595495012	8.410290497	1.231385644	0.22934386	0.996324238	-4.566758779
PPP2R5C	-0.446333279	8.967654803	-1.231272911	0.229385301	0.996324238	-4.566776336
MEGF9	-0.672044801	8.641109041	-1.231112423	0.229444306	0.996324238	-4.566801327
ZNF503-AS1	0.323132859	6.183700836	1.231030704	0.229474355	0.996324238	-4.566814051
IRS1	-0.657339614	9.487648088	-1.230956968	0.229501471	0.996324238	-4.566825532
LINC01565	-0.25899032	6.143020452	-1.230876822	0.229530947	0.996324238	-4.56683801
TTR	-0.560211605	13.48453468	-1.230689448	0.229599871	0.996324238	-4.566867181
MED24	-0.203649032	4.533477921	-1.230530878	0.229658211	0.996324238	-4.566891864
TDRKH	0.745016669	5.208181366	1.230402503	0.229705451	0.996324238	-4.566911845
RSU1	0.502633419	8.330560498	1.230399194	0.229706668	0.996324238	-4.56691236
C1orf162	-0.575919864	8.032560181	-1.2303137	0.229738132	0.996324238	-4.566925666
H1-7	0.272428686	5.985452798	1.230292397	0.229745973	0.996324238	-4.566928982
SEMA7A	0.341485168	6.58825605	1.230168729	0.229791494	0.996324238	-4.566948228
NECTIN2	-0.472808803	9.355036416	-1.229939297	0.229875962	0.996324238	-4.566983929
RBM14	-0.212172879	8.157834514	-1.22988885	0.229894538	0.996324238	-4.566991778
FDFT1	0.509996897	10.04924128	1.229724143	0.229955195	0.996324238	-4.567017403
SLC25A19	0.332942551	6.702049098	1.229142978	0.230169319	0.996324238	-4.5671078
LINC00856	-0.178623582	4.366422296	-1.22890181	0.23025822	0.996324238	-4.567145303
FAM111A-DT	0.530330693	6.756432315	1.228820245	0.230288292	0.996324238	-4.567157985
ARAF	-0.367980639	8.569351168	-1.22881336	0.230290831	0.996324238	-4.567159056
PPL	-0.504647217	8.351460827	-1.228748715	0.230314667	0.996324238	-4.567169107
DYDC1	0.170856888	3.01417223	1.22860314	0.230368352	0.996324238	-4.567191739
PYGB	0.290360003	8.24575293	1.228591836	0.230372521	0.996324238	-4.567193496
PCDH18	-0.842945411	6.916366249	-1.228466195	0.230418862	0.996324238	-4.567213028
LIPT1	-0.500745173	7.382289393	-1.228399794	0.230443357	0.996324238	-4.567223349
LOC100505915	-0.446837449	7.375733116	-1.227886496	0.23063277	0.996324238	-4.567303124
TRMT2A	0.377239062	7.997249005	1.227821285	0.230656842	0.996324238	-4.567313256
CDX2	0.304219063	5.91607019	1.227763006	0.230678357	0.996324238	-4.567322312
SIK1	-0.314378373	7.24852005	-1.227710882	0.230697601	0.996324238	-4.567330411
POMT1	-0.284894658	6.639285136	-1.227588345	0.230742846	0.996324238	-4.567349449
PSAPL1	0.318168413	6.593786258	1.227588081	0.230742943	0.996324238	-4.56734949
LINC01770	0.225411645	6.236967141	1.227565166	0.230751405	0.996324238	-4.56735305
BRWD1	-0.591072889	7.325777217	-1.227515346	0.230769803	0.996324238	-4.56736079
KIR3DL3	0.223147192	5.412515271	1.227361425	0.23082665	0.996324238	-4.5673847
C9orf24	0.209649469	5.092753597	1.227223435	0.230877622	0.996324238	-4.567406134
KLK14	-0.209458251	6.511664194	-1.226882767	0.231003498	0.996324238	-4.567459042
LINC00310	-0.259121053	4.345925851	-1.226874326	0.231006618	0.996324238	-4.567460353
GTF2IRD1	0.493529449	7.740957736	1.226846887	0.231016759	0.996324238	-4.567464614
DRAIC	-1.289478967	6.834058937	-1.226743113	0.231055115	0.996324238	-4.567480728
CPLX3	0.25788651	5.772453517	1.226670354	0.231082011	0.996324238	-4.567492025
MGAT4D	0.147381827	3.253936133	1.226656174	0.231087252	0.996324238	-4.567494227
PAIP2	-0.712637389	9.634721827	-1.226618611	0.231101139	0.996324238	-4.567500059
IL6-AS1	0.185461642	4.863184912	1.226577632	0.231116289	0.996324238	-4.567506421
DNM1P46	-0.182986566	4.552208585	-1.226491347	0.231148191	0.996324238	-4.567519817
KRTAP4-6	-0.196671562	5.034266725	-1.226249287	0.231237705	0.996324238	-4.567557394
HPS5	-0.619541392	9.115066116	-1.225696156	0.231442352	0.996324238	-4.567643239
GJD2	-0.231845667	6.072141706	-1.225389392	0.231555907	0.996324238	-4.567690835
VWA3A	0.488724461	7.061075479	1.225363945	0.231565329	0.996324238	-4.567694782
CPT2	-0.552395408	9.285224096	-1.225309469	0.231585499	0.996324238	-4.567703233
GNPDA1	0.463463521	8.297525807	1.225181363	0.231632937	0.996324238	-4.567723106
EPB41L5	-0.566386876	8.36937461	-1.225134573	0.231650265	0.996324238	-4.567730363
EGFLAM-AS2	0.216327658	3.979622939	1.225112886	0.231658297	0.996324238	-4.567733727
LINC00907	-0.210900054	4.891404343	-1.224861186	0.231751531	0.996324238	-4.567772766
HTR1A	-0.212655998	5.67409453	-1.224541995	0.231869806	0.996324238	-4.567822263
LOC105371352	0.211298404	4.220643059	1.224479813	0.231892853	0.996324238	-4.567831904
RC3H2	0.348097118	9.809814778	1.224392033	0.23192539	0.996324238	-4.567845514
MAPKAPK5	-0.494228086	7.361882782	-1.224297813	0.231960317	0.996324238	-4.567860121
SH3GL1P2	0.405961234	5.701579219	1.22413522	0.2320206	0.996324238	-4.567885326
SH3RF2	-0.494079749	7.159054676	-1.224122575	0.232025289	0.996324238	-4.567887286
BMPR2	-0.984265322	9.236535278	-1.224034724	0.232057866	0.996324238	-4.567900904
ZNF426-DT	0.244896188	5.63107638	1.223851344	0.232125879	0.996324238	-4.567929327
FBLN2	0.495499346	6.80134633	1.22368783	0.232186536	0.996324238	-4.567954667
SAMD11	-0.335352274	6.752111131	-1.223338535	0.232316151	0.996324238	-4.568008791
HSPA4	0.411177199	9.916967167	1.223331814	0.232318645	0.996324238	-4.568009832
DEFB108B	0.148174279	3.427001736	1.223208757	0.232364322	0.996324238	-4.568028897
ZNF155	0.318858672	4.453413853	1.223205357	0.232365584	0.996324238	-4.568029424
SEPTIN2	0.172502529	10.88819941	1.223010816	0.232437808	0.996324238	-4.56805956
LOC100128288	-0.334293042	3.491305034	-1.222992962	0.232444437	0.996324238	-4.568062325
NMUR2	0.31241945	5.693085972	1.22287058	0.232489882	0.996324238	-4.568081281
DIAPH3	0.392581648	6.840812612	1.222814001	0.232510894	0.996324238	-4.568090045
SSMEM1	0.203056497	3.458695606	1.222726124	0.232543532	0.996324238	-4.568103655
CABP1	0.216497792	5.130556353	1.222702679	0.23255224	0.996324238	-4.568107285
PPP2R5B	0.381226104	7.797577839	1.222666878	0.232565538	0.996324238	-4.56811283
EIF1B	-0.501004914	9.693383331	-1.222628266	0.232579881	0.996324238	-4.56811881
MORN4	0.284539105	6.070378736	1.222483535	0.232633649	0.996324238	-4.568141222
CADM2-AS1	-0.152986674	2.715777264	-1.222479714	0.232635069	0.996324238	-4.568141813
SLC41A2	-0.755011229	9.144020887	-1.222423308	0.232656026	0.996324238	-4.568150548
PIAS3	0.378640234	7.384101532	1.221869014	0.232862048	0.996324238	-4.568236359
NTNG2	-0.188789638	4.639996719	-1.221654507	0.232941814	0.996324238	-4.56826956
SH3BGRL3	0.47157967	9.654679573	1.221384415	0.233042278	0.996324238	-4.568311356
TMEM53	-0.469987045	8.445480148	-1.221221802	0.23310278	0.996324238	-4.568336517
TEX48	0.578385147	7.074152562	1.22118822	0.233115276	0.996324238	-4.568341713
GPR25	0.199152242	3.60191761	1.221057339	0.233163982	0.996324238	-4.568361961
CDNF	-0.311100259	4.898725629	-1.220751236	0.233277925	0.996324238	-4.568409312
DHX32	0.383233494	8.443600791	1.220598467	0.233334807	0.996324238	-4.56843294
LINC00700	0.243561989	3.934410207	1.220532398	0.233359411	0.996324238	-4.568443158
CCN3	0.293381832	6.269213834	1.220270834	0.233456833	0.996324238	-4.568483605
LOC101927098	0.220652992	4.157836795	1.220110449	0.233516586	0.996324238	-4.568508403
HDHD2	-0.270851877	9.548305993	-1.219734367	0.233656743	0.996324238	-4.568566541
SOX21	0.238814907	5.509148143	1.219660952	0.23368411	0.996324238	-4.568577889
IL18BP	0.431177378	7.586931519	1.219642404	0.233691025	0.996324238	-4.568580756
ANXA13	-0.865084742	7.509726206	-1.219478169	0.233752258	0.996324238	-4.568606139
LYZL6	-0.205663917	5.39900232	-1.21946572	0.2337569	0.996324238	-4.568608063
STK38	-0.258762954	8.792897828	-1.218969243	0.233942081	0.996324238	-4.568684777
TEX2	-0.346369261	8.684992806	-1.218883958	0.233973903	0.996324238	-4.568697953
P4HA3	0.287346145	6.755227943	1.218833369	0.23399278	0.996324238	-4.568705768
BTBD6	0.294646028	8.616007076	1.218646399	0.234062559	0.996324238	-4.568734649
ACAT1	-0.442998745	12.01772437	-1.218625508	0.234070356	0.996324238	-4.568737876
CASP8AP2	-0.386353219	7.675392971	-1.218592762	0.234082579	0.996324238	-4.568742934
CEP70	-0.401994034	7.797222416	-1.21842578	0.234144915	0.996324238	-4.568768724
RNPEPL1	0.308181751	7.874981797	1.218409056	0.234151158	0.996324238	-4.568771306
KRT77	0.243639922	4.432970488	1.218406716	0.234152032	0.996324238	-4.568771668
LOC100505498	0.353264238	4.707814109	1.218183418	0.234235412	0.996324238	-4.568806151
TOM1L1	-0.653502335	9.398285429	-1.218177621	0.234237577	0.996324238	-4.568807046
PWWP3B	-0.93715849	6.033313292	-1.218075474	0.234275727	0.996324238	-4.568822818
KCNF1	-0.240417557	5.374232627	-1.217953179	0.234321408	0.996324238	-4.5688417
SSH2	0.297360144	7.376975	1.217915319	0.234335551	0.996324238	-4.568847545
FAM133A	0.873474265	4.772598337	1.217807013	0.234376014	0.996324238	-4.568864266
TATDN2	0.329615552	8.327444125	1.217746629	0.234398575	0.996324238	-4.568873587
PRSS30P	-0.208304105	5.348307261	-1.217253443	0.234582907	0.996324238	-4.568949708
CHPF2	0.272909259	8.210052361	1.217235206	0.234589726	0.996324238	-4.568952522
LINC01140	0.320242829	5.578845236	1.216645778	0.234810177	0.996324238	-4.569043464
LINC00472	-0.452485402	4.286857816	-1.216402256	0.234901302	0.996324238	-4.569081027
RPL32P3	0.382955784	7.007905789	1.216217714	0.234970374	0.996324238	-4.569109488
TUBGCP2	-0.24428244	8.64943491	-1.216077363	0.235022916	0.996324238	-4.569131131
FGF17	0.349408226	6.419824418	1.215953618	0.235069249	0.996324238	-4.569150212
GPSM1	0.493037721	8.528250399	1.215800174	0.235126712	0.996324238	-4.56917387
METTL3	0.265906157	8.771313549	1.215292692	0.235316831	0.996324238	-4.569252097
ALDH16A1	-0.233215314	7.62918163	-1.215148788	0.235370763	0.996324238	-4.569274275
DDX4	-0.193415799	3.54635859	-1.215101887	0.235388342	0.996324238	-4.569281502
AMPH	0.203774797	5.078844648	1.214976611	0.235435303	0.996324238	-4.569300807
LOC105369974	0.218247266	4.147662747	1.214889938	0.235467797	0.996324238	-4.569314162
AMBN	0.250595728	5.505313787	1.214445788	0.235634364	0.996324238	-4.569382587
GCNT1	-0.270828232	5.979416558	-1.214387933	0.235656068	0.996324238	-4.569391499
NPIPB15	-1.136565235	7.520929368	-1.214377011	0.235660166	0.996324238	-4.569393181
LINC00619	-0.241274825	3.1857785	-1.214240978	0.235711203	0.996324238	-4.569414133
LINC02240	-0.176742518	3.951619699	-1.213928207	0.235828582	0.996324238	-4.5694623
ZNF236-DT	-0.201455596	4.2367523	-1.213915711	0.235833272	0.996324238	-4.569464224
LYPLAL1	0.463248453	9.552298077	1.2138736	0.23584908	0.996324238	-4.569470709
DTL	0.760884721	6.384049106	1.213805531	0.235874632	0.996324238	-4.56948119
FAM83D	0.923923501	6.238984446	1.213756016	0.235893221	0.996324238	-4.569488813
FAM162B	0.601558123	5.173462802	1.213680696	0.2359215	0.996324238	-4.56950041
ZNF180	-0.396107138	6.233585099	-1.213598341	0.235952423	0.996324238	-4.569513089
GOLGA1	0.280587176	7.700686257	1.213575527	0.23596099	0.996324238	-4.569516601
MKX	-0.168702882	4.291274745	-1.213318949	0.236057354	0.996324238	-4.569556098
FTH1P5	0.302406029	13.12389902	1.213298616	0.236064992	0.996324238	-4.569559227
EDC3	0.377982846	7.820295414	1.21323013	0.236090718	0.996324238	-4.569569768
REEP3	-0.374576439	8.686446225	-1.213152582	0.236119852	0.996324238	-4.569581704
F2	-0.40378195	11.90560632	-1.213117037	0.236133207	0.996324238	-4.569587174
HOXB1	0.392273561	6.344912977	1.213030797	0.236165611	0.996324238	-4.569600447
LST1	-0.402502454	8.016952086	-1.21268303	0.236296314	0.996324238	-4.569653959
PIEZO2	0.54334335	8.702215173	1.212284186	0.236446281	0.996324238	-4.569715317
HPDL	-0.20849995	4.29911695	-1.212236059	0.236464381	0.996324238	-4.56972272
STARD7-AS1	0.240862811	6.083307494	1.212020659	0.236545407	0.996324238	-4.569755849
SHLD2	-0.384798828	10.19910357	-1.211666232	0.236678774	0.996324238	-4.56981035
TP53I3	0.469042472	7.769007458	1.211586371	0.236708833	0.996324238	-4.569822629
CPLX2	0.682702606	5.479610374	1.211569932	0.23671502	0.996324238	-4.569825156
VGLL4	0.517212638	9.348973835	1.211525722	0.236731662	0.996324238	-4.569831953
HMGCL	-0.408290592	10.60139195	-1.211406702	0.236776468	0.996324238	-4.569850251
POLR2H	0.313682874	9.162276824	1.211266939	0.236829091	0.996324238	-4.569871735
IGSF11	-0.219888287	3.660923986	-1.211098004	0.23689271	0.996324238	-4.569897702
CLTB	0.328059738	8.736073607	1.210508054	0.237114978	0.996324238	-4.569988358
SIRT7	0.39688191	8.311332318	1.21045009	0.237136824	0.996324238	-4.569997264
PNN	0.312399275	12.19219641	1.210204214	0.237229512	0.996324238	-4.570035035
CCDC115	-0.405237168	7.901182326	-1.210174222	0.23724082	0.996324238	-4.570039642
ANGPTL4	-0.949460795	9.160674938	-1.210168933	0.237242814	0.996324238	-4.570040454
NDUFS6	0.384773984	10.74425699	1.210163409	0.237244897	0.996324238	-4.570041303
WDR83OS	-0.595759945	9.246676565	-1.210161834	0.237245491	0.996324238	-4.570041545
LDLRAP1	-0.307462798	8.048236331	-1.209994027	0.237308768	0.996324238	-4.570067319
RHNO1	0.423575519	7.32943828	1.209435199	0.237519582	0.996324238	-4.570153132
FNDC3A	-0.415771013	10.20190781	-1.209246658	0.23759074	0.996324238	-4.570182076
F9	-0.706150278	12.57523391	-1.20914699	0.237628362	0.996324238	-4.570197376
ADAMDEC1	0.88428953	5.511489901	1.209016272	0.237677712	0.996324238	-4.57021744
GJB2	-0.565762337	8.667789139	-1.209006548	0.237681384	0.996324238	-4.570218933
WDR55	-0.262588024	7.382819793	-1.208941928	0.237705783	0.996324238	-4.570228851
NOC4L	0.261877955	7.410015364	1.208925897	0.237711836	0.996324238	-4.570231311
OPN1SW	-0.215071462	4.176377018	-1.20860528	0.237832924	0.996324238	-4.570280514
FLJ46875	-0.359255691	6.520854854	-1.208339193	0.237933452	0.996324238	-4.57032134
LRRC72	0.159399533	4.104942635	1.208245624	0.23796881	0.996324238	-4.570335695
CEP85	0.338405126	7.497648901	1.208215671	0.237980129	0.996324238	-4.57034029
ADPGK	0.295524615	9.068157211	1.208085511	0.238029323	0.996324238	-4.570360256
BTNL2	0.192282023	5.078584192	1.208002783	0.238060594	0.996324238	-4.570372946
MTUS1	-0.31451894	10.28200829	-1.20765438	0.238192322	0.996324238	-4.570426379
CDK6	0.76459263	8.953202518	1.207485246	0.238256289	0.996324238	-4.570452314
TRPC3	0.253331108	4.301918741	1.207379069	0.238296453	0.996324238	-4.570468594
TSGA10	-0.304151606	4.7985157	-1.207167563	0.238376474	0.996324238	-4.57050102
ACVR1	-0.636635215	8.829502611	-1.20715231	0.238382246	0.996324238	-4.570503358
URB1-AS1	-0.339937852	6.350796885	-1.207091642	0.238405203	0.996324238	-4.570512658
STMN3	0.349963359	6.340108232	1.207086256	0.238407241	0.996324238	-4.570513484
SDCBP2-AS1	0.748717997	6.507392064	1.20707183	0.2384127	0.996324238	-4.570515695
RASL11B	-0.512621585	6.349749723	-1.206932596	0.238465395	0.996324238	-4.570537037
RUNX1T1	-0.735989518	6.861455337	-1.206850357	0.238496524	0.996324238	-4.570549643
LINC01917	-0.142034357	2.93424172	-1.206826164	0.238505681	0.996324238	-4.57055335
GABPB1-IT1	-0.496988196	7.213231046	-1.206575848	0.23860045	0.996324238	-4.570591712
PMS2P2	-0.553210014	6.582724158	-1.206530402	0.238617659	0.996324238	-4.570598676
CYP46A1	-0.310707816	5.007086476	-1.206452765	0.238647059	0.996324238	-4.570610572
EPB41L4A-AS1	-0.714061284	8.955854135	-1.206101326	0.23878018	0.996324238	-4.570664416
DNAJB12	0.318439813	8.313655561	1.206078089	0.238788984	0.996324238	-4.570667976
MICB	0.69050252	7.358474341	1.205961924	0.238832999	0.996324238	-4.57068577
KATNAL1	-0.315143097	7.81984776	-1.205737639	0.238917999	0.996324238	-4.570720123
HOTAIR	-0.192415193	2.990450075	-1.20570606	0.238929968	0.996324238	-4.570724959
DNAJC16	-0.295666135	8.236705884	-1.205506839	0.239005491	0.996324238	-4.570755468
ATP4B	0.189810588	6.453187782	1.205396714	0.239047246	0.996324238	-4.570772331
TMEM116	-0.328163388	6.898943159	-1.205380211	0.239053503	0.996324238	-4.570774858
GJC1	0.72435183	5.944889782	1.205298179	0.239084611	0.996324238	-4.570787418
FAM155A	-0.249773756	4.548340798	-1.205109989	0.239155986	0.996324238	-4.57081623
UNC79	0.209758246	5.649907373	1.205095614	0.239161438	0.996324238	-4.570818431
ANHX	0.313013312	7.571768905	1.205088877	0.239163994	0.996324238	-4.570819462
SLC35D1	-0.499415974	10.79892711	-1.204722692	0.239302926	0.996324238	-4.570875514
MIR302B	0.33691111	4.410845709	1.204672541	0.239321958	0.996324238	-4.57088319
LOC100130872	0.487194609	7.03621063	1.204650778	0.239330217	0.996324238	-4.570886521
SLC26A8	0.270216153	4.208632455	1.204552768	0.239367416	0.996324238	-4.57090152
DNAL1	0.254164219	6.796975571	1.204546134	0.239369934	0.996324238	-4.570902535
FLII	0.329585122	8.61625987	1.204442826	0.239409149	0.996324238	-4.570918344
CSRNP3	0.505379995	5.782092412	1.204329371	0.23945222	0.996324238	-4.570935705
FAM217A	0.199906184	4.738919232	1.204324827	0.239453946	0.996324238	-4.5709364
LIPJ	-0.162305543	3.542554208	-1.204321216	0.239455317	0.996324238	-4.570936953
GRHPR	-0.545877456	11.01591289	-1.204292576	0.23946619	0.996324238	-4.570941335
DAPK1	-0.467302734	9.639708932	-1.204144345	0.239522476	0.996324238	-4.570964014
NOL10	0.286148089	8.434310618	1.204136013	0.23952564	0.996324238	-4.570965289
GALNT14	0.188971184	5.908597766	1.204096402	0.239540682	0.996324238	-4.570971349
ZEB2	-1.278519224	6.886723247	-1.204003249	0.239576061	0.996324238	-4.5709856
LOC100133315	0.544762432	7.112133452	1.203776885	0.239662048	0.996324238	-4.571020226
ANOS1	0.714824794	6.256450447	1.203742563	0.239675087	0.996324238	-4.571025476
JPT1	0.550349047	8.228944827	1.20372438	0.239681995	0.996324238	-4.571028257
SUCLG2	-0.388304828	11.14492029	-1.203682779	0.239697802	0.996324238	-4.57103462
B4GALT1	-0.530208552	8.277301503	-1.203071136	0.239930282	0.996324238	-4.571128149
SIPA1	0.290943305	7.427832561	1.202743483	0.240054889	0.996324238	-4.571178236
KIRREL3	0.205743943	4.556637329	1.202352951	0.240203472	0.996324238	-4.571237921
PHACTR3	-0.265307597	3.526791628	-1.202278573	0.240231778	0.996324238	-4.571249287
ZBTB32	0.237042221	4.787927717	1.202261729	0.240238189	0.996324238	-4.57125186
GPR21	0.333154625	6.796930094	1.202227332	0.240251281	0.996324238	-4.571257116
IL27	-0.337419286	6.808241165	-1.201975501	0.240347144	0.996324238	-4.571295592
ANP32E	0.328963986	9.776634148	1.201975223	0.24034725	0.996324238	-4.571295635
SLC39A12	-0.21314782	2.940112757	-1.201963867	0.240351573	0.996324238	-4.57129737
EXT1	0.726677082	10.20163218	1.201741419	0.240436277	0.996324238	-4.571331351
LRRC8B	-0.578977941	6.751858147	-1.201683723	0.24045825	0.996324238	-4.571340163
TMEM87B	-0.894202194	7.157846872	-1.201517061	0.240521729	0.996324238	-4.571365618
ATCAY	0.32856435	5.478693394	1.201516785	0.240521834	0.996324238	-4.57136566
LILRA6	-0.357055876	5.718132648	-1.201479831	0.240535912	0.996324238	-4.571371304
FGD5	0.376156315	7.477964849	1.201475431	0.240537588	0.996324238	-4.571371976
LINC02683	0.264017588	5.181585504	1.201422906	0.240557598	0.996324238	-4.571379998
RPS6KA6	0.275833766	4.771321682	1.201157601	0.240658687	0.996324238	-4.57142051
LINC01986	0.183277928	3.035632728	1.200964739	0.240732193	0.996324238	-4.571449956
AAK1	0.639892237	9.975948514	1.20080047	0.240794815	0.996324238	-4.571475034
GMNN	0.528998798	9.232556375	1.20074776	0.240814911	0.996324238	-4.57148308
ND4	0.108108014	14.74403236	1.200533621	0.240896567	0.996324238	-4.571515765
TENT5C	-0.858613491	8.221661521	-1.200500856	0.240909063	0.996324238	-4.571520766
CCDC47	-0.37458388	9.36702612	-1.200429561	0.240936255	0.996324238	-4.571531647
LRP10	0.554290442	9.495227969	1.200085455	0.24106753	0.996324238	-4.571584156
PIGT	0.497947858	8.781684522	1.200043124	0.241083683	0.996324238	-4.571590615
INMT	-1.035608303	8.705924326	-1.199902799	0.241137234	0.996324238	-4.571612024
ADH1C	-1.35413483	11.61176843	-1.199888899	0.24114254	0.996324238	-4.571614145
RWDD1	-0.34256078	9.721250941	-1.199870459	0.241149577	0.996324238	-4.571616958
NPSR1-AS1	0.268021684	4.800602621	1.199832591	0.241164031	0.996324238	-4.571622735
EGR1	-1.165257136	11.81361633	-1.199742835	0.241198291	0.996324238	-4.571636427
GUCA2B	-0.242861147	4.923028418	-1.199658316	0.241230556	0.996324238	-4.57164932
REG1CP	0.319985549	5.254349109	1.199607759	0.241249857	0.996324238	-4.571657031
LINC02071	-0.192284413	4.540023041	-1.199534357	0.241277883	0.996324238	-4.571668227
EXO1	0.42358445	5.802677608	1.199075995	0.241452943	0.996324238	-4.571738128
GLYAT	-1.098921775	10.48039279	-1.198951453	0.241500524	0.996324238	-4.571757117
AK9	-0.532370164	5.437782864	-1.198933559	0.241507362	0.996324238	-4.571759845
ELFN2	0.184035172	5.941414652	1.198882612	0.241526829	0.996324238	-4.571767612
TSPAN13	-0.764967884	10.44385475	-1.198790655	0.241561969	0.996324238	-4.571781631
ADCY6	0.238423609	7.312944265	1.19866067	0.241611647	0.996324238	-4.571801446
SPOPL	-0.834273279	8.083054108	-1.198575752	0.241644106	0.996324238	-4.57181439
TSPY1	0.33197788	6.406170965	1.19839349	0.241713783	0.996324238	-4.57184217
ZNF501	-0.216273549	3.509269565	-1.197884174	0.241908572	0.996324238	-4.57191978
ZNF746	0.435487641	7.619706604	1.197882385	0.241909256	0.996324238	-4.571920053
NEK7	0.428761377	9.542072499	1.197755302	0.241957877	0.996324238	-4.571939414
CARD10	-0.399403292	8.291264995	-1.197459407	0.242071113	0.996324238	-4.571984486
CA11	0.259151553	6.219729148	1.19735982	0.242109233	0.996324238	-4.571999654
PRSS55	0.139210065	4.456387645	1.197320791	0.242124174	0.996324238	-4.572005598
ZNF215	-0.263275818	5.587635383	-1.197258776	0.242147915	0.996324238	-4.572015043
LOC101928370	-0.305307995	4.154705091	-1.197218491	0.242163339	0.996324238	-4.572021178
CFDP1	-0.451809919	9.581773678	-1.197199404	0.242170646	0.996324238	-4.572024085
MARCHF7	-0.197182055	9.221491124	-1.197118711	0.242201543	0.996324238	-4.572036373
TUBB	0.566103794	11.40335983	1.196832178	0.242311278	0.996324238	-4.572080001
PLCZ1	-0.222879124	3.861628925	-1.196821949	0.242315196	0.996324238	-4.572081558
VPS16	0.249720544	8.023802284	1.196710459	0.242357905	0.996324238	-4.572098531
PTGS1	-0.444133535	6.327863457	-1.196690698	0.242365475	0.996324238	-4.57210154
CUL4B	0.30151001	9.346043657	1.196663902	0.242375741	0.996324238	-4.572105619
ISG15	0.984878328	10.41330625	1.196655613	0.242378917	0.996324238	-4.572106881
NPPB	0.181750927	4.729603339	1.19660613	0.242397875	0.996324238	-4.572114414
MAP3K5-AS1	0.237521425	5.816847753	1.196549281	0.242419657	0.996324238	-4.572123067
ASCC1	-0.668180213	7.544423468	-1.196300322	0.242515064	0.996324238	-4.57216096
MFSD13A	0.359541822	6.39785476	1.196245889	0.242535928	0.996324238	-4.572169245
MANBAL	0.362972613	8.686258449	1.195973266	0.242640442	0.996324238	-4.572210731
CDC34	-0.39337346	8.675481996	-1.195861483	0.242683306	0.996324238	-4.572227739
KRT10	0.339092796	9.354032229	1.195845434	0.24268946	0.996324238	-4.572230181
OR2B3	-0.206866279	4.198722118	-1.195669201	0.24275705	0.996324238	-4.572256993
BTN2A2	-0.288880066	7.386201265	-1.195615223	0.242777754	0.996324238	-4.572265204
USHBP1	0.281397151	6.278015466	1.195584132	0.242789681	0.996324238	-4.572269934
ENTHD1	-0.162408006	3.121600775	-1.195539889	0.242806653	0.996324238	-4.572276664
CLYBL-AS2	0.177097818	3.240505305	1.19536653	0.242873164	0.996324238	-4.572303033
LOC100506790	0.220321549	5.744356957	1.195268239	0.242910881	0.996324238	-4.572317982
ZNF275	-0.286139659	9.20741334	-1.195254576	0.242916124	0.996324238	-4.57232006
CCDC185	-0.195167659	4.0698124	-1.194816545	0.243084262	0.996324238	-4.572386669
PSG9	0.214090277	5.977171097	1.194399304	0.243244501	0.996324238	-4.572450099
UMODL1	0.192039922	3.076679481	1.194353993	0.243261907	0.996324238	-4.572456986
ECSCR	0.505078457	7.103141082	1.194325006	0.243273043	0.996324238	-4.572461392
SLC39A13	0.24477098	7.70825716	1.194168387	0.243333217	0.996324238	-4.572485195
ANGEL1	-0.205117861	7.62778093	-1.194093764	0.243361892	0.996324238	-4.572496536
CAB39L	-0.611492637	6.107006636	-1.194012976	0.243392938	0.996324238	-4.572508813
ZFPM2	-1.210068641	6.293437992	-1.193981666	0.243404971	0.996324238	-4.572513571
KIR2DL1	0.381638483	6.910348995	1.193716076	0.24350706	0.996324238	-4.572553925
CDC26	-0.614147519	8.422484225	-1.193692014	0.243516311	0.996324238	-4.572557581
LOXL4	0.922650614	8.503796316	1.193684571	0.243519172	0.996324238	-4.572558712
LAMA3	0.853276629	6.87997191	1.193637321	0.243537339	0.996324238	-4.57256589
LRRC73	0.296920276	5.060761063	1.193236355	0.243691539	0.996324238	-4.572626797
SERTAD4	0.240677801	5.163896217	1.193178592	0.243713759	0.996324238	-4.57263557
LINC01431	0.191312069	4.15127434	1.193058271	0.243760049	0.996324238	-4.572653843
HIVEP1	-0.553874681	8.06113487	-1.192982753	0.243789105	0.996324238	-4.572665311
BTN2A1	-0.228480563	7.738348017	-1.192838968	0.243844435	0.996324238	-4.572687145
HSF5	-0.223834818	3.398862107	-1.192639063	0.243921376	0.996324238	-4.572717496
PPP1R2C	0.269456887	4.859004986	1.19242027	0.244005607	0.996324238	-4.572750711
OVOL1-AS1	0.277536804	6.376222694	1.192336229	0.244037968	0.996324238	-4.572763468
HIGD1B	0.225252022	6.319407578	1.1922405	0.244074832	0.996324238	-4.572777998
EXOC5	0.360453547	9.330031319	1.192199392	0.244090663	0.996324238	-4.572784237
NAIP	0.369959737	7.005547897	1.192121215	0.244120773	0.996324238	-4.572796102
TRAPPC2L	0.408414735	8.737920885	1.192074644	0.244138711	0.996324238	-4.57280317
ITGA11	-0.166432437	6.138559797	-1.191879741	0.244213794	0.996324238	-4.572832746
GCGR	-0.658271537	7.929240939	-1.191771997	0.244255308	0.996324238	-4.572849095
CCDC42	-0.179800861	4.992625335	-1.191759895	0.244259971	0.996324238	-4.572850931
FGF13	1.300229991	6.958365028	1.191671798	0.244293919	0.996324238	-4.572864298
LOC100506473	0.446105727	6.315846927	1.191592721	0.244324395	0.996324238	-4.572876295
SNX32	0.36260571	6.623867343	1.191433956	0.244385589	0.996324238	-4.572900381
ALDH1A2	-0.276924551	5.422281566	-1.190995213	0.244554759	0.996324238	-4.572966926
ARID1A	-0.46607087	10.11357659	-1.190915157	0.244585636	0.996324238	-4.572979067
CBX4	0.493326776	10.26187969	1.190837173	0.244615717	0.996324238	-4.572990892
ALKBH5	-0.327913685	9.319470845	-1.1907045	0.244666899	0.996324238	-4.573011009
TMEM106B	-0.442209738	10.34578167	-1.190648356	0.24468856	0.996324238	-4.573019522
TBC1D14	0.312537611	8.558463587	1.190573997	0.244717252	0.996324238	-4.573030795
KBTBD4	-0.534735656	6.620858388	-1.190364097	0.244798255	0.996324238	-4.573062616
HACD2	-0.43533351	10.16885725	-1.190171339	0.244872661	0.996324238	-4.573091833
MGAT5B	-0.247892436	5.698886433	-1.190118747	0.244892964	0.996324238	-4.573099804
PP12613	0.192221745	4.102259788	1.19010394	0.244898681	0.996324238	-4.573102048
KCNT1	0.192864312	6.027734693	1.189965606	0.244952093	0.996324238	-4.573123013
GPA33	0.232353882	6.112135838	1.18991064	0.244973319	0.996324238	-4.573131343
PAGE4	1.502005783	6.091315077	1.189883725	0.244983712	0.996324238	-4.573135422
SLC25A47	-1.265853646	9.459448701	-1.189367296	0.245183207	0.996324238	-4.573213666
TSPYL6	-0.133112584	2.997690562	-1.189288404	0.245213693	0.996324238	-4.573225617
SELENOK	0.274076933	10.58626174	1.189235888	0.245233988	0.996324238	-4.573233572
CTNS	0.324895541	7.62723636	1.189137918	0.245271853	0.996324238	-4.573248411
ZNF853	-0.250475036	5.214841118	-1.188664189	0.245455008	0.996324238	-4.573320151
CCNQ	0.21513322	7.448960317	1.18844124	0.24554124	0.996324238	-4.573353906
YY1AP1	0.313552009	8.96194876	1.188275759	0.24560526	0.996324238	-4.573378956
TNN	-0.281004794	6.239962032	-1.188171762	0.2456455	0.996324238	-4.573394698
LOC100129935	-0.228769688	4.903379349	-1.188063445	0.245687416	0.996324238	-4.573411092
ST7-AS2	-0.183359749	3.432816884	-1.187988643	0.245716366	0.996324238	-4.573422414
PIEZO1	0.387513714	9.381571796	1.187985571	0.245717555	0.996324238	-4.573422879
PCDHB13	0.188256852	6.11437459	1.187605999	0.245864496	0.996324238	-4.573480317
LOC101928269	0.906806746	5.013618157	1.187559589	0.245882467	0.996324238	-4.573487339
RDX	-0.79348948	9.841442004	-1.187450649	0.245924655	0.996324238	-4.573503821
FTCD	-0.948006029	10.34766699	-1.187322731	0.245974199	0.996324238	-4.573523172
ISM1-AS1	-0.190283337	4.368553044	-1.187268155	0.245995339	0.996324238	-4.573531428
IMPA2	-0.843512594	7.845367061	-1.187059671	0.246076107	0.996324238	-4.573562963
MOB3B	0.372798378	7.656401596	1.186998393	0.246099851	0.996324238	-4.573572231
PPP1R1A	-1.098076496	8.391917107	-1.186919594	0.246130386	0.996324238	-4.573584148
ZNRF2	-0.463420685	8.061347214	-1.186887844	0.24614269	0.996324238	-4.57358895
EMX1	-0.181391498	5.988454461	-1.186826032	0.246166645	0.996324238	-4.573598298
ATP8A2	0.218471922	5.043868467	1.186803658	0.246175316	0.996324238	-4.573601681
LOC100132078	-0.277451795	3.66164368	-1.186781296	0.246183984	0.996324238	-4.573605063
TYW5	-0.287210644	6.991129617	-1.186694462	0.246217641	0.996324238	-4.573618193
EIF3G	0.417964888	9.869937478	1.18668482	0.246221378	0.996324238	-4.573619651
ARC	0.205839101	4.698618147	1.186629756	0.246242723	0.996324238	-4.573627977
USP14	0.361610507	10.07027214	1.186580708	0.246261737	0.996324238	-4.573635393
MCM8-AS1	-0.160747357	3.712702308	-1.186578045	0.246262769	0.996324238	-4.573635796
TOM1L2	0.420944479	7.221972086	1.186436022	0.246317833	0.996324238	-4.573657269
IL1RL2	-0.449687934	5.240384569	-1.186403347	0.246330503	0.996324238	-4.573662209
LOC101927967	0.40407793	3.7488703	1.186205912	0.246407068	0.996324238	-4.573692055
LINC00327	-0.151940561	4.20255987	-1.186008947	0.246483468	0.996324238	-4.573721826
WARS2-AS1	0.257646031	5.699218356	1.185986892	0.246492025	0.996324238	-4.57372516
IFIT3	0.437694868	8.767488683	1.185977267	0.246495758	0.996324238	-4.573726614
DAGLA	0.197238616	5.982714964	1.185916693	0.246519259	0.996324238	-4.573735769
PLPP6	-0.395635269	8.141333057	-1.185832692	0.246551851	0.996324238	-4.573748464
LEPROT	0.347373056	10.71122619	1.185653527	0.246621376	0.996324238	-4.573775538
ATP11C	-0.719860254	9.190963714	-1.185340706	0.246742803	0.996324238	-4.573822801
RAG1	-0.190650042	3.488087078	-1.185089126	0.246840489	0.996324238	-4.573860805
FBXO44	0.384323362	6.746836945	1.185087275	0.246841208	0.996324238	-4.573861084
ERAL1	0.251085646	8.138871055	1.184743996	0.246974548	0.996324238	-4.573912929
NAALADL1	0.249186204	6.213235687	1.184673351	0.247001995	0.996324238	-4.573923597
TFAP4	0.40239592	7.635200814	1.184651652	0.247010426	0.996324238	-4.573926873
LINC01537	0.154009704	2.780878735	1.184631535	0.247018243	0.996324238	-4.573929911
CCL23	-0.276913421	3.788465181	-1.184486151	0.247074738	0.996324238	-4.573951863
NSMCE3	-0.353585093	6.856533228	-1.184273225	0.247157496	0.996324238	-4.573984009
PRKD3	0.3672179	7.371255147	1.184206608	0.247183392	0.996324238	-4.573994065
ERCC4	0.26104293	6.601776236	1.184085909	0.247230317	0.996324238	-4.574012284
GTDC1	0.317958005	7.605493966	1.183932051	0.247290144	0.996324238	-4.574035507
CUL4A	0.40422336	9.683402191	1.183818003	0.247334497	0.996324238	-4.574052719
RPL23AP53	-0.224362612	4.86394578	-1.183636807	0.247404976	0.996324238	-4.574080063
RHEBL1	0.236704467	6.922503309	1.183574686	0.247429143	0.996324238	-4.574089436
CENPBD1	0.316131509	7.475099634	1.183271674	0.247547047	0.996324238	-4.574135153
KCNQ5	-0.155875094	3.517033165	-1.182991293	0.247656182	0.996324238	-4.574177447
RETREG1	-1.479484688	7.94420504	-1.182892919	0.247694481	0.996324238	-4.574192284
THYN1	-0.38722893	8.701487058	-1.182875744	0.247701168	0.996324238	-4.574194875
ARL4D	-0.561736949	7.95303317	-1.182720572	0.247761591	0.996324238	-4.574218276
PDZRN3	-1.088035963	5.621285785	-1.182487887	0.247852216	0.996324238	-4.574253363
NDUFA5	-0.372046306	10.30393892	-1.182400029	0.247886441	0.996324238	-4.574266609
DIPK1A	-0.307913627	8.896470938	-1.182283437	0.247931865	0.996324238	-4.574284187
PSMG2	0.21804534	10.75910222	1.181996255	0.248043777	0.996324238	-4.574327478
A1BG	-0.52278939	12.72139503	-1.181903193	0.24808005	0.996324238	-4.574341504
KCNG4	0.240170632	4.867468524	1.181497352	0.248238282	0.996324238	-4.574402663
ADAMTS9-AS2	-0.594344893	6.75299654	-1.18148672	0.248242428	0.996324238	-4.574404265
DSG2	-0.7879303	9.081128628	-1.181414685	0.248270522	0.996324238	-4.574415119
SPRR1A	-0.285711106	6.250209968	-1.181324371	0.248305748	0.996324238	-4.574428726
USH2A	0.203035899	3.103092837	1.180974838	0.248442114	0.996324238	-4.57448138
ZNF697	0.548137553	7.416535061	1.180969214	0.248444309	0.996324238	-4.574482227
TRAF7	0.269258941	8.054097967	1.180375969	0.248675884	0.996324238	-4.574571564
RAD51B	0.315729271	5.375993603	1.180333455	0.248692486	0.996324238	-4.574577965
CASP10	0.370855696	6.989507167	1.180182329	0.248751507	0.996324238	-4.574600717
ARHGEF40	0.488195843	8.922878053	1.180104902	0.24878175	0.996324238	-4.574612373
APCDD1	-1.58655926	6.713593544	-1.180024584	0.248813124	0.996324238	-4.574624463
RHOQ	0.480568332	9.793105349	1.17986002	0.248877417	0.996324238	-4.574649233
HBM	-0.232696363	4.735916021	-1.179847132	0.248882453	0.996324238	-4.574651172
NDUFA12	0.408867083	10.74784518	1.179733978	0.248926669	0.996324238	-4.574668202
CST5	-0.316004435	4.969825542	-1.179634447	0.248965566	0.996324238	-4.57468318
IFNL1	-0.256673672	4.880432972	-1.179610501	0.248974924	0.996324238	-4.574686784
TRH	0.278402446	5.341592183	1.179464459	0.249032008	0.996324238	-4.574708759
BAHD1	-0.304493368	6.941451811	-1.179461475	0.249033175	0.996324238	-4.574709209
CFAP61	0.285778399	5.327991616	1.179403973	0.249055653	0.996324238	-4.57471786
CEP72	-0.348060066	5.557995186	-1.179205206	0.249133366	0.996324238	-4.574747765
CDC14C	-0.146793189	2.666822374	-1.178989735	0.24921763	0.996324238	-4.574780178
ELAVL2	0.360580076	3.683866481	1.178933879	0.249239477	0.996324238	-4.57478858
ACTN1	0.489827285	10.5540103	1.178713178	0.249325814	0.996324238	-4.574821773
EFCAB11	0.409858833	6.348399999	1.178694885	0.249332971	0.996324238	-4.574824524
FRG1BP	0.57043145	7.553925256	1.178590333	0.24937388	0.996324238	-4.574840247
ERCC1	0.294862894	8.508016032	1.178505259	0.249407172	0.996324238	-4.57485304
LPCAT4	-0.33786464	5.874589771	-1.178278781	0.249495813	0.996324238	-4.574887093
ZMAT2	-0.46636937	8.665943099	-1.178111213	0.249561412	0.996324238	-4.574912284
PIP4P1	0.201618795	8.044011068	1.178016881	0.249598347	0.996324238	-4.574926464
NCAPG2	0.523348714	5.694761038	1.177899972	0.249644127	0.996324238	-4.574944037
GSDMD	0.293423888	8.966500863	1.177892422	0.249647084	0.996324238	-4.574945172
SDC2	-0.53571057	10.89249129	-1.177681133	0.249729839	0.996324238	-4.574976927
VPS4B	-0.338015474	8.949720176	-1.177618739	0.24975428	0.996324238	-4.574986304
RBM22	-0.317007447	8.778565644	-1.177550314	0.249781086	0.996324238	-4.574996586
ZNF256	0.368221189	5.337804123	1.177540904	0.249784773	0.996324238	-4.574998
CHP2	-0.230399959	5.351954559	-1.177534839	0.249787149	0.996324238	-4.574998912
ZNF829	-0.305964223	5.15772865	-1.177533863	0.249787531	0.996324238	-4.574999058
TMEM250	0.246753887	8.055042666	1.177314639	0.24987343	0.996324238	-4.575031998
ZNF880	-0.926996408	4.728888632	-1.177303902	0.249877638	0.996324238	-4.575033612
CDC23	-0.504845925	8.00055141	-1.177212698	0.249913381	0.996324238	-4.575047314
ATAD5	0.363585937	5.599021662	1.177017428	0.249989922	0.996324238	-4.575076648
FOXN2	0.46096627	9.817748778	1.176984048	0.250003007	0.996324238	-4.575081663
SPATA3	-0.203491841	5.333969709	-1.176942442	0.250019318	0.996324238	-4.575087912
PRDX3	-0.609934395	11.46555601	-1.176900777	0.250035654	0.996324238	-4.57509417
SETX	-0.429683468	8.284153566	-1.176859727	0.250051748	0.996324238	-4.575100336
SPART-AS1	0.228566741	3.577820365	1.176801934	0.250074409	0.996324238	-4.575109016
LOC101927543	0.159860099	4.435464443	1.176783945	0.250081463	0.996324238	-4.575111718
PABPC4	0.324065573	9.700763611	1.176711118	0.250110021	0.996324238	-4.575122656
KYNU	-0.515378916	9.539074883	-1.176504362	0.250191111	0.996324238	-4.575153705
OR1C1	0.202752843	4.549672617	1.176489967	0.250196758	0.996324238	-4.575155866
ZNF701	-0.195233775	5.304274253	-1.176389617	0.250236123	0.996324238	-4.575170934
DHRS9	-0.351333047	6.70219256	-1.17622867	0.250299269	0.996324238	-4.575195099
MBD6	0.434892972	8.846430192	1.176027088	0.250378373	0.996324238	-4.575225361
SKP1	-0.913328948	11.78791661	-1.175999718	0.250389115	0.996324238	-4.57522947
PIGB	-0.284781444	7.126047164	-1.175902838	0.250427141	0.996324238	-4.575244012
TESK1	0.388489364	7.921017338	1.175864836	0.250442058	0.996324238	-4.575249716
PRDX1	0.440475217	11.59388378	1.175610102	0.250542066	0.996324238	-4.575287947
MAP3K7CL	0.44393467	5.655685023	1.175506332	0.250582814	0.996324238	-4.575303519
AP1G2	-0.456886733	8.092511148	-1.1752682	0.250676342	0.996324238	-4.57533925
PGAP1	0.622307377	6.625024482	1.175261295	0.250679055	0.996324238	-4.575340286
PLK4	0.358048904	5.602237097	1.175244125	0.250685799	0.996324238	-4.575342862
APTX	0.388882767	7.949092629	1.17517151	0.250714325	0.996324238	-4.575353757
MIR924HG	0.206129683	2.9487587	1.175132657	0.250729589	0.996324238	-4.575359585
CYP2A7	-1.176378215	10.48412022	-1.175077067	0.25075143	0.996324238	-4.575367925
FAM166A	-0.285783491	6.365484638	-1.174801475	0.250859727	0.996324238	-4.575409264
PRR7-AS1	-0.192725864	4.582177307	-1.174390733	0.251021197	0.996324238	-4.575470861
SIPA1L3	0.316240346	7.810689891	1.173943145	0.251197239	0.996324238	-4.575537963
SEC61B	0.30664656	11.29827551	1.173876067	0.251223629	0.996324238	-4.575548018
KIAA0319	0.215619023	5.754462011	1.173801454	0.251252987	0.996324238	-4.575559201
ATXN1	-0.206658452	8.7642602	-1.173527328	0.251360867	0.996324238	-4.575600284
SHARPIN	0.467696661	8.052120667	1.173415094	0.251405046	0.996324238	-4.575617102
ST3GAL6	-0.749805809	8.382286003	-1.173243774	0.251472493	0.996324238	-4.575642772
C6orf141	-0.487625905	5.57271562	-1.172881883	0.251615012	0.996324238	-4.575696985
RRN3	-0.519724128	8.914224612	-1.172865486	0.25162147	0.996324238	-4.575699441
THEM4	0.462519934	7.390809716	1.172814408	0.251641591	0.996324238	-4.575707092
EVPLL	0.219366709	6.029511228	1.172578403	0.251734573	0.996324238	-4.575742438
HCRT	-0.250478718	4.460402954	-1.172554861	0.25174385	0.996324238	-4.575745964
PPP1R10	-0.409112106	9.341436832	-1.172491494	0.25176882	0.996324238	-4.575755453
FASTKD2	-0.399555507	7.989167521	-1.172490306	0.251769288	0.996324238	-4.575755631
STBD1	-0.485816002	5.376918247	-1.17242214	0.251796152	0.996324238	-4.575765838
LMBRD2	-0.552412316	9.506794043	-1.172396199	0.251806376	0.996324238	-4.575769722
MCRIP2	0.345241629	9.618707241	1.172393736	0.251807346	0.996324238	-4.575770091
TOP1MT	0.55056647	7.835023818	1.172343773	0.251827038	0.996324238	-4.575777572
[truncated: 1,219,179 more chars]
