# Supplementary material for: Exploring the Multicomponent Synergy Mechanism of Yinzhihuang Granule in Inhibiting Inflammation-Cancer Transformation of Hepar Based on Integrated Bioinformatics and Network Pharmacology
Source: Biomed Res Int. 2022 Mar 18;2022:6213865. doi: 10.1155/2022/6213865 (PMC8956385; doi:10.1155/2022/6213865)
Supplement: Supplementary Materials — contain eight tables. Supplementary Table S1: the information of differentially expressed genes in GSE83148. Supplementary Table S2: the information of differentially expressed genes in GSE121248. Supplementary Table S3: the information of targets in the PPI network of hepatitis C. Supplementary Table S4: the information of differentially expressed genes in GSE17548. Supplementary Table S5: the information of 25 compounds in YZHG. Supplementary Table S6: relationship between network points of target nodes of YZHG. Supplementary Table S7: relationship between network points of target edges of YZHG. Supplementary Table S8: the information of 4-group disease data. Supplementary Table S9: the information of the drug-disease association network. Supplementary Table S10: the molecular docking result analysis. [file 6213865.f1.zip › Supplement Table S5.txt]

Table S1. The information for the 25 compounds in YZHK				
Compound	Structure	Herb	Source	Article
shanzhiside		Zhizi	CNKI	Study on HPLC fingerprints of Yinzhihuang granules and attributive analysis of their common peaks
decetylasperulosidic acid methyl ester		Zhizi	CNKI	Study on HPLC fingerprints of Yinzhihuang granules and attributive analysis of their common peaks
neochlorogenic acid£¨5-caffeoylquinic acid£©		Yinchen/Jinyinhua	CNKI	Study on HPLC fingerprints of Yinzhihuang granules and attributive analysis of their common peaks
chlorogenic acid		Yinchen/Jinyinhua	CNKI	Study on HPLC fingerprints of Yinzhihuang granules and attributive analysis of their common peaks
cryptochlorogenic acid£¨4-Dicaffeoylquinic Acid£©		Yinchen/Jinyinhua	CNKI	Study on HPLC fingerprints of Yinzhihuang granules and attributive analysis of their common peaks
genipin-1-¦Â-D-gentiobioside		Zhizi	CNKI	Study on HPLC fingerprints of Yinzhihuang granules and attributive analysis of their common peaks
geniposide		Zhizi	CNKI	Study on HPLC fingerprints of Yinzhihuang granules and attributive analysis of their common peaks
p-Hydroxyacetophenone		Yinchen	CNKI	Study on HPLC fingerprints of Yinzhihuang granules and attributive analysis of their common peaks
scutellarin		Huangqin	CNKI	Study on HPLC fingerprints of Yinzhihuang granules and attributive analysis of their common peaks
Isochlorogenic acid B		Yinchen/Jinyinhua	CNKI	Study on HPLC fingerprints of Yinzhihuang granules and attributive analysis of their common peaks
Isochlorogenic acid A		Yinchen/Jinyinhua	CNKI	Study on HPLC fingerprints of Yinzhihuang granules and attributive analysis of their common peaks
Isochlorogenic acid C		Yinchen/Jinyinhua	CNKI	Study on HPLC fingerprints of Yinzhihuang granules and attributive analysis of their common peaks
Baicalin		Huangqin	CNKI	Study on HPLC fingerprints of Yinzhihuang granules and attributive analysis of their common peaks
Oroxylin A-7-O-¦Â-D-glucuronide 		Huangqin	CNKI	Study on HPLC fingerprints of Yinzhihuang granules and attributive analysis of their common peaks
Wogonoside		Huangqin	CNKI	Study on HPLC fingerprints of Yinzhihuang granules and attributive analysis of their common peaks
Baicalein		Huangqin	CNKI	Study on HPLC fingerprints of Yinzhihuang granules and attributive analysis of their common peaks
"1,3-dicaffeoylquinic acid"		Yinchen/Jinyinhua	CNKI	Simultaneous determination of fourteen constituents in Yinzhihuang granules by HPLC
scoparone		Yinchen	CNKI	Simultaneous determination of fourteen constituents in Yinzhihuang granules by HPLC
wogonin 		Huangqin	CNKI	Simultaneous determination of fourteen constituents in Yinzhihuang granules by HPLC
oroxylin A		Huangqin	CNKI	Simultaneous determination of fourteen constituents in Yinzhihuang granules by HPLC
Hyperoside		Jinyinhua	CNKI	Simultaneous Determination of Four Components in Yinzhihuang Granules by High Performance Liquid Chromatography
Caffeic acid		Jinyinhua	PUBMED	Simultaneous Determination of 11 Components in Yinzhihuang Preparations and Their Constituent Herbs by High-Performance Liquid Chromatography with Diode Array Detector
geniposidic acid		Zhizi	PUBMED	Simultaneous Determination of 12 Components in Yinzhihuang Preparations and Their Constituent Herbs by High-Performance Liquid Chromatography with Diode Array Detector
luteoloside		Jinyinhua	PUBMED	Simultaneous Determination of 13 Components in Yinzhihuang Preparations and Their Constituent Herbs by High-Performance Liquid Chromatography with Diode Array Detector
luteolin		Jinyinhua	PUBMED	Simultaneous Determination of 14 Components in Yinzhihuang Preparations and Their Constituent Herbs by High-Performance Liquid Chromatography with Diode Array Detector
