# Supplementary material for: Exploring the Multicomponent Synergy Mechanism of Yinzhihuang Granule in Inhibiting Inflammation-Cancer Transformation of Hepar Based on Integrated Bioinformatics and Network Pharmacology
Source: Biomed Res Int. 2022 Mar 18;2022:6213865. doi: 10.1155/2022/6213865 (PMC8956385; doi:10.1155/2022/6213865)
Supplement: Supplementary Materials — contain eight tables. Supplementary Table S1: the information of differentially expressed genes in GSE83148. Supplementary Table S2: the information of differentially expressed genes in GSE121248. Supplementary Table S3: the information of targets in the PPI network of hepatitis C. Supplementary Table S4: the information of differentially expressed genes in GSE17548. Supplementary Table S5: the information of 25 compounds in YZHG. Supplementary Table S6: relationship between network points of target nodes of YZHG. Supplementary Table S7: relationship between network points of target edges of YZHG. Supplementary Table S8: the information of 4-group disease data. Supplementary Table S9: the information of the drug-disease association network. Supplementary Table S10: the molecular docking result analysis. [file 6213865.f1.zip › supplementary table S6.txt]

AverageShortestPathLength	BetweennessCentrality	ClosenessCentrality	ClusteringCoefficient	Degree	degree.layout	Eccentricity	IsSingleNode	name	NeighborhoodConnectivity	NumberOfDirectedEdges	NumberOfUndirectedEdges	PartnerOfMultiEdgedNodePairs	Radiality	shared name	Stress	TopologicalCoefficient
1.5	0	0.66666667	0	1	1	2	FALSE	shanzhiside	2	1	0	0	0.75	shanzhiside	0	0
1	1	1	0	2	2	1	FALSE	CTDSP1	1	2	0	0	1	CTDSP1	2	0
2.94945848	0.0102133	0.33904529	0	5	5	5	FALSE	decetylasperulosidic acid methyl ester	6.2	5	0	0	0.67509025	decetylasperulosidic acid methyl ester	6306	0.27368421
3.29602888	0.00157321	0.3033954	0	2	2	4	FALSE	MGAM	43.5	2	0	0	0.61732852	MGAM	854	0.50595238
3.94584838	0	0.25343092	0	1	1	6	FALSE	IMPDH1	5	1	0	0	0.50902527	IMPDH1	0	0
3.67148014	9.15E-04	0.27236971	0	2	2	6	FALSE	IMPDH2	20	2	0	0	0.55475331	IMPDH2	606	0.51351351
3.10830325	0.01070032	0.32171893	0	10	10	4	FALSE	CA2	24.22222222	10	0	1	0.64861613	CA2	20852	0.22545847
2.11913357	0.10073465	0.47189097	0	20	20	4	FALSE	AKR1B1	29.70588235	20	0	3	0.81347774	AKR1B1	153374	0.12373225
2.76895307	0.03351283	0.36114733	0	31	31	5	FALSE	neochlorogenic acid�5-caffeoylquinic acid�	6.06666667	31	0	1	0.70517449	neochlorogenic acid�5-caffeoylquinic acid�	106556	0.26666667
2.81949458	0.00311821	0.3546735	0	4	4	6	FALSE	PTGS2	59.5	4	0	0	0.6967509	PTGS2	13312	0.38741722
3.37545126	4.08E-04	0.29625668	0	3	3	6	FALSE	PLA2G7	42.33333333	3	0	0	0.60409146	PLA2G7	1818	0.54385965
3.75812274	8.70E-07	0.2660903	0	2	2	6	FALSE	STAT1	30	2	0	0	0.54031288	STAT1	2	1
3.75812274	8.70E-07	0.2660903	0	2	2	6	FALSE	STAT3	30	2	0	0	0.54031288	STAT3	2	1
3.00722022	0.00138256	0.33253301	0	3	3	6	FALSE	LCK	57	3	0	0	0.6654633	LCK	5958	0.44444444
3.75812274	8.70E-07	0.2660903	0	2	2	6	FALSE	SRC	30	2	0	0	0.54031288	SRC	2	1
3.36101083	0.00102251	0.29752954	0	5	5	6	FALSE	AKR1B10	29.8	5	0	0	0.60649819	AKR1B10	3724	0.37894737
2.58122744	0.00926782	0.38741259	0	5	5	4	FALSE	GMNN	61.6	5	0	0	0.73646209	GMNN	31154	0.33666667
2.63176895	0.0079471	0.37997257	0	5	5	6	FALSE	GLS	58.6	5	0	0	0.72803851	GLS	25750	0.32727273
2.81949458	0.00311821	0.3546735	0	4	4	6	FALSE	EHMT2	59.5	4	0	0	0.6967509	EHMT2	13312	0.38741722
2.39350181	0.01654784	0.41779789	0	8	8	4	FALSE	KDM4A	55.85714286	8	0	1	0.7677497	KDM4A	53762	0.26890756
3.75812274	8.70E-07	0.2660903	0	2	2	6	FALSE	STAT5B	30	2	0	0	0.54031288	STAT5B	2	1
3.62093863	4.10E-04	0.27617149	0	3	3	6	FALSE	UGT1A6	27.66666667	3	0	0	0.5631769	UGT1A6	2146	0.63492063
3.62093863	4.10E-04	0.27617149	0	3	3	6	FALSE	UGT1A9	27.66666667	3	0	0	0.5631769	UGT1A9	2146	0.63492063
3.36101083	6.15E-04	0.29752954	0	6	6	6	FALSE	CA5B	32	6	0	1	0.60649819	CA5B	2380	0.40789474
2.55234657	0.01665136	0.39179632	0	9	9	6	FALSE	CA5A	43.625	9	0	1	0.74127557	CA5A	46376	0.23165761
2.50180505	0.02448698	0.3997114	0	10	10	6	FALSE	CA6	40.66666667	10	0	1	0.74969916	CA6	55700	0.20877193
3.22382671	0.00392548	0.31019037	0	8	8	6	FALSE	CA7	28.57142857	8	0	1	0.62936221	CA7	12690	0.29646697
2.97111913	0.00455326	0.33657351	0	8	8	6	FALSE	MMP12	27.125	8	0	0	0.67148014	MMP12	14322	0.20734127
3.13718412	0.0067355	0.31875719	0	9	9	4	FALSE	CA14	26.625	9	0	1	0.64380265	CA14	18240	0.25625
2.66064982	0.02558336	0.37584803	0	11	11	4	FALSE	CA12	31.1	11	0	1	0.72322503	CA12	52900	0.18353659
2.80505415	0.00408236	0.35649936	0	6	6	6	FALSE	MMP9	45.16666667	6	0	0	0.69915764	MMP9	16740	0.29249448
3.36101083	6.15E-04	0.29752954	0	6	6	6	FALSE	PTPN1	32	6	0	1	0.60649819	PTPN1	2380	0.40789474
2.7833935	0.00775106	0.35927367	0	9	9	6	FALSE	MMP2	31.55555556	9	0	0	0.70276775	MMP2	23946	0.20235467
3.07942238	0.00903417	0.32473623	0	10	10	4	FALSE	CA9	25.44444444	10	0	1	0.6534296	CA9	24220	0.22845275
2.97111913	0.00455326	0.33657351	0	8	8	6	FALSE	MMP13	27.125	8	0	0	0.67148014	MMP13	14322	0.20734127
3.13718412	0.0067355	0.31875719	0	9	9	4	FALSE	CA1	26.625	9	0	1	0.64380265	CA1	18240	0.25625
2.80505415	0.00408236	0.35649936	0	6	6	6	FALSE	MMP1	45.16666667	6	0	0	0.69915764	MMP1	16740	0.29249448
2.76895307	0.03351283	0.36114733	0	31	31	5	FALSE	chlorogenic acid	6.06666667	31	0	1	0.70517449	chlorogenic acid	106556	0.26666667
2.8700361	0.00591821	0.34842767	0	16	16	5	FALSE	cryptochlorogenic acid�4-Dicaffeoylquinic Acid�	8.25	16	0	0	0.68832732	cryptochlorogenic acid�4-Dicaffeoylquinic Acid�	29074	0.38157895
2.89891697	0.03608924	0.34495641	0	13	13	5	FALSE	genipin-1-β-D-gentiobioside	5.07692308	13	0	0	0.68351384	genipin-1-β-D-gentiobioside	41780	0.25480769
3.89530686	0	0.25671918	0	1	1	6	FALSE	CHIA	13	1	0	0	0.51744886	CHIA	0	0
2.97111913	0.0250952	0.33657351	0	6	6	4	FALSE	ADORA1	27.66666667	6	0	0	0.67148014	ADORA1	66110	0.21333333
3.54151625	0.00259422	0.28236493	0	3	3	4	FALSE	ADORA2A	18.33333333	3	0	0	0.57641396	ADORA2A	4602	0.3537415
3.89530686	0	0.25671918	0	1	1	6	FALSE	EPHX2	13	1	0	0	0.51744886	EPHX2	0	0
3.89530686	0	0.25671918	0	1	1	6	FALSE	LGALS3	13	1	0	0	0.51744886	LGALS3	0	0
3.89530686	0	0.25671918	0	1	1	6	FALSE	LGALS9	13	1	0	0	0.51744886	LGALS9	0	0
2.62454874	0.02095874	0.38101788	0	4	4	4	FALSE	NEU2	60.25	4	0	0	0.72924188	NEU2	27792	0.33857143
2.58844765	0.0148252	0.38633194	0	5	5	4	FALSE	TYR	52.4	5	0	0	0.73525872	TYR	22790	0.28715084
1.5	0	0.66666667	0	1	1	2	FALSE	geniposide	2	1	0	0	0.75	geniposide	0	0
2.99277978	0.05701501	0.33413752	0	23	23	5	FALSE	p-Hydroxyacetophenone	4.43478261	23	0	0	0.66787004	p-Hydroxyacetophenone	128572	0.24534161
3.98916968	0	0.25067873	0	1	1	6	FALSE	ABAT	23	1	0	0	0.50180505	ABAT	0	0
3.98916968	0	0.25067873	0	1	1	6	FALSE	ALDH5A1	23	1	0	0	0.50180505	ALDH5A1	0	0
3.18050542	0.00265579	0.31441544	0	2	2	4	FALSE	HSD17B3	52.5	2	0	0	0.63658243	HSD17B3	5050	0.515
3.98916968	0	0.25067873	0	1	1	6	FALSE	AOX1	23	1	0	0	0.50180505	AOX1	0	0
2.55956679	0.01783999	0.39069111	0	6	6	6	FALSE	CA3	54.6	6	0	1	0.7400722	CA3	32374	0.28817204
3.75090253	2.90E-04	0.2666025	0	2	2	6	FALSE	CA13	20	2	0	0	0.54151625	CA13	690	0.63333333
3.98916968	0	0.25067873	0	1	1	6	FALSE	NOD2	23	1	0	0	0.50180505	NOD2	0	0
3.98916968	0	0.25067873	0	1	1	6	FALSE	GPR55	23	1	0	0	0.50180505	GPR55	0	0
3.37545126	7.82E-04	0.29625668	0	2	2	6	FALSE	AKR1C3	45	2	0	0	0.60409146	AKR1C3	2354	0.57142857
2.54512635	0.02236658	0.3929078	0	5	5	4	FALSE	ESR1	59	5	0	0	0.74247894	ESR1	45420	0.31351351
3.98916968	0	0.25067873	0	1	1	6	FALSE	TNF	23	1	0	0	0.50180505	TNF	0	0
2.74729242	0.00870041	0.36399474	0	5	5	4	FALSE	ABCG2	60	5	0	1	0.7087846	ABCG2	21140	0.37341772
3.37545126	7.82E-04	0.29625668	0	2	2	6	FALSE	AKR1C2	45	2	0	0	0.60409146	AKR1C2	2354	0.57142857
3.28158845	0.00429607	0.30473047	0	7	7	5	FALSE	scutellarin	4.42857143	7	0	0	0.61973526	scutellarin	7772	0.31168831
2.84837545	0.00347338	0.35107731	0	4	4	4	FALSE	NR0B1	56	4	0	0	0.69193742	NR0B1	13720	0.38194444
2.77617329	0.01565274	0.36020806	0	7	7	4	FALSE	ALPI	29.28571429	7	0	0	0.70397112	ALPI	27076	0.18732261
2.81227437	0.00929434	0.35558408	0	6	6	4	FALSE	GABRG2	47.2	6	0	1	0.69795427	GABRG2	24660	0.31216216
3.20938628	0.0017318	0.31158605	0	4	4	4	FALSE	GFER	32.25	4	0	0	0.63176895	GFER	5392	0.33244681
3.76534296	1.36E-04	0.26558006	0	2	2	4	FALSE	NTSR1	11.5	2	0	0	0.53910951	NTSR1	902	0.55263158
3.0866426	6.49E-04	0.32397661	0	5	5	5	FALSE	Isochlorogenic acid B	9.4	5	0	0	0.65222623	Isochlorogenic acid B	2164	0.525
2.86281588	0.00668809	0.34930643	0	18	18	5	FALSE	Isochlorogenic acid A	8.05882353	18	0	1	0.68953069	Isochlorogenic acid A	32046	0.37151703
3.09386282	3.17E-04	0.32322054	0	4	4	5	FALSE	Isochlorogenic acid C	10.5	4	0	0	0.65102286	Isochlorogenic acid C	982	0.59375
3.20938628	0.03063414	0.31158605	0	12	12	5	FALSE	Baicalin	2.75	12	0	0	0.63176895	Baicalin	48564	0.175
3.28158845	0.00139815	0.30473047	0	2	2	4	FALSE	CDK1	47	2	0	0	0.61973526	CDK1	3136	0.53488372
3.28158845	0.00139815	0.30473047	0	2	2	4	FALSE	DPP4	47	2	0	0	0.61973526	DPP4	3136	0.53488372
4.20577617	0	0.23776824	0	1	1	6	FALSE	ABCC2	12	1	0	0	0.46570397	ABCC2	0	0
3.28158845	0.00139815	0.30473047	0	2	2	4	FALSE	PREP	47	2	0	0	0.61973526	PREP	3136	0.53488372
3	0.00566878	0.33333333	0	3	3	4	FALSE	HTR7	49.66666667	3	0	0	0.66666667	HTR7	10840	0.39247312
4.20577617	0	0.23776824	0	1	1	6	FALSE	SLCO1B1	12	1	0	0	0.46570397	SLCO1B1	0	0
4.20577617	0	0.23776824	0	1	1	6	FALSE	SLCO1B3	12	1	0	0	0.46570397	SLCO1B3	0	0
4.20577617	0	0.23776824	0	1	1	6	FALSE	SLCO2B1	12	1	0	0	0.46570397	SLCO2B1	0	0
3.2599278	0.00225211	0.30675526	0	4	4	4	FALSE	SI	39.33333333	4	0	1	0.62334537	SI	5330	0.43560606
2.75451264	0.17292553	0.36304063	0	35	35	5	FALSE	Oroxylin A-7-O-β-D-glucuronide	2.34285714	35	0	0	0.70758123	Oroxylin A-7-O-β-D-glucuronide	189464	0.06714286
2.24187726	0.04222408	0.44605475	0	8	8	4	FALSE	XDH	55.71428571	8	0	1	0.79302046	XDH	74530	0.2431746
3.75090253	0	0.2666025	0	1	1	6	FALSE	IL2	35	1	0	0	0.54151625	IL2	0	0
3.75090253	0	0.2666025	0	1	1	6	FALSE	ADORA3	35	1	0	0	0.54151625	ADORA3	0	0
3.75090253	0	0.2666025	0	1	1	6	FALSE	HK2	35	1	0	0	0.54151625	HK2	0	0
3.75090253	0	0.2666025	0	1	1	6	FALSE	HK1	35	1	0	0	0.54151625	HK1	0	0
2.66787004	0.01561107	0.37483085	0	4	4	4	FALSE	ABCB1	63	4	0	0	0.72202166	ABCB1	25620	0.36686391
3.75090253	0	0.2666025	0	1	1	6	FALSE	FDFT1	35	1	0	0	0.54151625	FDFT1	0	0
2.89891697	0.00752889	0.34495641	0	2	2	4	FALSE	MAPK14	73	2	0	0	0.68351384	MAPK14	8818	0.51798561
3.75090253	0	0.2666025	0	1	1	6	FALSE	KDM4D	35	1	0	0	0.54151625	KDM4D	0	0
2.67509025	0.01599427	0.37381916	0	4	4	4	FALSE	KDM4C	54.25	4	0	0	0.72081829	KDM4C	21476	0.31696429
3.24548736	0.00650146	0.30812013	0	3	3	4	FALSE	RPS6KA3	35.33333333	3	0	0	0.62575211	RPS6KA3	6924	0.38148148
2.73285199	0.01723491	0.3659181	0	4	4	4	FALSE	EGFR	52	4	0	0	0.71119134	EGFR	27142	0.31875
3.75090253	0	0.2666025	0	1	1	6	FALSE	SIGMAR1	35	1	0	0	0.54151625	SIGMAR1	0	0
3.75090253	0	0.2666025	0	1	1	6	FALSE	DRD2	35	1	0	0	0.54151625	DRD2	0	0
3.75090253	0	0.2666025	0	1	1	6	FALSE	MME	35	1	0	0	0.54151625	MME	0	0
3.75090253	0	0.2666025	0	1	1	6	FALSE	MAP3K14	35	1	0	0	0.54151625	MAP3K14	0	0
3.75090253	0	0.2666025	0	1	1	6	FALSE	NEU4	35	1	0	0	0.54151625	NEU4	0	0
3.75090253	0	0.2666025	0	1	1	6	FALSE	CASP3	35	1	0	0	0.54151625	CASP3	0	0
3.75090253	0	0.2666025	0	1	1	6	FALSE	HPRT1	35	1	0	0	0.54151625	HPRT1	0	0
3.75090253	0	0.2666025	0	1	1	6	FALSE	SF3B3	35	1	0	0	0.54151625	SF3B3	0	0
3.75090253	0	0.2666025	0	1	1	6	FALSE	PSMB5	35	1	0	0	0.54151625	PSMB5	0	0
3.75090253	0	0.2666025	0	1	1	6	FALSE	TYMS	35	1	0	0	0.54151625	TYMS	0	0
3.75090253	0	0.2666025	0	1	1	6	FALSE	LAP3	35	1	0	0	0.54151625	LAP3	0	0
3.75090253	0	0.2666025	0	1	1	6	FALSE	ITGAV ITGB3	35	1	0	0	0.54151625	ITGAV ITGB3	0	0
3.75090253	0	0.2666025	0	1	1	6	FALSE	NPC1L1	35	1	0	0	0.54151625	NPC1L1	0	0
3.75090253	0	0.2666025	0	1	1	6	FALSE	MAG	35	1	0	0	0.54151625	MAG	0	0
3.46931408	0.00672189	0.28824142	0	3	3	4	FALSE	ALDH2	22.66666667	3	0	0	0.58844765	ALDH2	6688	0.36723164
3.75090253	0	0.2666025	0	1	1	6	FALSE	PTPRS	35	1	0	0	0.54151625	PTPRS	0	0
3.75090253	0	0.2666025	0	1	1	6	FALSE	PYGM	35	1	0	0	0.54151625	PYGM	0	0
3.75090253	0	0.2666025	0	1	1	6	FALSE	CASP1	35	1	0	0	0.54151625	CASP1	0	0
3.06498195	1.91E-04	0.3262662	0	2	2	5	FALSE	Wogonoside	12	2	0	0	0.65583634	Wogonoside	872	0.61111111
2.32851986	0.25163005	0.42945736	0	86	86	3	FALSE	Baicalein	2.97560976	86	0	4	0.77858002	Baicalein	556084	0.08980044
2.89169675	7.31E-04	0.34581773	0	2	2	4	FALSE	AR	96.5	2	0	0	0.68471721	AR	4554	0.68214286
2.59566787	0.00736981	0.3852573	0	6	6	4	FALSE	ALOX5	60	6	0	1	0.73405535	ALOX5	25598	0.33146067
2.89169675	7.31E-04	0.34581773	0	2	2	4	FALSE	GBA	96.5	2	0	0	0.68471721	GBA	4554	0.68214286
2.89169675	7.31E-04	0.34581773	0	2	2	4	FALSE	CYP2D6	96.5	2	0	0	0.68471721	CYP2D6	4554	0.68214286
2.6534296	0.00369518	0.37687075	0	3	3	4	FALSE	CYP3A4	86.66666667	3	0	0	0.7244284	CYP3A4	16122	0.49806202
2.89169675	7.31E-04	0.34581773	0	2	2	4	FALSE	NR3C1	96.5	2	0	0	0.68471721	NR3C1	4554	0.68214286
3.32490975	0	0.30076004	0	1	1	4	FALSE	HBB	82	1	0	0	0.61251504	HBB	0	0
2.47292419	0.00864877	0.40437956	0	4	4	4	FALSE	GAA	78.75	4	0	0	0.75451264	GAA	29328	0.39668367
3.3032491	0.00487799	0.30273224	0	2	2	4	FALSE	SELP	43.5	2	0	0	0.61612515	SELP	28728	0.51204819
3.32490975	0	0.30076004	0	1	1	4	FALSE	SELE	82	1	0	0	0.61251504	SELE	0	0
3.3032491	1.62E-04	0.30273224	0	2	2	4	FALSE	JUN	53	2	0	0	0.61612515	JUN	402	0.62650602
2.89169675	7.31E-04	0.34581773	0	2	2	4	FALSE	TP53	96.5	2	0	0	0.68471721	TP53	4554	0.68214286
2.8700361	0.00158807	0.34842767	0	3	3	4	FALSE	FLT3	72.33333333	3	0	0	0.68832732	FLT3	7308	0.50234742
2.6534296	0.00369518	0.37687075	0	3	3	4	FALSE	HPGD	86.66666667	3	0	0	0.7244284	HPGD	16122	0.49806202
2.6534296	0.00369518	0.37687075	0	3	3	4	FALSE	ALDH1A1	86.66666667	3	0	0	0.7244284	ALDH1A1	16122	0.49806202
2.70397112	0.00388519	0.36982644	0	4	4	4	FALSE	ALOX12	82.66666667	4	0	1	0.71600481	ALOX12	13772	0.49494949
2.89169675	7.31E-04	0.34581773	0	3	3	4	FALSE	ALOX15	96.5	3	0	1	0.68471721	ALOX15	4554	0.68214286
2.89169675	7.31E-04	0.34581773	0	2	2	4	FALSE	ALOX15B	96.5	2	0	0	0.68471721	ALOX15B	4554	0.68214286
2.89169675	7.31E-04	0.34581773	0	2	2	4	FALSE	RECQL	96.5	2	0	0	0.68471721	RECQL	4554	0.68214286
2.89169675	7.31E-04	0.34581773	0	2	2	4	FALSE	ATAD5	96.5	2	0	0	0.68471721	ATAD5	4554	0.68214286
2.89169675	7.31E-04	0.34581773	0	2	2	4	FALSE	BLM	96.5	2	0	0	0.68471721	BLM	4554	0.68214286
2.89169675	7.31E-04	0.34581773	0	2	2	4	FALSE	BRCA1	96.5	2	0	0	0.68471721	BRCA1	4554	0.68214286
3.3032491	1.62E-04	0.30273224	0	2	2	4	FALSE	CREB1	53	2	0	0	0.61612515	CREB1	402	0.62650602
2.8700361	0.00158807	0.34842767	0	5	5	4	FALSE	CYP1A1	72.33333333	5	0	2	0.68832732	CYP1A1	7308	0.50234742
2.89169675	7.31E-04	0.34581773	0	3	3	4	FALSE	CYP1A2	96.5	3	0	1	0.68471721	CYP1A2	4554	0.68214286
2.70397112	0.00388519	0.36982644	0	4	4	4	FALSE	CYP1B1	82.66666667	4	0	1	0.71600481	CYP1B1	13772	0.49494949
2.89169675	7.31E-04	0.34581773	0	2	2	4	FALSE	CYP2C19	96.5	2	0	0	0.68471721	CYP2C19	4554	0.68214286
2.89169675	7.31E-04	0.34581773	0	2	2	4	FALSE	CYP2C9	96.5	2	0	0	0.68471721	CYP2C9	4554	0.68214286
2.70397112	0.00388519	0.36982644	0	3	3	4	FALSE	POLH	82.66666667	3	0	0	0.71600481	POLH	13772	0.49494949
2.70397112	0.00388519	0.36982644	0	3	3	4	FALSE	POLI	82.66666667	3	0	0	0.71600481	POLI	13772	0.49494949
2.47292419	0.00864877	0.40437956	0	4	4	4	FALSE	POLK	78.75	4	0	0	0.75451264	POLK	29328	0.39668367
2.47292419	0.00864877	0.40437956	0	5	5	4	FALSE	APEX1	78.75	5	0	1	0.75451264	APEX1	29328	0.39668367
2.97111913	0.00163521	0.33657351	0	2	2	4	FALSE	EGLN1	74.5	2	0	0	0.67148014	EGLN1	6030	0.56976744
2.6534296	0.00369518	0.37687075	0	3	3	4	FALSE	HSD17B10	86.66666667	3	0	0	0.7244284	HSD17B10	16122	0.49806202
2.70397112	0.00388519	0.36982644	0	3	3	4	FALSE	FEN1	82.66666667	3	0	0	0.71600481	FEN1	13772	0.49494949
2.89169675	7.31E-04	0.34581773	0	2	2	4	FALSE	GPR35	96.5	2	0	0	0.68471721	GPR35	4554	0.68214286
2.89169675	7.31E-04	0.34581773	0	3	3	4	FALSE	GLO1	96.5	3	0	1	0.68471721	GLO1	4554	0.68214286
2.6534296	0.00369518	0.37687075	0	3	3	4	FALSE	KMT2A	86.66666667	3	0	0	0.7244284	KMT2A	16122	0.49806202
3.32490975	0	0.30076004	0	1	1	4	FALSE	HIF1AN	82	1	0	0	0.61251504	HIF1AN	0	0
3.32490975	0	0.30076004	0	1	1	4	FALSE	L3MBTL1	82	1	0	0	0.61251504	L3MBTL1	0	0
3.3032491	0.00487799	0.30273224	0	2	2	4	FALSE	SELL	43.5	2	0	0	0.61612515	SELL	28728	0.51204819
2.47292419	0.00864877	0.40437956	0	4	4	4	FALSE	KDM4E	78.75	4	0	0	0.75451264	KDM4E	29328	0.39668367
2.6534296	0.00369518	0.37687075	0	3	3	4	FALSE	MAPT	86.66666667	3	0	0	0.7244284	MAPT	16122	0.49806202
2.89169675	7.31E-04	0.34581773	0	2	2	4	FALSE	PIN1	96.5	2	0	0	0.68471721	PIN1	4554	0.68214286
2.70397112	0.00388519	0.36982644	0	3	3	4	FALSE	RUNX1	82.66666667	3	0	0	0.71600481	RUNX1	13772	0.49494949
2.89169675	7.31E-04	0.34581773	0	2	2	4	FALSE	PIM1	96.5	2	0	0	0.68471721	PIM1	4554	0.68214286
2.70397112	0.00388519	0.36982644	0	3	3	4	FALSE	SMN1	82.66666667	3	0	0	0.71600481	SMN1	13772	0.49494949
2.6534296	0.00369518	0.37687075	0	3	3	4	FALSE	THRB	86.66666667	3	0	0	0.7244284	THRB	16122	0.49806202
3.32490975	0	0.30076004	0	1	1	4	FALSE	USP2	82	1	0	0	0.61251504	USP2	0	0
3.32490975	0	0.30076004	0	1	1	4	FALSE	UGT1A1	82	1	0	0	0.61251504	UGT1A1	0	0
3.32490975	0	0.30076004	0	1	1	4	FALSE	UGT2B15	82	1	0	0	0.61251504	UGT2B15	0	0
2.89169675	7.31E-04	0.34581773	0	2	2	4	FALSE	WRN	96.5	2	0	0	0.68471721	WRN	4554	0.68214286
3.3032491	1.62E-04	0.30273224	0	2	2	4	FALSE	MAPK3	53	2	0	0	0.61612515	MAPK3	402	0.62650602
2.8700361	0.00158807	0.34842767	0	3	3	4	FALSE	TNKS	72.33333333	3	0	0	0.68832732	TNKS	7308	0.50234742
3.3032491	1.62E-04	0.30273224	0	2	2	4	FALSE	AHR	53	2	0	0	0.61612515	AHR	402	0.62650602
2.8700361	0.00158807	0.34842767	0	3	3	4	FALSE	TNKS2	72.33333333	3	0	0	0.68832732	TNKS2	7308	0.50234742
3.3032491	1.62E-04	0.30273224	0	2	2	4	FALSE	GABRD	53	2	0	0	0.61612515	GABRD	402	0.62650602
3.3032491	1.62E-04	0.30273224	0	2	2	4	FALSE	NOS2	53	2	0	0	0.61612515	NOS2	402	0.62650602
3.3032491	1.62E-04	0.30273224	0	2	2	4	FALSE	CYP19A1	53	2	0	0	0.61612515	CYP19A1	402	0.62650602
3.32490975	0	0.30076004	0	1	1	4	FALSE	FYN	82	1	0	0	0.61251504	FYN	0	0
3.32490975	0	0.30076004	0	1	1	4	FALSE	PLA2G2A	82	1	0	0	0.61251504	PLA2G2A	0	0
3.09386282	3.17E-04	0.32322054	0	4	4	5	FALSE	1,3-dicaffeoylquinic acid	10.5	4	0	0	0.65102286	1,3-dicaffeoylquinic acid	982	0.59375
2.92057762	0.04387786	0.34239802	0	17	17	5	FALSE	scoparone	4.64705882	17	0	0	0.67990373	scoparone	52258	0.28054299
3.91696751	0	0.25529954	0	1	1	6	FALSE	BACE1	17	1	0	0	0.51383875	BACE1	0	0
3.03610108	0.00315331	0.3293698	0	2	2	6	FALSE	MAOA	64	2	0	0	0.66064982	MAOA	3336	0.51219512
3.91696751	0	0.25529954	0	1	1	6	FALSE	NR2E3	17	1	0	0	0.51383875	NR2E3	0	0
3.91696751	0	0.25529954	0	1	1	6	FALSE	TLR9	17	1	0	0	0.51383875	TLR9	0	0
3.91696751	0	0.25529954	0	1	1	6	FALSE	PGR	17	1	0	0	0.51383875	PGR	0	0
3.91696751	0	0.25529954	0	1	1	6	FALSE	NCOR2	17	1	0	0	0.51383875	NCOR2	0	0
3.03610108	0.00315331	0.3293698	0	2	2	6	FALSE	MAOB	64	2	0	0	0.66064982	MAOB	3336	0.51219512
3.06498195	1.91E-04	0.3262662	0	2	2	5	FALSE	wogonin	12	2	0	0	0.65583634	wogonin	872	0.61111111
2.79061372	0.03251666	0.35834411	0	24	24	5	FALSE	oroxylin A	3.79166667	24	0	0	0.70156438	oroxylin A	63034	0.13293651
3.78700361	0	0.26406101	0	1	1	6	FALSE	SP1	24	1	0	0	0.5354994	SP1	0	0
3.78700361	0	0.26406101	0	1	1	6	FALSE	IDE	24	1	0	0	0.5354994	IDE	0	0
2.54512635	0.18726666	0.3929078	0	56	56	5	FALSE	Hyperoside	2.98181818	56	0	1	0.74247894	Hyperoside	323304	0.09437229
3.54151625	0	0.28236493	0	1	1	6	FALSE	ADRA1B	55	1	0	0	0.57641396	ADRA1B	0	0
3.54151625	0	0.28236493	0	1	1	6	FALSE	ADRA1A	55	1	0	0	0.57641396	ADRA1A	0	0
3.54151625	0	0.28236493	0	1	1	6	FALSE	ADRA2A	55	1	0	0	0.57641396	ADRA2A	0	0
3.54151625	0	0.28236493	0	1	1	6	FALSE	ADRA2B	55	1	0	0	0.57641396	ADRA2B	0	0
3.54151625	0	0.28236493	0	1	1	6	FALSE	DRD1	55	1	0	0	0.57641396	DRD1	0	0
3.54151625	0	0.28236493	0	1	1	6	FALSE	DRD5	55	1	0	0	0.57641396	DRD5	0	0
3.54151625	0	0.28236493	0	1	1	6	FALSE	OPRK1	55	1	0	0	0.57641396	OPRK1	0	0
3.54151625	0	0.28236493	0	1	1	6	FALSE	MPI	55	1	0	0	0.57641396	MPI	0	0
3.54151625	0	0.28236493	0	1	1	6	FALSE	CHRM3	55	1	0	0	0.57641396	CHRM3	0	0
3.54151625	0	0.28236493	0	1	1	6	FALSE	CHRM2	55	1	0	0	0.57641396	CHRM2	0	0
3.54151625	0	0.28236493	0	1	1	6	FALSE	CHRM4	55	1	0	0	0.57641396	CHRM4	0	0
3.54151625	0	0.28236493	0	1	1	6	FALSE	CHRM1	55	1	0	0	0.57641396	CHRM1	0	0
3.54151625	0	0.28236493	0	1	1	6	FALSE	OPRM1	55	1	0	0	0.57641396	OPRM1	0	0
3.54151625	0	0.28236493	0	1	1	6	FALSE	HTR1A	55	1	0	0	0.57641396	HTR1A	0	0
3.54151625	0	0.28236493	0	1	1	6	FALSE	HTR1D	55	1	0	0	0.57641396	HTR1D	0	0
3.54151625	0	0.28236493	0	1	1	6	FALSE	HTR3A	55	1	0	0	0.57641396	HTR3A	0	0
3.54151625	0	0.28236493	0	1	1	6	FALSE	HTR6	55	1	0	0	0.57641396	HTR6	0	0
3.54151625	0	0.28236493	0	1	1	6	FALSE	SLC6A2	55	1	0	0	0.57641396	SLC6A2	0	0
3.54151625	0	0.28236493	0	1	1	6	FALSE	SLC6A4	55	1	0	0	0.57641396	SLC6A4	0	0
3.54151625	0	0.28236493	0	1	1	6	FALSE	AVPR1B	55	1	0	0	0.57641396	AVPR1B	0	0
3.54151625	0	0.28236493	0	1	1	6	FALSE	AVPR2	55	1	0	0	0.57641396	AVPR2	0	0
3.54151625	0	0.28236493	0	1	1	6	FALSE	ADRA2C	55	1	0	0	0.57641396	ADRA2C	0	0
2.94223827	0.00140034	0.3398773	0	2	2	6	FALSE	MBNL1	83	2	0	0	0.67629362	MBNL1	4358	0.60294118
3.49097473	2.66E-04	0.28645295	0	3	3	6	FALSE	P4HB	35.5	3	0	1	0.58483755	P4HB	516	0.575
2.94223827	0.00140034	0.3398773	0	2	2	6	FALSE	PIK3R1	83	2	0	0	0.67629362	PIK3R1	4358	0.60294118
3.11552347	0.00248166	0.32097335	0	3	3	6	FALSE	DYRK1A	46	3	0	0	0.64741276	DYRK1A	5512	0.40540541
2.94223827	0.00140034	0.3398773	0	2	2	6	FALSE	AKR1A1	83	2	0	0	0.67629362	AKR1A1	4358	0.60294118
2.89891697	0.00222984	0.34495641	0	3	3	6	FALSE	SENP1	60.66666667	3	0	0	0.68351384	SENP1	6250	0.42316785
2.94223827	0.00140034	0.3398773	0	2	2	6	FALSE	NT5E	83	2	0	0	0.67629362	NT5E	4358	0.60294118
2.94223827	0.00140034	0.3398773	0	2	2	6	FALSE	CAMK2B	83	2	0	0	0.67629362	CAMK2B	4358	0.60294118
2.94223827	0.00140034	0.3398773	0	3	3	6	FALSE	NOX4	83	3	0	1	0.67629362	NOX4	4358	0.60294118
2.46570397	0.21298696	0.40556369	0	80	80	5	FALSE	Caffeic acid	3.7761194	80	0	13	0.755716	Caffeic acid	462508	0.13880597
2.87725632	0.00132883	0.34755332	0	2	2	6	FALSE	GLA	89	2	0	0	0.68712395	GLA	5538	0.60689655
2.87725632	0.00132883	0.34755332	0	2	2	6	FALSE	PTGS1	89	2	0	0	0.68712395	PTGS1	5538	0.60689655
3.46209386	0	0.28884254	0	1	1	6	FALSE	HSP90AA1	67	1	0	0	0.58965102	HSP90AA1	0	0
3.46209386	0	0.28884254	0	1	1	6	FALSE	KCNH2	67	1	0	0	0.58965102	KCNH2	0	0
3.46209386	0	0.28884254	0	1	1	6	FALSE	HCAR2	67	1	0	0	0.58965102	HCAR2	0	0
3.46209386	0	0.28884254	0	1	1	6	FALSE	GPT	67	1	0	0	0.58965102	GPT	0	0
3.46209386	0	0.28884254	0	1	1	6	FALSE	AKR1C1	67	1	0	0	0.58965102	AKR1C1	0	0
3.46209386	0	0.28884254	0	1	1	6	FALSE	AKR1C4	67	1	0	0	0.58965102	AKR1C4	0	0
2.87725632	0.00132883	0.34755332	0	2	2	6	FALSE	BAZ2B	89	2	0	0	0.68712395	BAZ2B	5538	0.60689655
3.46209386	0	0.28884254	0	1	1	6	FALSE	CA4	67	1	0	0	0.58965102	CA4	0	0
2.87725632	0.00132883	0.34755332	0	2	2	6	FALSE	POLB	89	2	0	0	0.68712395	POLB	5538	0.60689655
3.46209386	0	0.28884254	0	1	1	6	FALSE	DUSP3	67	1	0	0	0.58965102	DUSP3	0	0
3.46209386	0	0.28884254	0	1	1	6	FALSE	HYAL1	67	1	0	0	0.58965102	HYAL1	0	0
3.46209386	0	0.28884254	0	1	1	6	FALSE	MAPK1	67	1	0	0	0.58965102	MAPK1	0	0
3.46209386	0	0.28884254	0	1	1	6	FALSE	NFKB1	67	1	0	0	0.58965102	NFKB1	0	0
3.46209386	0	0.28884254	0	1	1	6	FALSE	PMP22	67	1	0	0	0.58965102	PMP22	0	0
2.87725632	0.00132883	0.34755332	0	2	2	6	FALSE	LMNA	89	2	0	0	0.68712395	LMNA	5538	0.60689655
3.46209386	0	0.28884254	0	1	1	6	FALSE	PTPN11	67	1	0	0	0.58965102	PTPN11	0	0
3.46209386	0	0.28884254	0	1	1	6	FALSE	PTPN7	67	1	0	0	0.58965102	PTPN7	0	0
2.87725632	0.00132883	0.34755332	0	2	2	6	FALSE	TDP1	89	2	0	0	0.68712395	TDP1	5538	0.60689655
3.46209386	0	0.28884254	0	1	1	6	FALSE	MARK4	67	1	0	0	0.58965102	MARK4	0	0
3.46209386	0	0.28884254	0	1	1	6	FALSE	PTPRB	67	1	0	0	0.58965102	PTPRB	0	0
3.46209386	0	0.28884254	0	1	1	6	FALSE	CAMKK2	67	1	0	0	0.58965102	CAMKK2	0	0
3.46209386	0	0.28884254	0	1	1	6	FALSE	APP	67	1	0	0	0.58965102	APP	0	0
3.46209386	0	0.28884254	0	1	1	6	FALSE	MAP3K10	67	1	0	0	0.58965102	MAP3K10	0	0
3.46209386	0	0.28884254	0	1	1	6	FALSE	UBA2	67	1	0	0	0.58965102	UBA2	0	0
3.93862816	0.01474917	0.25389551	0	5	5	5	FALSE	geniposidic acid	2.4	5	0	0	0.51022864	geniposidic acid	69436	0.28
4.93501805	0	0.2026335	0	1	1	6	FALSE	ENGASE	5	1	0	0	0.34416366	ENGASE	0	0
4.93501805	0	0.2026335	0	1	1	6	FALSE	YARS	5	1	0	0	0.34416366	YARS	0	0
2.8267148	0.01995872	0.35376756	0	16	16	5	FALSE	luteoloside	5.6875	16	0	0	0.69554753	luteoloside	46688	0.22321429
2.14079422	0.38865126	0.46711636	0	120	120	5	FALSE	luteolin	2.94594595	120	0	9	0.80986763	luteolin	787442	0.09266409
3.13718412	0	0.31875719	0	1	1	6	FALSE	BCHE	111	1	0	0	0.64380265	BCHE	0	0
3.13718412	0	0.31875719	0	1	1	6	FALSE	CDK6	111	1	0	0	0.64380265	CDK6	0	0
3.13718412	0	0.31875719	0	1	1	6	FALSE	ACHE	111	1	0	0	0.64380265	ACHE	0	0
3.13718412	0	0.31875719	0	1	1	6	FALSE	CDK2	111	1	0	0	0.64380265	CDK2	0	0
3.13718412	0	0.31875719	0	1	1	6	FALSE	TOP1	111	1	0	0	0.64380265	TOP1	0	0
3.13718412	0	0.31875719	0	1	1	6	FALSE	TOP2A	111	1	0	0	0.64380265	TOP2A	0	0
3.13718412	0	0.31875719	0	1	1	6	FALSE	FASN	111	1	0	0	0.64380265	FASN	0	0
3.13718412	0	0.31875719	0	1	1	6	FALSE	GSK3B	111	1	0	0	0.64380265	GSK3B	0	0
3.13718412	0	0.31875719	0	1	1	6	FALSE	HIF1A	111	1	0	0	0.64380265	HIF1A	0	0
3.13718412	0	0.31875719	0	1	1	6	FALSE	MMP3	111	1	0	0	0.64380265	MMP3	0	0
3.13718412	0	0.31875719	0	1	1	6	FALSE	PARP1	111	1	0	0	0.64380265	PARP1	0	0
3.13718412	0	0.31875719	0	1	1	6	FALSE	TSHR	111	1	0	0	0.64380265	TSHR	0	0
3.13718412	0	0.31875719	0	1	1	6	FALSE	TNFRSF10B	111	1	0	0	0.64380265	TNFRSF10B	0	0
3.13718412	0	0.31875719	0	1	1	6	FALSE	HSPA5	111	1	0	0	0.64380265	HSPA5	0	0
3.13718412	0	0.31875719	0	1	1	6	FALSE	ATXN2	111	1	0	0	0.64380265	ATXN2	0	0
3.13718412	0	0.31875719	0	1	1	6	FALSE	MAPK10	111	1	0	0	0.64380265	MAPK10	0	0
3.13718412	0	0.31875719	0	1	1	6	FALSE	CCNB2	111	1	0	0	0.64380265	CCNB2	0	0
3.13718412	0	0.31875719	0	1	1	6	FALSE	CDK5	111	1	0	0	0.64380265	CDK5	0	0
3.13718412	0	0.31875719	0	1	1	6	FALSE	GALK1	111	1	0	0	0.64380265	GALK1	0	0
3.13718412	0	0.31875719	0	1	1	6	FALSE	CD38	111	1	0	0	0.64380265	CD38	0	0
3.13718412	0	0.31875719	0	1	1	6	FALSE	KARS	111	1	0	0	0.64380265	KARS	0	0
3.13718412	0	0.31875719	0	1	1	6	FALSE	SMAD3	111	1	0	0	0.64380265	SMAD3	0	0
3.13718412	0	0.31875719	0	1	1	6	FALSE	NFE2L2	111	1	0	0	0.64380265	NFE2L2	0	0
3.13718412	0	0.31875719	0	1	1	6	FALSE	AMY1A	111	1	0	0	0.64380265	AMY1A	0	0
3.13718412	0	0.31875719	0	1	1	6	FALSE	PRSS1	111	1	0	0	0.64380265	PRSS1	0	0
3.13718412	0	0.31875719	0	1	1	6	FALSE	USP1	111	1	0	0	0.64380265	USP1	0	0
3.13718412	0	0.31875719	0	1	1	6	FALSE	ABCC1	111	1	0	0	0.64380265	ABCC1	0	0
3.13718412	0	0.31875719	0	1	1	6	FALSE	TERT	111	1	0	0	0.64380265	TERT	0	0
